# Supplementary material for: Examining preharvest genetic and morphological factors contributing to lettuce (Lactuca sativa L.) shelf-life
Source: Sci Rep. 2024 Mar 19;14:6618. doi: 10.1038/s41598-024-55037-1 (PMC10951199; doi:10.1038/s41598-024-55037-1)
Supplement: Supplementary file 3 — Supplementary Table S2. [file 41598_2024_55037_MOESM3_ESM.xlsx]

## Sheet: 60184_Okeechobee_pairwise
	Supplementary Table 2. RNA-seq Mapped Transcripts.xlsx
	List of all genes with mapped transcripts. Includes L. sativa gene ID from Phytozome V13 and functional “defline”, A. thaliana gene ID and Phytozome V13 definition, log2(fold change) of expression, p-value adjusted for multiple testing, and mean transcripts per million (TPM) from n = 3 biological replicates.
Phytozome L. sativa Gene ID	Phytozome L. sativa defline	A. thaliana Gene ID	Phytozome A. thaliana definition	log2FoldChange	adjusted p-value	60184_mean_reads	manatee_mean_reads
Lsat_1_v5_gn_8_121540	ATPase family associated with various cellular activities (AAA) (AAA) // Leucine rich repeat (LRR_8)	AT4G27190.1	NB-ARC domain-containing disease resistance protein	-7.79239	6.84497e-132	2715	10.6667
Lsat_1_v5_gn_7_86140	BRASSINOSTEROID INSENSITIVE 1-ASSOCIATED RECEPTOR KINASE 1-RELATED	AT3G43740.1	Leucine-rich repeat (LRR) family protein	5.80106	1.01045e-121	91	4459
Lsat_1_v5_gn_9_104740	light-harvesting complex II chlorophyll a/b binding protein 2 (LHCB2)	AT2G05100.1	photosystem II light harvesting complex gene 2.1	-10.4333	4.765e-110	10877.7	7
Lsat_1_v5_gn_1_93741	LEUCINE-RICH REPEAT-CONTAINING PROTEIN // SUBFAMILY NOT NAMED // SUBFAMILY NOT NAMED	AT5G36930.2	Disease resistance protein (TIR-NBS-LRR class) family	4.21986	1.9948e-103	200.667	3288
Lsat_1_v5_gn_7_45101	Leucine Rich repeat (LRR_6)	AT5G25350.1	EIN3-binding F box protein 2	4.4664	9.28319e-94	101	1939.33
Lsat_1_v5_gn_4_34281	jasmonic acid-amino synthetase (JAR1)	AT2G46370.4	Auxin-responsive GH3 family protein	3.61792	4.75909e-93	689.667	7489.33
Lsat_1_v5_gn_3_31741	No apical meristem (NAM) protein (NAM)	AT5G13180.1	NAC domain containing protein 83	3.93963	5.04996e-91	464.667	6259.33
Lsat_1_v5_gn_8_79040	histone H4 (H4)	AT2G28740.1	histone H4	3.31237	8.1345e-91	324	2828.33
Lsat_1_v5_gn_9_68580	FAMILY NOT NAMED // MLO-LIKE PROTEIN 12-RELATED	AT1G61560.1	Seven transmembrane MLO family protein	-6.54284	4.27937e-90	1415.33	13.3333
Lsat_1_v5_gn_8_110380	THIOREDOXIN H9	AT3G08710.2	thioredoxin H-type 9	2.96226	1.54266e-76	333	2271.33
Lsat_1_v5_gn_6_20460	flotillin (FLOT)	AT5G25250.1	SPFH/Band 7/PHB domain-containing membrane-associated protein family	-6.76773	3.33198e-75	1888	15.3333
Lsat_1_v5_gn_6_42241	Leucine-rich repeat protein // Leucine-rich repeat (LRR) protein associated with apoptosis in muscle tissue	AT2G34930.1	disease resistance family protein / LRR family protein	4.05132	1.5672e-74	119	1746.67
Lsat_1_v5_gn_1_123460	Salt stress response/antifungal (Stress-antifung) // Protein tyrosine kinase (Pkinase_Tyr)	AT4G23160.1	cysteine-rich RLK (RECEPTOR-like protein kinase) 8	3.0468	2.5911e-69	182.333	1320.33
Lsat_1_v5_gn_8_150780	SEL-1-LIKE PROTEIN // SUBFAMILY NOT NAMED	AT1G70590.1	F-box family protein	2.63029	4.8229e-67	1274.67	6949
Lsat_1_v5_gn_1_122260	OXIDOREDUCTASE, 2OG-FE II OXYGENASE FAMILY PROTEIN // GIBBERELLIN 2-BETA-DIOXYGENASE 7-RELATED	AT4G21200.1	gibberellin 2-oxidase 8	-6.43396	3.14113e-66	725.333	7.33333
Lsat_1_v5_gn_1_86480	TIR domain (TIR) // Protein tyrosine kinase (Pkinase_Tyr)	AT3G51550.1	Malectin/receptor-like protein kinase family protein	-6.77742	6.70088e-65	1938	15.6667
Lsat_1_v5_gn_4_26820	Protein kinase domain (Pkinase) // Protein tyrosine kinase (Pkinase_Tyr) // Di-glucose binding within endoplasmic reticulum (Malectin) // Leucine rich repeat (LRR_8)	AT1G07650.1	Leucine-rich repeat transmembrane protein kinase	3.16878	6.82152e-65	1658.67	13163
Lsat_1_v5_gn_1_80200	LEUCINE-RICH REPEAT-CONTAINING PROTEIN // SUBFAMILY NOT NAMED	AT5G36930.2	Disease resistance protein (TIR-NBS-LRR class) family	2.33582	1.28963e-64	695.333	3081
Lsat_1_v5_gn_3_93460	HOMEOBOX PROTEIN TRANSCRIPTION FACTORS // SUBFAMILY NOT NAMED	AT2G23760.2	BEL1-like homeodomain 4	-2.26616	2.50153e-63	4019	732.333
Lsat_1_v5_gn_5_55541	CCR4-NOT TRANSCRIPTION COMPLEX // SUBFAMILY NOT NAMED // FAMILY NOT NAMED // SUBFAMILY NOT NAMED	AT5G39000.1	Malectin/receptor-like protein kinase family protein	-5.9716	3.31957e-62	670.333	9.33333
Lsat_1_v5_gn_8_52660	BETA-1,3-N-ACETYLGLUCOSAMINYLTRANSFERASE // BETA-1,3-GALACTOSYLTRANSFERASE 15	AT1G26810.1	galactosyltransferase1	2.79332	9.06347e-61	912	5578.33
Lsat_1_v5_gn_1_99961	glycerol-3-phosphate dehydrogenase (NAD+) (GPD1)	AT2G41540.2	6-phosphogluconate dehydrogenase family protein	2.50377	2.6242e-60	546	2708.33
Lsat_1_v5_gn_1_99180	LEUCINE-RICH REPEAT-CONTAINING PROTEIN // SUBFAMILY NOT NAMED	AT3G14470.1	NB-ARC domain-containing disease resistance protein	5.86875	7.73661e-60	12.6667	644.333
Lsat_1_v5_gn_6_52801	U1 SMALL NUCLEAR RIBONUCLEOPROTEIN 70 KD // U1 SMALL NUCLEAR RIBONUCLEOPROTEIN 70 KDA	AT3G50670.1	U1 small nuclear ribonucleoprotein-70K	-2.90554	7.62196e-59	2349.67	276.333
Lsat_1_v5_gn_8_88321	inositol oxygenase (MIOX)	AT4G26260.2	myo-inositol oxygenase 4	3.40881	9.01376e-58	622.667	5739.67
Lsat_1_v5_gn_1_99240	LEUCINE-RICH REPEAT-CONTAINING PROTEIN // SUBFAMILY NOT NAMED	AT3G14470.1	NB-ARC domain-containing disease resistance protein	5.18054	1.14058e-57	17	542
Lsat_1_v5_gn_1_26140	Calmodulin binding protein-like (Calmodulin_bind)	AT5G62570.2	Calmodulin binding protein-like	3.5069	1.87732e-57	385.667	3829.33
Lsat_1_v5_gn_9_77320	HALOACID DEHALOGENASE-LIKE HYDROLASE // SUBFAMILY NOT NAMED	AT2G32150.1	Haloacid dehalogenase-like hydrolase (HAD) superfamily protein	4.97505	1.45491e-56	564.667	15616.7
Lsat_1_v5_gn_8_80701	SPHINGOMYELIN SYNTHETASE // SUBFAMILY NOT NAMED	AT3G54020.1	Arabidopsis Inositol phosphorylceramide synthase 1	2.7579	1.4043e-55	1762	10538.3
Lsat_1_v5_gn_5_179700	acetyl-CoA acyltransferase 1 (ACAA1)	AT2G33150.1	peroxisomal 3-ketoacyl-CoA thiolase 3	3.16524	1.52912e-55	1421.33	11243.7
Lsat_1_v5_gn_8_83800	Phosphorylase kinase / Phosphorylase kinase (phosphorylating)	AT2G27030.3	calmodulin 5	2.41037	5.26828e-54	5892.67	27603.3
Lsat_1_v5_gn_6_40941	FAMILY NOT NAMED // CYTOCHROME P450 94C1	AT2G27690.1	cytochrome P450, family 94, subfamily C, polypeptide 1	5.80691	1.6231e-53	30.6667	1522.33
Lsat_1_v5_gn_5_129040	EF-HAND CALCIUM-BINDING DOMAIN CONTAINING PROTEIN // SUBFAMILY NOT NAMED	AT1G53210.1	sodium/calcium exchanger family protein / calcium-binding EF hand family protein	4.37668	1.72165e-53	527	9789
Lsat_1_v5_gn_5_441	WD40 REPEAT PROTEIN // SUBFAMILY NOT NAMED	AT3G13340.1	Transducin/WD40 repeat-like superfamily protein	-8.66581	2.29431e-53	1230	2.66667
Lsat_1_v5_gn_9_22261	Domain of unknown function (DUF966) (DUF966)	AT5G59790.1	Domain of unknown function (DUF966)	2.98171	4.51177e-53	784.333	5369.33
Lsat_1_v5_gn_4_10400	SRF-type transcription factor (DNA-binding and dimerisation domain) (SRF-TF) // K-box region (K-box)	AT5G10140.1	K-box region and MADS-box transcription factor family protein	-7.78738	1.99571e-52	839.333	3.33333
Lsat_1_v5_gn_1_75101	FAMILY NOT NAMED // EMBRYO SAC DEVELOPMENT ARREST 6 PROTEIN	AT3G23440.1	embryo sac development arrest 6	3.18323	6.03414e-51	289.333	2325
Lsat_1_v5_gn_1_72081	dihydroceramidase (ACER3, YDC1)	AT4G22330.1	Alkaline phytoceramidase (aPHC)	4.34337	7.20059e-51	88.6667	1600
Lsat_1_v5_gn_3_87201	N-TERMINAL ACETYLTRANSFERASE // N-ACETYLTRANSFERASE HLS1-LIKE-RELATED	AT4G37580.1	Acyl-CoA N-acyltransferases (NAT) superfamily protein	-4.09899	1.45568e-50	527	27
Lsat_1_v5_gn_3_77021	Dehydrin (Dehydrin)	AT1G20440.1	cold-regulated 47	7.06097	2.51954e-50	5.66667	668
Lsat_1_v5_gn_4_64720	LOC443603 PROTEIN-RELATED // SUBFAMILY NOT NAMED	AT5G23130.1	Peptidoglycan-binding LysM domain-containing protein	3.69042	4.94491e-50	673	7718.33
Lsat_1_v5_gn_5_71300	HR-like lesion-inducing (HR_lesion)	AT4G14420.1	HR-like lesion-inducing protein-related	4.09114	2.66127e-49	452.333	6883
Lsat_1_v5_gn_2_58980	ACYL-COA DESATURASE // DELTA-9 ACYL-LIPID DESATURASE 1-RELATED	AT3G15850.1	fatty acid desaturase 5	-4.27028	3.93146e-49	7888.67	351.333
Lsat_1_v5_gn_7_29160	EARLY-RESPONSIVE TO DEHYDRATION STRESS PROTEIN (ERD4)	AT1G30360.1	Early-responsive to dehydration stress protein (ERD4)	2.30513	1.11831e-48	8862.33	38520.7
Lsat_1_v5_gn_9_30940	FAMILY NOT NAMED // CALCIUM-TRANSPORTING ATPASE 4, PLASMA MEMBRANE-TYPE-RELATED	AT3G57330.1	autoinhibited Ca2+-ATPase 11	3.15683	3.7268e-48	1658	13067
Lsat_1_v5_gn_5_55560	NIMA (never in mitosis)-related G2-specific serine/threonine protein kinase	AT2G32950.1	Transducin/WD40 repeat-like superfamily protein	-5.18463	5.59235e-47	466.667	11.3333
Lsat_1_v5_gn_7_39460	profilin (PFN)	AT2G19770.1	profilin 5	5.33627	6.32543e-47	14.6667	516
Lsat_1_v5_gn_4_73301	Calmodulin binding protein-like (Calmodulin_bind)	AT5G62570.2	Calmodulin binding protein-like	2.5527	9.54799e-47	823	4254.67
Lsat_1_v5_gn_8_78900	histone H4 (H4)	AT5G59690.1	Histone superfamily protein	2.9341	1.09105e-46	229	1525.67
Lsat_1_v5_gn_1_74301	LANOSTEROL SYNTHASE // ARABIDIOL SYNTHASE-RELATED // AMYRIN SYNTHASE LUP2-RELATED	AT1G78960.1	lupeol synthase 2	-10.9801	1.27232e-46	3088	1.33333
Lsat_1_v5_gn_4_82321	BIDIRECTIONAL SUGAR TRANSPORTER SWEET10	AT5G50790.1	Nodulin MtN3 family protein	-2.55224	1.79459e-46	2241.33	333
Lsat_1_v5_gn_6_42181	Leucine Rich Repeat (LRR_1) // Leucine rich repeat N-terminal domain (LRRNT_2) // Leucine rich repeat (LRR_8)	AT2G34930.1	disease resistance family protein / LRR family protein	4.89282	1.8877e-46	61.3333	1604.33
Lsat_1_v5_gn_0_16380	Protein tyrosine kinase (Pkinase_Tyr) // Di-glucose binding within endoplasmic reticulum (Malectin)	AT3G51550.1	Malectin/receptor-like protein kinase family protein	3.69856	3.37851e-46	55.6667	625.667
Lsat_1_v5_gn_5_146340	Glutathione gamma-glutamylcysteinyltransferase / Phytochelatin synthase // Gamma-glutamyltransferase / Glutamyl transpeptidase // Glutathione hydrolase / Glutathionase	AT4G29210.1	gamma-glutamyl transpeptidase 4	2.86991	3.37851e-46	256.667	1637
Lsat_1_v5_gn_0_22701	FAMILY NOT NAMED // TRANSCRIPTION FACTOR ICE1-RELATED // SUBFAMILY NOT NAMED	AT3G26744.2	basic helix-loop-helix (bHLH) DNA-binding superfamily protein	-2.64931	5.48999e-46	2058	285.333
Lsat_1_v5_gn_8_125180	NUCLEOPORIN-RELATED // DIRIGENT PROTEIN 20-RELATED	AT5G42510.1	Disease resistance-responsive (dirigent-like protein) family protein	3.25114	2.73626e-45	86.3333	717.333
Lsat_1_v5_gn_4_184641	UBIQUITIN // SUBFAMILY NOT NAMED	AT5G14360.1	Ubiquitin-like superfamily protein	2.8659	3.90291e-45	815.667	5254.67
Lsat_1_v5_gn_7_53320	ATP-DEPENDENT CLP PROTEASE // HEAT SHOCK PROTEIN 104	AT5G57710.1	Double Clp-N motif-containing P-loop nucleoside triphosphate hydrolases superfamily protein	3.44634	1.07477e-44	1284	12485
Lsat_1_v5_gn_3_120981	OXIDOREDUCTASE, 2OG-FE II OXYGENASE FAMILY PROTEIN // 1-AMINOCYCLOPROPANE-1-CARBOXYLATE OXIDASE HOMOLOG 10-RELATED	AT1G06620.1	2-oxoglutarate (2OG) and Fe(II)-dependent oxygenase superfamily protein	3.0385	2.07023e-44	77.6667	558.667
Lsat_1_v5_gn_8_2560	FAMILY NOT NAMED // LEUCINE-RICH REPEAT RECEPTOR-LIKE PROTEIN KINASE PXL1	AT1G08590.1	Leucine-rich receptor-like protein kinase family protein	-3.34453	6.28894e-44	826.667	71
Lsat_1_v5_gn_4_33240	VOLTAGE AND LIGAND GATED POTASSIUM CHANNEL // CYCLIC NUCLEOTIDE-GATED ION CHANNEL 1	AT5G53130.1	cyclic nucleotide gated channel 1	4.09158	2.66678e-42	39	583
Lsat_1_v5_gn_2_131920	MYB TRANSCRIPTION FACTOR-RELATED	AT3G61250.1	myb domain protein 17	3.19333	3.31982e-42	295	2338.67
Lsat_1_v5_gn_2_130781	ETHYLENE-RESPONSIVE TRANSCRIPTION FACTOR ERF025-RELATED	AT5G11590.1	Integrase-type DNA-binding superfamily protein	3.55705	6.41428e-42	179.667	1833
Lsat_1_v5_gn_5_160840	CALPAIN	AT3G10300.3	Calcium-binding EF-hand family protein	2.07666	9.55875e-42	3237.33	12031.7
Lsat_1_v5_gn_7_61641	ENDOSULFINE // SUBFAMILY NOT NAMED	AT5G64130.1	cAMP-regulated phosphoprotein 19-related protein	3.16552	1.06791e-41	601.333	4792.67
Lsat_1_v5_gn_5_63761	WD40 REPEAT PROTEIN // SUBFAMILY NOT NAMED	AT1G80490.2	TOPLESS-related 1	4.12061	1.99504e-41	174	2677
Lsat_1_v5_gn_7_100181	UDP-glucose 4,6-dehydratase (RHM)	AT1G78570.1	rhamnose biosynthesis 1	2.12005	5.80206e-41	2335.67	8900
Lsat_1_v5_gn_8_15201	FORMIN-RELATED // SUBFAMILY NOT NAMED	AT3G25500.1	formin homology 1	-10.291	5.80206e-41	1902.33	1.33333
Lsat_1_v5_gn_9_39381	WRKY DNA -binding domain (WRKY)	AT3G56400.1	WRKY DNA-binding protein 70	2.54728	7.94532e-41	643.667	3274
Lsat_1_v5_gn_9_21161	MITOGEN-ACTIVATED PROTEIN KINASE 13	AT1G07880.2	Protein kinase superfamily protein	2.25179	1.03978e-40	2550.67	10714
Lsat_1_v5_gn_2_54320	Phosphatidylcholine--retinol O-acyltransferase / Retinyl ester synthase	AT5G06370.1	NC domain-containing protein-related	2.5416	1.57428e-40	1557	8022.67
Lsat_1_v5_gn_5_153081	ditrans,polycis-polyprenyl diphosphate synthase (DHDDS, RER2, SRT1)	AT5G58770.1	Undecaprenyl pyrophosphate synthetase family protein	-2.90062	2.69197e-40	728.667	85.6667
Lsat_1_v5_gn_3_116420	SYNTAXIN // SUBFAMILY NOT NAMED	AT5G46860.1	Syntaxin/t-SNARE family protein	-11.6418	3.51818e-40	3642.67	1
Lsat_1_v5_gn_4_168440	Arabidopsis broad-spectrum mildew resistance protein RPW8 (RPW8) // AAA domain (AAA_22)	AT5G66900.1	Disease resistance protein (CC-NBS-LRR class) family	2.96688	5.04216e-40	1172.33	8139
Lsat_1_v5_gn_7_18721	FAMILY NOT NAMED // RECEPTOR-LIKE SERINE/THREONINE-PROTEIN KINASE SD1-6-RELATED	AT4G21380.1	receptor kinase 3	2.79306	9.44504e-40	397	2428.67
Lsat_1_v5_gn_2_35581	PEPTIDYL-PROLYL CIS-TRANS ISOMERASE // OUTER ENVELOPE PROTEIN 61, CHLOROPLASTIC	AT5G21990.1	Tetratricopeptide repeat (TPR)-like superfamily protein	2.4892	1.39417e-39	1240	6157
Lsat_1_v5_gn_9_123581	LEUCINE-RICH REPEAT-CONTAINING PROTEIN // SUBFAMILY NOT NAMED	AT5G66900.1	Disease resistance protein (CC-NBS-LRR class) family	2.45191	2.29073e-39	385.667	1853.33
Lsat_1_v5_gn_1_77681	FAMILY NOT NAMED // ATP-NADH KINASE YEF1-RELATED	AT3G21070.2	NAD kinase 1	2.38376	6.31441e-39	2038	9402
Lsat_1_v5_gn_9_108061	DNAJ HOMOLOG SUBFAMILY C MEMBER // DNAJ HEAT SHOCK N-TERMINAL DOMAIN-CONTAINING PROTEIN	AT4G39150.2	DNAJ heat shock N-terminal domain-containing protein	2.78376	7.7406e-39	1019	6228
Lsat_1_v5_gn_2_841	Protein of unknown function, DUF594 (DUF594) // Domain of unknown function (DUF4220) (DUF4220)	AT5G45470.1	Protein of unknown function (DUF594)	2.28126	1.39833e-38	1241.67	5328.33
Lsat_1_v5_gn_3_21200	GLUCOSYL/GLUCURONOSYL TRANSFERASES // SUBFAMILY NOT NAMED	AT4G34135.1	UDP-glucosyltransferase 73B2	2.32873	1.39833e-38	1168.67	5163.67
Lsat_1_v5_gn_4_65921	TRANSCRIPTION ACTIVATOR GLK1-RELATED	AT2G20570.1	GBF\'s pro-rich region-interacting factor 1	-2.38415	3.97906e-38	3359	565.333
Lsat_1_v5_gn_8_40680	NACHT domain (NACHT) // TIR domain (TIR_2)	AT5G17680.1	disease resistance protein (TIR-NBS-LRR class), putative	3.22406	4.73853e-38	1025.33	8543.33
Lsat_1_v5_gn_4_172260	Peptide-transporting ATPase	AT5G39040.1	transporter associated with antigen processing protein 2	3.20889	6.42883e-38	331.667	2733.33
Lsat_1_v5_gn_5_6881	PROTEIN W09D10.1	AT5G54310.1	ARF-GAP domain 5	2.49137	7.28475e-38	135.667	668.667
Lsat_1_v5_gn_9_72780	PHOSPHATIDYLSERINE RECEPTOR // BIFUNCTIONAL ARGININE DEMETHYLASE AND LYSYL-HYDROXYLASE JMJD6	AT1G78280.1	transferases, transferring glycosyl groups	2.74251	1.13386e-37	979.667	5804.67
Lsat_1_v5_gn_1_56481	MITOGEN-ACTIVATED PROTEIN KINASE // MITOGEN-ACTIVATED PROTEIN KINASE 16-RELATED // FAMILY NOT NAMED // SUBFAMILY NOT NAMED	AT5G19010.1	mitogen-activated protein kinase 16	2.49447	4.0347e-37	638.667	3163.33
Lsat_1_v5_gn_6_29361	FAMILY NOT NAMED // PROTEIN KINASE FAMILY PROTEIN-RELATED	AT3G09830.1	Protein kinase superfamily protein	2.34784	8.29016e-37	3941	17735
Lsat_1_v5_gn_2_122160	Protein kinase domain (Pkinase) // Leucine Rich Repeat (LRR_1) // Leucine rich repeat N-terminal domain (LRRNT_2) // Leucine rich repeat (LRR_8)	AT3G47570.1	Leucine-rich repeat protein kinase family protein	8.48986	8.96976e-37	2	633.667
Lsat_1_v5_gn_3_115940	IMP dehydrogenase / Inosinic acid dehydrogenase	AT1G79470.1	Aldolase-type TIM barrel family protein	2.50855	1.10142e-36	1893	9494.33
Lsat_1_v5_gn_8_114401	AAA domain (AAA_22) // TIR domain (TIR_2)	AT5G36930.1	Disease resistance protein (TIR-NBS-LRR class) family	2.22948	1.24652e-36	1098	4511.33
Lsat_1_v5_gn_1_51980	OTU DOMAIN CONTAINING PROTEIN // SUBFAMILY NOT NAMED	AT5G04250.1	Cysteine proteinases superfamily protein	2.25301	2.1613e-36	361	1499
Lsat_1_v5_gn_4_175061	PROTEIN NSP-INTERACTING KINASE 1	AT5G16000.1	NSP-interacting kinase 1	-1.96586	1.48553e-35	1475	330.667
Lsat_1_v5_gn_8_126741	O-FUCOSYLTRANSFERASE-LIKE PROTEIN	AT3G03810.1	O-fucosyltransferase family protein	2.32247	1.82075e-35	210.667	928.667
Lsat_1_v5_gn_8_99221	THREONINE ALDOLASE // LOW SPECIFICITY L-THREONINE ALDOLASE	AT3G04520.2	threonine aldolase 2	3.00835	1.87888e-35	94	666.333
Lsat_1_v5_gn_6_32540	Cytochrome P450 CYP2 subfamily	AT4G12300.1	cytochrome P450, family 706, subfamily A, polypeptide 4	-7.00332	2.35154e-35	439.333	3
Lsat_1_v5_gn_3_140101	MYC // TRANSCRIPTION FACTOR ABA-INDUCIBLE BHLH-TYPE-RELATED	AT1G01260.2	basic helix-loop-helix (bHLH) DNA-binding superfamily protein	2.54154	3.83076e-35	807.333	4098
Lsat_1_v5_gn_1_94121	NB-ARC domain (NB-ARC) // Archaeal ATPase (Arch_ATPase) // TIR domain (TIR_2)	AT5G36930.2	Disease resistance protein (TIR-NBS-LRR class) family	3.07178	3.86406e-35	93.6667	693.667
Lsat_1_v5_gn_2_57021	Non-specific serine/threonine protein kinase / Threonine-specific protein kinase	AT3G51550.1	Malectin/receptor-like protein kinase family protein	3.7141	1.18571e-34	67.6667	776.667
Lsat_1_v5_gn_3_31461	PROTEIN TIFY 9	AT5G13220.1	jasmonate-zim-domain protein 10	3.24928	1.39696e-34	2200	18645
Lsat_1_v5_gn_4_10141	FAMILY NOT NAMED // F-BOX/KELCH-REPEAT PROTEIN SKIP11	AT1G14330.1	Galactose oxidase/kelch repeat superfamily protein	2.93671	2.83258e-34	1331	9000.33
Lsat_1_v5_gn_9_125101	LEUCINE-RICH REPEAT-CONTAINING PROTEIN // SUBFAMILY NOT NAMED	AT5G66900.1	Disease resistance protein (CC-NBS-LRR class) family	2.80033	3.26189e-34	1620.67	10014.7
Lsat_1_v5_gn_1_37841	jasmonate ZIM domain-containing protein (JAZ)	AT1G19180.1	jasmonate-zim-domain protein 1	3.60052	3.88059e-34	1385.33	14906
Lsat_1_v5_gn_8_98880	large subunit ribosomal protein L10e (RP-L10e, RPL10)	AT1G26910.1	Ribosomal protein L16p/L10e family protein	3.12239	3.88059e-34	6173	47795
Lsat_1_v5_gn_2_21541	beta-mannan synthase [EC:2.4.1.32] Man b1-4 Man (CSLA)	AT5G03760.1	Nucleotide-diphospho-sugar transferases superfamily protein	-2.56935	4.06532e-34	3506.33	514.667
Lsat_1_v5_gn_1_27080	Dof domain, zinc finger (zf-Dof)	AT5G60200.1	TARGET OF MONOPTEROS 6	4.57882	4.8714e-34	52.6667	1129
Lsat_1_v5_gn_8_33880	Leucine-rich repeat protein // Protein phosphatase 1, regulatory subunit, and related proteins	AT1G74170.1	receptor like protein 13	3.09188	5.76296e-34	319.333	2423.33
Lsat_1_v5_gn_5_50020	Non-specific serine/threonine protein kinase / Threonine-specific protein kinase	AT3G46290.1	hercules receptor kinase 1	4.71693	7.6559e-34	14	323.667
Lsat_1_v5_gn_8_143701	(-)-alpha-terpineol synthase (E4.2.3.111)	AT3G25810.1	Terpenoid cyclases/Protein prenyltransferases superfamily protein	3.49347	8.25976e-34	933	9228.33
Lsat_1_v5_gn_6_94020	FAMILY NOT NAMED // PHOSPHOLIPASE A1-IBETA2, CHLOROPLASTIC	AT4G16820.1	alpha/beta-Hydrolases superfamily protein	2.57319	1.04756e-33	292	1505.33
Lsat_1_v5_gn_6_53901	Leucine Rich Repeat (LRR_1) // Leucine rich repeat N-terminal domain (LRRNT_2) // Leucine rich repeat (LRR_8)	AT2G34930.1	disease resistance family protein / LRR family protein	3.08262	1.13864e-33	90	664.667
Lsat_1_v5_gn_9_19241	AMMONIUM TRANSPORTER // SUBFAMILY NOT NAMED	AT4G13510.1	ammonium transporter 1;1	-4.31731	1.79933e-33	2057.67	92
Lsat_1_v5_gn_4_94081	interleukin-1 receptor-associated kinase 4 (IRAK4)	AT2G05940.1	Protein kinase superfamily protein	3.38446	2.26296e-33	798	7442
Lsat_1_v5_gn_2_132361	DNA2/NAM7 HELICASE FAMILY // DNA-BINDING PROTEIN-RELATED	AT2G03270.1	DNA-binding protein, putative	-2.2333	2.37838e-33	1274.67	238
Lsat_1_v5_gn_6_92840	FAMILY NOT NAMED // ETHYLENE-RESPONSIVE TRANSCRIPTION FACTOR 15-RELATED	AT4G17500.1	ethylene responsive element binding factor 1	2.48048	3.73476e-33	1389.33	6853
Lsat_1_v5_gn_4_99521	ATP-BINDING CASSETTE TRANSPORTER // ABC TRANSPORTER G FAMILY MEMBER 29	AT1G59870.1	ABC-2 and Plant PDR ABC-type transporter family protein	2.00777	4.21244e-33	8248.33	29106.3
Lsat_1_v5_gn_0_19261	Deacetoxyvindoline 4-hydroxylase / Desacetyoxyvindoline-17-hydroxylase	AT1G06620.1	2-oxoglutarate (2OG) and Fe(II)-dependent oxygenase superfamily protein	-7.47164	5.10685e-33	548.667	2.66667
Lsat_1_v5_gn_5_87481	FAMILY NOT NAMED // INACTIVE LEUCINE-RICH REPEAT RECEPTOR-LIKE PROTEIN KINASE CORYNE-RELATED	AT1G31420.2	Leucine-rich repeat protein kinase family protein	-8.54141	5.32575e-33	702.667	1.66667
Lsat_1_v5_gn_5_127760	MLO-LIKE PROTEIN 11-RELATED	AT5G53760.2	Seven transmembrane MLO family protein	2.41797	7.02821e-33	327.667	1547.67
Lsat_1_v5_gn_3_64980	Leucine-rich repeat protein // Serine/threonine protein kinase	AT1G35710.1	Protein kinase family protein with leucine-rich repeat domain	2.90909	7.15314e-33	71.6667	472.333
Lsat_1_v5_gn_4_124580	MYB-LIKE DNA-BINDING PROTEIN MYB // SUBFAMILY NOT NAMED	AT3G50060.1	myb domain protein 77	4.54794	8.44785e-33	37.6667	762.667
Lsat_1_v5_gn_1_102041	LEUCINE-RICH REPEAT-CONTAINING PROTEIN // SUBFAMILY NOT NAMED	AT5G36930.2	Disease resistance protein (TIR-NBS-LRR class) family	5.39905	9.15356e-33	56	2155.67
Lsat_1_v5_gn_1_1820	FOLATE-BIOPTERIN TRANSPORTER 4-RELATED	AT5G54860.1	Major facilitator superfamily protein	2.59522	1.22436e-32	477.333	2554.67
Lsat_1_v5_gn_9_16761	IONOTROPIC GLUTAMATE RECEPTOR // GLUTAMATE RECEPTOR IIA-RELATED // GLUTAMATE RECEPTOR 2.1-RELATED	AT5G48410.1	glutamate receptor 1.3	4.79025	1.60588e-32	41.3333	1014
Lsat_1_v5_gn_2_101060	GLUCOSYL/GLUCURONOSYL TRANSFERASES // SUBFAMILY NOT NAMED	AT5G12890.1	UDP-Glycosyltransferase superfamily protein	1.85676	1.85615e-32	2332	7408
Lsat_1_v5_gn_8_48660	Heavy-metal-associated domain (HMA) // NB-ARC domain (NB-ARC) // Leucine rich repeat (LRR_8)	AT5G17680.1	disease resistance protein (TIR-NBS-LRR class), putative	-8.3511	1.90583e-32	621.667	1.66667
Lsat_1_v5_gn_3_11620	RESPIRATORY BURST OXIDASE HOMOLOG PROTEIN F-RELATED	AT1G64060.1	respiratory burst oxidase protein F	2.34366	2.48199e-32	243	1082.33
Lsat_1_v5_gn_6_108781	Glycosyl hydrolase family 10 (Glyco_hydro_10) // Carbohydrate binding domain (CBM_4_9)	AT1G58370.1	glycosyl hydrolase family 10 protein / carbohydrate-binding domain-containing protein	2.38743	6.8514e-32	258.333	1187.33
Lsat_1_v5_gn_2_59820	DREPP plasma membrane polypeptide (DREPP)	AT4G20260.3	plasma-membrane associated cation-binding protein 1	-1.88164	9.59543e-32	8520	2036.33
Lsat_1_v5_gn_8_22181	F-box domain (F-box) // F-box associated (FBA_1)	AT3G06240.1	F-box family protein	1.83844	1.14641e-31	2628.33	8257
Lsat_1_v5_gn_5_12001	COPPER TRANSPORT PROTEIN ATOX1-RELATED // FARNESYLATED PROTEIN 3-RELATED	AT5G50740.1	Heavy metal transport/detoxification superfamily protein	-1.90847	1.21084e-31	6802.33	1595
Lsat_1_v5_gn_3_139181	protein suppressor of PHYA-105 1 (SPA1)	AT2G46340.1	SPA (suppressor of phyA-105) protein family	-5.07497	1.32769e-31	282.667	7.33333
Lsat_1_v5_gn_8_13020	PROTEIN TRICHOME BIREFRINGENCE-LIKE 33	AT2G40320.1	TRICHOME BIREFRINGENCE-LIKE 33	-2.64718	2.13531e-31	1056.33	148.667
Lsat_1_v5_gn_8_160700	FAMILY NOT NAMED // CW14 PROTEIN	AT1G59650.1	Protein of unknown function (DUF1336)	2.57095	4.43114e-31	234.667	1219.67
Lsat_1_v5_gn_7_109401	F-box domain (F-box) // Leucine Rich Repeat (LRR_2) // FBD (FBD)	AT3G59240.1	RNI-like superfamily protein	2.80194	4.72008e-31	120.333	739.667
Lsat_1_v5_gn_3_14400	methionine-gamma-lyase (E4.4.1.11)	AT1G64660.1	methionine gamma-lyase	1.90948	4.8871e-31	3824	12508
Lsat_1_v5_gn_3_31781	serine/threonine-protein kinase PBS1 (PBS1)	AT5G13160.1	Protein kinase superfamily protein	2.00754	7.09652e-31	1084	3846
Lsat_1_v5_gn_8_107560	Anthocyanin 6''-O-malonyltransferase / 3MaT	AT1G03940.1	HXXXD-type acyl-transferase family protein	14.2508	1.03652e-30	0	3159.33
Lsat_1_v5_gn_1_59520	GLUCAN ENDO-1,3-BETA-GLUCOSIDASE 5	AT1G64760.2	O-Glycosyl hydrolases family 17 protein	2.14406	1.33416e-30	1217	4723
Lsat_1_v5_gn_1_99060	LEUCINE-RICH REPEAT-CONTAINING PROTEIN // SUBFAMILY NOT NAMED // SUBFAMILY NOT NAMED	AT5G36930.2	Disease resistance protein (TIR-NBS-LRR class) family	14.2508	1.85716e-30	0	3170
Lsat_1_v5_gn_3_117600	LEUCINE-RICH REPEAT-CONTAINING PROTEIN // SUBFAMILY NOT NAMED	AT3G14470.1	NB-ARC domain-containing disease resistance protein	4.73228	1.85716e-30	13.6667	317
Lsat_1_v5_gn_1_34161	AUXIN-RESPONSIVE PROTEIN IAA15	AT1G04250.1	AUX/IAA transcriptional regulator family protein	3.02664	2.23639e-30	162.667	1181.33
Lsat_1_v5_gn_8_112841	AAA domain (AAA_22) // TIR domain (TIR_2) // Leucine rich repeat (LRR_8)	AT1G63880.1	Disease resistance protein (TIR-NBS-LRR class) family	2.29406	2.26703e-30	412	1772.67
Lsat_1_v5_gn_2_105900	Isopiperitenol dehydrogenase // Carveol dehydrogenase // Xanthoxin dehydrogenase / Xanthoxin oxidase	AT1G52340.1	NAD(P)-binding Rossmann-fold superfamily protein	4.44027	2.94961e-30	15.6667	301.333
Lsat_1_v5_gn_4_23981	HYDROXYPROLINE-RICH GLYCOPROTEIN-LIKE PROTEIN	AT1G14710.2	hydroxyproline-rich glycoprotein family protein	2.78034	4.36665e-30	886.667	5358.67
Lsat_1_v5_gn_3_12421	MYB-LIKE DNA-BINDING PROTEIN MYB // SUBFAMILY NOT NAMED	AT5G49330.1	myb domain protein 111	5.46245	4.519e-30	146.333	5604.33
Lsat_1_v5_gn_1_10041	RING FINGER AND PROTEASE ASSOCIATED DOMAIN-CONTAINING // SUBFAMILY NOT NAMED	AT1G71980.1	Protease-associated (PA) RING/U-box zinc finger family protein	-2.10466	4.62473e-30	1884	387
Lsat_1_v5_gn_5_6620	DIACYLGLYCEROL KINASE // DIACYLGLYCEROL KINASE 5-RELATED	AT2G20900.2	diacylglycerol kinase 5	2.07167	5.19192e-30	356.333	1319.33
Lsat_1_v5_gn_8_28060	FAMILY NOT NAMED // 4-COUMARATE--COA LIGASE-LIKE 2-RELATED	AT1G20510.1	OPC-8:0 CoA ligase1	3.56398	1.25535e-29	1654	17179
Lsat_1_v5_gn_8_11680	Delta(12)-fatty acid dehydrogenase / Linoleate Delta-12-fatty acid acetylenase (desaturase)	AT5G05580.1	fatty acid desaturase 8	2.53561	2.08163e-29	9751.33	50259.3
Lsat_1_v5_gn_2_4860	LEUCINE-RICH REPEAT-CONTAINING PROTEIN // SUBFAMILY NOT NAMED	AT4G27190.1	NB-ARC domain-containing disease resistance protein	2.38482	2.34549e-29	558.667	2583.67
Lsat_1_v5_gn_4_173220	COBRA-like protein (COBRA)	AT5G60920.1	COBRA-like extracellular glycosyl-phosphatidyl inositol-anchored protein family	2.44712	2.68539e-29	123.333	590.667
Lsat_1_v5_gn_0_29101	AMINO ACID TRANSPORTER // AUXIN TRANSPORTER PROTEIN 1-RELATED // SUBFAMILY NOT NAMED	AT2G38120.1	Transmembrane amino acid transporter family protein	-5.6596	3.22284e-29	267	4.66667
Lsat_1_v5_gn_3_36200	polyamine oxidase (PAO4, PAO3, PAO2)	AT2G43020.1	polyamine oxidase 2	5.14815	6.29066e-29	402.333	12588.3
Lsat_1_v5_gn_7_55280	WRKY DNA -binding domain (WRKY)	AT4G31550.1	WRKY DNA-binding protein 11	-2.65397	1.07491e-28	7532.33	1044
Lsat_1_v5_gn_9_65460	THIOREDOXIN // SUBFAMILY NOT NAMED	AT2G16050.1	Cysteine/Histidine-rich C1 domain family protein	3.06323	1.08426e-28	619.333	4620
Lsat_1_v5_gn_1_80901	Non-specific serine/threonine protein kinase / Threonine-specific protein kinase	AT5G59700.1	Protein kinase superfamily protein	4.27697	1.53738e-28	29	503.333
Lsat_1_v5_gn_4_84480	COPINE // PROTEIN BONZAI 3	AT5G07300.1	Calcium-dependent phospholipid-binding Copine family protein	2.60591	1.5888e-28	609	3287
Lsat_1_v5_gn_9_5880	FAMILY NOT NAMED // ABC TRANSPORTER C FAMILY MEMBER 14-RELATED	AT3G62700.1	multidrug resistance-associated protein 10	4.55717	1.62838e-28	33.6667	690
Lsat_1_v5_gn_9_35080	FAMILY NOT NAMED // DISEASE RESISTANCE FAMILY PROTEIN/LRR FAMILY PROTEIN-RELATED	AT1G45616.1	receptor like protein 6	4.09392	1.81983e-28	134.333	2039.67
Lsat_1_v5_gn_1_64481	GLUCURONOXYLAN GLUCURONOSYLTRANSFERASE F8H-RELATED	AT2G28110.1	Exostosin family protein	2.13851	1.89666e-28	220.667	856.667
Lsat_1_v5_gn_2_66601	Leucine-rich repeat protein // Ras suppressor protein (contains leucine-rich repeats)	AT1G45616.1	receptor like protein 6	2.76039	4.20443e-28	294.667	1765.33
Lsat_1_v5_gn_2_130960	SERINE/THREONINE-PROTEIN KINASE // CALCIUM-DEPENDENT PROTEIN KINASE 14	AT5G12480.2	calmodulin-domain protein kinase 7	13.5358	8.58349e-28	0	1913.33
Lsat_1_v5_gn_6_31481	NA+/CA2+ K+ INDEPENDENT EXCHANGER // CATION/CALCIUM EXCHANGER 1	AT5G17860.1	calcium exchanger 7	3.44482	9.4738e-28	22	209
Lsat_1_v5_gn_2_127400	UNCHARACTERIZED RING FINGER-CONTAINING PROTEIN // SUBFAMILY NOT NAMED	AT5G01960.1	RING/U-box superfamily protein	2.48824	1.24936e-27	702.333	3463
Lsat_1_v5_gn_0_33241	FAMILY NOT NAMED // PROTEIN LURP-ONE-RELATED 1-RELATED	AT5G01750.2	Protein of unknown function (DUF567)	13.5205	1.32104e-27	0	1904.33
Lsat_1_v5_gn_6_115280	FAMILY NOT NAMED // ANKYRIN REPEAT FAMILY PROTEIN	AT3G18670.1	Ankyrin repeat family protein	2.37586	1.35589e-27	727.333	3344
Lsat_1_v5_gn_6_15141	LIN-9 // PROTEIN LIN-9 HOMOLOG	AT3G21430.2	DNA binding	2.02778	1.62763e-27	463.667	1665.67
Lsat_1_v5_gn_6_57841	ALDO/KETO REDUCTASE // ALDO-KETO REDUCTASE 1-RELATED	AT1G60690.1	NAD(P)-linked oxidoreductase superfamily protein	2.44079	1.68414e-27	638.667	3013.33
Lsat_1_v5_gn_6_42360	Protein of unknown function, DUF594 (DUF594) // Domain of unknown function (DUF4220) (DUF4220)	AT5G45470.1	Protein of unknown function (DUF594)	13.6688	2.0139e-27	0	2124.33
Lsat_1_v5_gn_2_66801	PEROXISOMAL ADENINE NUCLEOTIDE CARRIER 1-RELATED	AT3G05290.1	peroxisomal adenine nucleotide carrier 1	2.68025	2.45368e-27	661.667	3762.67
Lsat_1_v5_gn_8_134801	Wax ester synthase-like Acyl-CoA acyltransferase domain (WES_acyltransf) // Protein of unknown function (DUF1298) (DUF1298)	AT5G12420.1	O-acyltransferase (WSD1-like) family protein	4.20171	2.79695e-27	14	223.333
Lsat_1_v5_gn_5_102060	pectinesterase (E3.1.1.11) // F-box and leucine-rich repeat protein 2/20 (FBXL2_20)	AT5G27920.1	F-box family protein	2.51547	3.2886e-27	124.667	622.333
Lsat_1_v5_gn_9_89920	CHLOROPHYLL A/B BINDING PROTEIN	AT3G27690.1	photosystem II light harvesting complex gene 2.3	-5.98762	4.08702e-27	1168	16.6667
Lsat_1_v5_gn_3_24121	2-oxoisovalerate dehydrogenase E2 component (dihydrolipoyl transacylase) (DBT, bkdB)	AT3G06850.1	2-oxoacid dehydrogenases acyltransferase family protein	1.70363	6.69818e-27	1167.67	3341
Lsat_1_v5_gn_7_22540	EREBP-like factor (EREBP)	AT5G44210.1	erf domain protein 9	-2.90175	7.92635e-27	10845.3	1284
Lsat_1_v5_gn_2_124860	Flavonol synthase / FLS	AT5G05600.1	2-oxoglutarate (2OG) and Fe(II)-dependent oxygenase superfamily protein	4.06416	8.55918e-27	244.667	3663
Lsat_1_v5_gn_0_19660	LEUCINE-RICH REPEAT-CONTAINING PROTEIN // SUBFAMILY NOT NAMED	AT3G14460.1	LRR and NB-ARC domains-containing disease resistance protein	4.14424	9.1152e-27	13.3333	207.667
Lsat_1_v5_gn_7_15820	Senescence regulator (Senescence_reg)	AT1G11700.1	Protein of unknown function, DUF584	-2.61059	1.03227e-26	1336.33	193.333
Lsat_1_v5_gn_3_28980	CYSTEINE-RICH RECEPTOR-LIKE PROTEIN KINASE 2	AT1G70520.1	cysteine-rich RLK (RECEPTOR-like protein kinase) 2	5.18256	1.24078e-26	10	310
Lsat_1_v5_gn_9_32260	TRANSCRIPTION ELONGATION FACTOR B POLYPEPTIDE 3 // MEDIATOR OF RNA POLYMERASE II TRANSCRIPTION SUBUNIT 26A-RELATED	AT5G05140.1	Transcription elongation factor (TFIIS) family protein	2.56852	1.55998e-26	445	2337
Lsat_1_v5_gn_1_124140	ANKYRIN REPEAT PROTEIN // AAA-TYPE ATPASE FAMILY PROTEIN / ANKYRIN REPEAT FAMILY PROTEIN	AT3G24530.1	AAA-type ATPase family protein / ankyrin repeat family protein	-2.68604	1.70132e-26	607	82.6667
Lsat_1_v5_gn_6_90781	GDP-fucose protein O-fucosyltransferase (O-FucT)	AT4G16650.1	O-fucosyltransferase family protein	-2.16625	1.91176e-26	2154.67	420
Lsat_1_v5_gn_1_82580	Late embryogenesis abundant protein (LEA_2)	AT2G44060.1	Late embryogenesis abundant protein, group 2	1.47476	2.29194e-26	4125.67	10055.7
Lsat_1_v5_gn_5_137041	PROTEIN TIFY 10A-RELATED	AT1G19180.1	jasmonate-zim-domain protein 1	4.45713	2.90902e-26	234	4588
Lsat_1_v5_gn_5_14220	PB1 domain (PB1)	AT3G48240.1	Octicosapeptide/Phox/Bem1p family protein	2.59562	3.05863e-26	165.333	881.667
Lsat_1_v5_gn_4_33781	MYC // TRANSCRIPTION FACTOR ABA-INDUCIBLE BHLH-TYPE-RELATED	AT2G46510.1	ABA-inducible BHLH-type transcription factor	2.60271	3.36821e-26	3489.33	18809
Lsat_1_v5_gn_1_93600	LEUCINE-RICH REPEAT-CONTAINING PROTEIN // SUBFAMILY NOT NAMED	AT5G36930.2	Disease resistance protein (TIR-NBS-LRR class) family	2.46739	3.44517e-26	80	389
Lsat_1_v5_gn_7_37240	TRANSCRIPTION FACTOR GATA GATA BINDING FACTOR // SUBFAMILY NOT NAMED	AT4G26150.1	cytokinin-responsive gata factor 1	-3.02731	3.47069e-26	1045.33	113
Lsat_1_v5_gn_3_69800	Protein kinase domain (Pkinase) // Leucine Rich Repeat (LRR_1) // Protein tyrosine kinase (Pkinase_Tyr) // Leucine rich repeat N-terminal domain (LRRNT_2) // Leucine rich repeat (LRR_8)	AT4G08850.1	Leucine-rich repeat receptor-like protein kinase family protein	3.8874	3.49616e-26	411.667	5478.67
Lsat_1_v5_gn_4_3961	FAMILY NOT NAMED // HIGH-AFFINITY NITRATE TRANSPORTER 3.1-RELATED	AT5G50200.2	nitrate transmembrane transporters	2.13405	3.51992e-26	128.667	495
Lsat_1_v5_gn_9_8340	VHS DOMAIN CONTAINING PROTEIN FAMILY // SUBFAMILY NOT NAMED	AT1G06210.1	ENTH/VHS/GAT family protein	1.71165	5.1957e-26	2137	6155.67
Lsat_1_v5_gn_1_91880	LEUCINE-RICH REPEAT-CONTAINING PROTEIN // SUBFAMILY NOT NAMED	AT5G36930.1	Disease resistance protein (TIR-NBS-LRR class) family	-1.55939	5.42791e-26	1784	529.333
Lsat_1_v5_gn_5_26620	CAMP-RESPONSE ELEMENT BINDING PROTEIN-RELATED // SUBFAMILY NOT NAMED	AT1G75390.1	basic leucine-zipper 44	3.89857	5.47121e-26	25.3333	333.667
Lsat_1_v5_gn_2_130880	ETHYLENE-RESPONSIVE TRANSCRIPTION FACTOR ERF025-RELATED	AT5G52020.1	Integrase-type DNA-binding superfamily protein	7.20441	5.70802e-26	3	393.333
Lsat_1_v5_gn_1_60601	RECEPTOR LIKE PROTEIN 54	AT1G47890.1	receptor like protein 7	3.60926	7.02994e-26	28	300.667
Lsat_1_v5_gn_2_46060	anthocyanidin 3-O-glucoside 5-O-glucosyltransferase (UGT75C1)	AT4G15550.1	indole-3-acetate beta-D-glucosyltransferase	-1.52959	8.12723e-26	6962.67	2120
Lsat_1_v5_gn_8_103681	FAMILY NOT NAMED // WRKY TRANSCRIPTION FACTOR 25-RELATED	AT2G38470.1	WRKY DNA-binding protein 33	-2.28462	8.50236e-26	21248.7	3835.33
Lsat_1_v5_gn_5_133201	gibberellin 3-beta-dioxygenase (E1.14.11.15)	AT1G15550.1	gibberellin 3-oxidase 1	-3.61712	1.01833e-25	251.333	18
Lsat_1_v5_gn_9_102560	ARM REPEAT PROTEIN	AT4G12710.1	ARM repeat superfamily protein	4.49762	1.01833e-25	74.6667	1499.67
Lsat_1_v5_gn_7_64840	INOSITOL 5-PHOSPHATASE // POLYPHOSPHATE 5'-PHOSPHATASE-RELATED	AT1G05470.1	DNAse I-like superfamily protein	-1.59115	1.25518e-25	1479.67	430
Lsat_1_v5_gn_7_102060	Serine/threonine protein kinase // Serine/threonine protein kinase // Serine/threonine protein kinase/TGF-beta stimulated factor	AT1G53440.1	Leucine-rich repeat transmembrane protein kinase	2.35501	1.38014e-25	2239.33	10144
Lsat_1_v5_gn_1_120281	MLP-LIKE PROTEIN 165-RELATED	AT1G70830.1	MLP-like protein 28	-5.33535	1.77948e-25	677.333	14.3333
Lsat_1_v5_gn_5_152721	Glycine hydroxymethyltransferase / Threonine aldolase	AT4G32520.1	serine hydroxymethyltransferase 3	2.19061	1.94759e-25	113	452.667
Lsat_1_v5_gn_4_56020	DNA oxidative demethylase / Alkylated DNA repair protein // DNA-(apurinic or apyrimidinic site) lyase / Phage-T4 UV endonuclease	AT1G11780.1	oxidoreductase, 2OG-Fe(II) oxygenase family protein	1.74822	3.48934e-25	474.333	1404.67
Lsat_1_v5_gn_3_103061	2-OXOGLUTARATE (2OG) AND FE(II)-DEPENDENT OXYGENASE SUPERFAMILY PROTEIN-RELATED	AT1G17020.1	senescence-related gene 1	6.50198	3.87753e-25	3.66667	290.667
Lsat_1_v5_gn_1_76340	Allyl-alcohol dehydrogenase // 2-alkenal reductase (NADP(+)) / NADPH-dependent alkenal/one oxidoreductase // 2-alkenal reductase (NAD(P)(+)) / NADPH:2-alkenal alpha,beta-hydrogenase	AT3G03080.1	Zinc-binding dehydrogenase family protein	5.42875	4.01164e-25	23	862.333
Lsat_1_v5_gn_0_13600	FAMILY NOT NAMED // PROTEIN LURP-ONE-RELATED 1-RELATED	AT5G01750.2	Protein of unknown function (DUF567)	13.2492	4.30021e-25	0	1600.33
Lsat_1_v5_gn_4_31741	SERINE/THREONINE KINASE // SUBFAMILY NOT NAMED	AT1G01140.1	CBL-interacting protein kinase 9	2.55504	8.17192e-25	2158	11264.3
Lsat_1_v5_gn_1_73921	Allyl-alcohol dehydrogenase // 2-alkenal reductase (NADP(+)) / NADPH-dependent alkenal/one oxidoreductase // 2-alkenal reductase (NAD(P)(+)) / NADPH:2-alkenal alpha,beta-hydrogenase	AT5G16970.1	alkenal reductase	-1.90519	8.4051e-25	2400	564.333
Lsat_1_v5_gn_8_14940	FAMILY NOT NAMED // L-TYPE LECTIN-DOMAIN CONTAINING RECEPTOR KINASE S.4	AT3G55550.1	Concanavalin A-like lectin protein kinase family protein	4.85017	1.30393e-24	76.3333	1979.67
Lsat_1_v5_gn_3_18800	CARBOXYLATE CLAMP-TETRATRICOPEPTIDE REPEAT PROTEIN	AT4G17940.1	Tetratricopeptide repeat (TPR)-like superfamily protein	2.59213	1.34151e-24	148	787.667
Lsat_1_v5_gn_5_152761	Quinate O-hydroxycinnamoyltransferase / Hydroxycinnamoyl coenzyme A-quinate transferase	AT5G01210.1	HXXXD-type acyl-transferase family protein	3.00542	1.49636e-24	612.333	4318.33
Lsat_1_v5_gn_6_54441	ANNEXIN // SUBFAMILY NOT NAMED	AT1G68090.1	annexin 5	-3.94703	1.61642e-24	1445.67	81.6667
Lsat_1_v5_gn_5_81060	EVOLUTIONARILY CONSERVED C-TERMINAL REGION 10	AT3G13060.2	evolutionarily conserved C-terminal region 5	1.89758	1.7111e-24	2504.67	8251.33
Lsat_1_v5_gn_2_19861	Thebaine 6-O-demethylase // Flavanone 3-dioxygenase / Naringenin,2-oxoglutarate:oxygen oxidoreductase (3-hydroxylating)	AT2G36690.1	2-oxoglutarate (2OG) and Fe(II)-dependent oxygenase superfamily protein	5.56499	2.00984e-24	4.66667	192.333
Lsat_1_v5_gn_8_63581	signal recognition particle receptor subunit alpha (SRPR)	AT4G30600.1	signal recognition particle receptor alpha subunit family protein	1.71886	2.09579e-24	10857.3	31551.3
Lsat_1_v5_gn_3_6260	RING FINGER CONTAINING PROTEIN // SUBFAMILY NOT NAMED	AT5G41350.1	RING/U-box superfamily protein	3.57428	2.10683e-24	201	2159.33
Lsat_1_v5_gn_1_102140	LEUCINE-RICH REPEAT-CONTAINING PROTEIN // DISEASE RESISTANCE PROTEIN-RELATED	AT5G36930.2	Disease resistance protein (TIR-NBS-LRR class) family	-8.16628	2.10772e-24	441	1.33333
Lsat_1_v5_gn_1_122940	VESICLE-ASSOCIATED MEMBRANE PROTEIN-ASSOCIATED PROTEIN // VESICLE-ASSOCIATED PROTEIN 4-1	AT4G21450.1	PapD-like superfamily protein	2.85518	2.1621e-24	1870	12094.3
Lsat_1_v5_gn_4_167181	Non-specific serine/threonine protein kinase / Threonine-specific protein kinase	AT5G38990.1	Malectin/receptor-like protein kinase family protein	5.02266	2.86624e-24	8.66667	248.667
Lsat_1_v5_gn_5_167281	EXOCYST COMPLEX PROTEIN EXO70 // SUBFAMILY NOT NAMED	AT2G39380.1	exocyst subunit exo70 family protein H2	-3.04591	3.36549e-24	8442.33	882.333
Lsat_1_v5_gn_3_53980	CALCIUM-BINDING PROTEIN CML25-RELATED	AT1G73630.1	EF hand calcium-binding protein family	2.21736	3.53605e-24	11433.3	47166.7
Lsat_1_v5_gn_0_40461	Ulp1 peptidase / Ulp1 protease	AT3G06910.1	UB-like protease 1A	12.6828	4.40501e-24	0	1066.67
Lsat_1_v5_gn_8_32880	Protein kinase domain (Pkinase) // Calcium-binding EGF domain (EGF_CA) // Wall-associated kinase (WAK) // Wall-associated receptor kinase galacturonan-binding (GUB_WAK_bind)	AT1G21270.1	wall-associated kinase 2	2.19895	4.40501e-24	869.667	3538.33
Lsat_1_v5_gn_9_30961	SOLUTE CARRIER FAMILY 35 // SUBFAMILY NOT NAMED	AT5G04160.1	Nucleotide-sugar transporter family protein	3.48231	4.74547e-24	74.6667	742.333
Lsat_1_v5_gn_9_11801	RIBOSOMAL PROTEIN S15, BACTERIAL AND ORGANELLAR // RIBULOSE BISPHOSPHATE CARBOXYLASE LARGE CHAIN-RELATED	ATCG00490.1	ribulose-bisphosphate carboxylases	7.49741	6.11284e-24	1.66667	263
Lsat_1_v5_gn_9_85740	PECTINACETYLESTERASE FAMILY PROTEIN	AT5G26670.1	Pectinacetylesterase family protein	-8.17116	6.38342e-24	434.333	1.33333
Lsat_1_v5_gn_8_41240	PHOSPHOLIPASE-RELATED // ALPHA/BETA-HYDROLASE-LIKE PROTEIN	AT1G77420.1	alpha/beta-Hydrolases superfamily protein	2.8774	7.18294e-24	516.333	3363.33
Lsat_1_v5_gn_1_94481	LEUCINE-RICH REPEAT-CONTAINING PROTEIN // SUBFAMILY NOT NAMED	AT5G36930.1	Disease resistance protein (TIR-NBS-LRR class) family	2.46851	7.62725e-24	206.667	997
Lsat_1_v5_gn_4_89221	KELCH REPEAT DOMAIN // SUBFAMILY NOT NAMED	AT1G51550.1	Kelch repeat-containing F-box family protein	-2.35751	8.12832e-24	507.667	86.6667
Lsat_1_v5_gn_8_48740	LEUCINE-RICH REPEAT-CONTAINING PROTEIN // SUBFAMILY NOT NAMED	AT5G17680.1	disease resistance protein (TIR-NBS-LRR class), putative	2.24104	9.16788e-24	450.667	1892.33
Lsat_1_v5_gn_5_173301	LEUCINE-RICH REPEAT PROTEIN KINASE-LIKE PROTEIN-RELATED	AT4G18640.1	Leucine-rich repeat protein kinase family protein	1.71941	9.85335e-24	599	1729.67
Lsat_1_v5_gn_5_30641	GTPase Rab6/YPT6/Ryh1, small G protein superfamily	AT5G10260.1	RAB GTPase homolog H1E	6.50629	1.00089e-23	2.33333	184.667
Lsat_1_v5_gn_3_122040	Deacetoxyvindoline 4-hydroxylase / Desacetyoxyvindoline-17-hydroxylase	AT1G06620.1	2-oxoglutarate (2OG) and Fe(II)-dependent oxygenase superfamily protein	7.55833	1.06701e-23	1.66667	272
Lsat_1_v5_gn_5_166101	Plant transposase (Ptta/En/Spm family) (Transposase_24)	AT1G73440.1	calmodulin-related	-6.40944	1.07711e-23	226.333	2.33333
Lsat_1_v5_gn_5_1461	POTASSIUM CHANNEL, SUBFAMILY K // SUBFAMILY NOT NAMED	AT5G55630.2	Outward rectifying potassium channel protein	5.18383	1.13632e-23	5.33333	167.333
Lsat_1_v5_gn_5_186580	FAMILY NOT NAMED // ETHYLENE-RESPONSIVE TRANSCRIPTION FACTOR 10-RELATED	AT3G15210.1	ethylene responsive element binding factor 4	4.53945	1.13632e-23	12	247.333
Lsat_1_v5_gn_5_115721	FILAMENT-LIKE PLANT PROTEIN 7	AT1G77580.2	Plant protein of unknown function (DUF869)	2.48962	1.76443e-23	142.333	695.333
Lsat_1_v5_gn_9_50700	EREBP-like factor (EREBP)	AT5G51190.1	Integrase-type DNA-binding superfamily protein	-2.47517	1.91087e-23	28802.7	4471
Lsat_1_v5_gn_4_107140	PROTEIN NRT1/ PTR FAMILY 2.10-RELATED	AT5G62680.1	Major facilitator superfamily protein	2.59623	1.9144e-23	6934.67	37318
Lsat_1_v5_gn_2_101000	Helix-loop-helix DNA-binding domain (HLH)	AT2G42280.1	basic helix-loop-helix (bHLH) DNA-binding superfamily protein	-1.57709	2.2922e-23	3419	1001.33
Lsat_1_v5_gn_3_98561	CELL DIVISION PROTEIN KINASE // SUBFAMILY NOT NAMED // CYCLIN-DEPENDENT KINASE-LIKE PROTEIN-RELATED	AT5G39420.1	CDC2C	-5.06937	2.30668e-23	190	5
Lsat_1_v5_gn_7_46600	LEUCINE-RICH REPEAT-CONTAINING PROTEIN // SUBFAMILY NOT NAMED	AT5G36930.2	Disease resistance protein (TIR-NBS-LRR class) family	1.9574	2.30668e-23	1125.33	3858.33
Lsat_1_v5_gn_4_12300	WRKY TRANSCRIPTION FACTOR 57-RELATED	AT1G69310.2	WRKY DNA-binding protein 57	2.23066	3.10287e-23	290.333	1201
Lsat_1_v5_gn_5_72101	Response regulator receiver domain (Response_reg) // GAF domain (GAF)	AT3G23150.1	Signal transduction histidine kinase, hybrid-type, ethylene sensor	2.05005	3.35722e-23	1244.33	4484.67
Lsat_1_v5_gn_4_85660	Leucine Rich Repeat (LRR_1) // Leucine rich repeat N-terminal domain (LRRNT_2) // Leucine rich repeat (LRR_8)	AT2G34930.1	disease resistance family protein / LRR family protein	3.69523	3.53447e-23	21	236.667
Lsat_1_v5_gn_9_2161	ZINC FINGER CW-TYPE COILED-COIL DOMAIN PROTEIN 3. // CW-TYPE ZINC-FINGER PROTEIN	AT3G62900.1	CW-type Zinc Finger	1.71157	3.83173e-23	1901	5470
Lsat_1_v5_gn_3_39080	MYB-LIKE DNA-BINDING PROTEIN MYB // SUBFAMILY NOT NAMED	AT3G23250.1	myb domain protein 15	5.48965	4.2867e-23	13.3333	526.333
Lsat_1_v5_gn_5_168201	FAMILY NOT NAMED // GB|AAC95187.1	AT5G59020.1	Protein of unknown function (DUF3527)	2.00015	4.58898e-23	713.333	2526.67
Lsat_1_v5_gn_8_91621	WRKY TRANSCRIPTION FACTOR 39-RELATED	AT2G30590.1	WRKY DNA-binding protein 21	1.76841	4.75907e-23	1133.33	3410.33
Lsat_1_v5_gn_9_34501	UBIQUILIN // SUBFAMILY NOT NAMED	AT2G17190.1	ubiquitin family protein	12.332	4.75907e-23	0	832.333
Lsat_1_v5_gn_9_13841	RING FINGER DOMAIN-CONTAINING // SUBFAMILY NOT NAMED	AT5G05280.1	RING/U-box superfamily protein	-3.68128	4.97059e-23	190.667	13
Lsat_1_v5_gn_3_116920	NB-ARC domain (NB-ARC) // Leucine rich repeat (LRR_8)	AT3G14470.1	NB-ARC domain-containing disease resistance protein	2.66203	5.37043e-23	47.3333	264.333
Lsat_1_v5_gn_0_37261	CCR4-ASSOCIATED FACTOR 1 HOMOLOG 11-RELATED	AT5G22250.1	Polynucleotidyl transferase, ribonuclease H-like superfamily protein	-2.39543	5.42567e-23	27486.3	4521.67
Lsat_1_v5_gn_8_82321	FAMILY NOT NAMED // O-FUCOSYLTRANSFERASE FAMILY PROTEIN	AT3G54100.1	O-fucosyltransferase family protein	1.86091	5.55091e-23	519.667	1648
Lsat_1_v5_gn_7_107661	F18B13.21 PROTEIN-RELATED	AT5G20190.1	Tetratricopeptide repeat (TPR)-like superfamily protein	3.37665	5.82102e-23	1679.67	15606.3
Lsat_1_v5_gn_2_78341	UNCHARACTERIZED // PROTEIN FMP32, MITOCHONDRIAL	AT2G16460.1	Protein of unknown function (DUF1640)	3.79726	6.19714e-23	342.667	4284.33
Lsat_1_v5_gn_5_177360	pathogenesis-related genes transcriptional activator PTI6 (PTI6)	AT4G27950.1	cytokinin response factor 4	-2.46484	6.56548e-23	2360	378.333
Lsat_1_v5_gn_6_44800	Leucine Rich Repeat (LRR_1) // Leucine rich repeat N-terminal domain (LRRNT_2) // Leucine rich repeat (LRR_8)	AT1G71400.1	receptor like protein 12	4.6851	7.6912e-23	7.33333	163.333
Lsat_1_v5_gn_1_50421	SERINE/THREONINE-PROTEIN KINASE CTR1	AT5G03730.2	Protein kinase superfamily protein	2.67624	8.04783e-23	441	2504
Lsat_1_v5_gn_9_41960	AP2 domain (AP2)	AT2G33710.2	Integrase-type DNA-binding superfamily protein	5.21651	8.65808e-23	7.33333	236.667
Lsat_1_v5_gn_1_63021	Dolichol kinase	AT3G45040.1	phosphatidate cytidylyltransferase family protein	2.64539	8.84376e-23	579.333	3239.67
Lsat_1_v5_gn_8_110421	Non-specific serine/threonine protein kinase / Threonine-specific protein kinase	AT3G51550.1	Malectin/receptor-like protein kinase family protein	12.3134	9.78882e-23	0	822
Lsat_1_v5_gn_4_168480	Arabidopsis broad-spectrum mildew resistance protein RPW8 (RPW8) // AAA domain (AAA_22)	AT5G66900.1	Disease resistance protein (CC-NBS-LRR class) family	2.81796	9.9447e-23	412.667	2600.67
Lsat_1_v5_gn_7_60661	Smr domain (Smr) // Domain of unknown function (DUF1771) (DUF1771)	AT5G58720.1	smr (Small MutS Related) domain-containing protein	2.50391	1.03494e-22	364.667	1817.67
Lsat_1_v5_gn_1_100681	Phenylalanine--tRNA ligase / Phenylalanyl-tRNA synthetase	AT1G72550.2	tRNA synthetase beta subunit family protein	-2.89177	1.16918e-22	237.333	28
Lsat_1_v5_gn_1_95000	LEUCINE-RICH REPEAT-CONTAINING PROTEIN // DISEASE RESISTANCE PROTEIN-RELATED	AT1G27170.1	transmembrane receptors;ATP binding	2.74248	1.20333e-22	207.667	1233
Lsat_1_v5_gn_8_120300	LYSM DOMAIN-CONTAINING GPI-ANCHORED PROTEIN 2	AT2G17120.1	lysm domain GPI-anchored protein 2 precursor	1.7591	1.20748e-22	5168.33	15424.3
Lsat_1_v5_gn_8_61440	CHLORIDE CHANNEL-LIKE PROTEIN CLC-G-RELATED	AT5G33280.1	Voltage-gated chloride channel family protein	-1.80516	1.2206e-22	1710.67	429.667
Lsat_1_v5_gn_6_11860	SHN SHINE , DNA BINDING / TRANSCRIPTION FACTOR // ETHYLENE-RESPONSIVE TRANSCRIPTION FACTOR CRF3-RELATED	AT4G23750.1	cytokinin response factor 2	-3.81833	1.26686e-22	690	43.3333
Lsat_1_v5_gn_5_32061	Protein kinase domain (Pkinase) // Protein tyrosine kinase (Pkinase_Tyr) // Phloem protein 2 (PP2)	AT1G11300.1	protein serine/threonine kinases;protein kinases;ATP binding;sugar binding;kinases;carbohydrate binding	2.64393	1.3459e-22	86.3333	473
Lsat_1_v5_gn_6_45160	Leucine Rich Repeat (LRR_1) // Leucine rich repeat N-terminal domain (LRRNT_2) // Leucine rich repeat (LRR_8)	AT2G34930.1	disease resistance family protein / LRR family protein	-3.76767	1.50542e-22	522.333	33.3333
Lsat_1_v5_gn_5_163080	DNA helicase	AT5G66750.1	chromatin remodeling 1	-12.1889	1.50549e-22	982.667	0
Lsat_1_v5_gn_2_39121	Protein of unknown function (DUF668) (DUF668) // Domain of unknown function (DUF3475) (DUF3475)	AT1G34320.1	Protein of unknown function (DUF668)	1.97778	1.58432e-22	1188.33	4146.33
Lsat_1_v5_gn_7_43420	Glycosyl hydrolases family 17 (Glyco_hydro_17) // RNA polymerase Rpb1, domain 2 (RNA_pol_Rpb1_2)	AT2G26600.1	Glycosyl hydrolase superfamily protein	1.54815	2.22132e-22	1199.67	3090.33
Lsat_1_v5_gn_1_52081	FAMILY NOT NAMED // AUXIN-RESPONSIVE FAMILY PROTEIN	AT3G09870.1	SAUR-like auxin-responsive protein family	-1.82213	2.22181e-22	2129.67	529.667
Lsat_1_v5_gn_5_127800	UNCHARACTERIZED // GENOMIC DNA, CHROMOSOME 3, P1 CLONE: MJK13	AT3G15390.1	silencing defective 5	1.47221	4.02721e-22	543	1320.33
Lsat_1_v5_gn_2_80860	2-hydroxyacyl-CoA lyase 1 (HACL1)	AT5G17380.1	Thiamine pyrophosphate dependent pyruvate decarboxylase family protein	1.60057	4.48008e-22	1972.33	5217
Lsat_1_v5_gn_8_33460	EXTENDED SYNAPTOTAGMIN-RELATED // SUBFAMILY NOT NAMED	AT3G19830.2	Calcium-dependent lipid-binding (CaLB domain) family protein	3.03534	4.57741e-22	1368.33	10035.3
Lsat_1_v5_gn_5_139561	jasmonate ZIM domain-containing protein (JAZ)	AT1G19180.1	jasmonate-zim-domain protein 1	2.67641	4.72852e-22	2773.33	15674.3
Lsat_1_v5_gn_4_114461	solute carrier family 25 (mitochondrial adenine nucleotide translocator), member 4/5/6/31 (SLC25A4S, ANT)	AT5G17400.1	endoplasmic reticulum-adenine nucleotide transporter 1	-1.83624	4.74073e-22	1156.67	285
Lsat_1_v5_gn_8_129201	TRANSCRIPTIONAL ADAPTOR 2 ADA2 -RELATED // TRANSCRIPTIONAL ADAPTER ADA2A	AT4G13780.1	methionine--tRNA ligase, putative / methionyl-tRNA synthetase, putative / MetRS, putative	12.1022	4.8966e-22	0	713
Lsat_1_v5_gn_8_94641	syntaxin 5 (STX5)	AT3G24350.1	syntaxin of plants 32	1.32677	5.75243e-22	1018.67	2239.67
Lsat_1_v5_gn_3_117560	NB-ARC domain (NB-ARC) // Putative S-adenosyl-L-methionine-dependent methyltransferase (Methyltransf_29)	AT3G14470.1	NB-ARC domain-containing disease resistance protein	1.92932	5.81825e-22	331.667	1108.67
Lsat_1_v5_gn_0_16941	Transcription factor GT-2 and related proteins, contains trihelix DNA-binding/SANT domain	AT1G76880.1	Duplicated homeodomain-like superfamily protein	-3.02349	6.49853e-22	509.333	55
Lsat_1_v5_gn_1_11080	ATP-BINDING CASSETTE TRANSPORTER SUBFAMILY A ABCA // SUBFAMILY NOT NAMED	AT3G47780.1	ABC2 homolog 6	2.21134	6.49853e-22	192.333	785
Lsat_1_v5_gn_5_113561	Oleoyl-[acyl-carrier-protein] hydrolase / S-acyl fatty acid synthase thioesterase	AT1G08510.1	fatty acyl-ACP thioesterases B	-3.64747	6.7585e-22	194	13.6667
Lsat_1_v5_gn_2_720	Ribonuclease 2-5A (Ribonuc_2-5A) // Protein tyrosine kinase (Pkinase_Tyr)	AT5G24360.2	inositol requiring 1-1	1.9105	7.01278e-22	1381	4579.67
Lsat_1_v5_gn_9_29960	EF-HAND CALCIUM-BINDING DOMAIN CONTAINING PROTEIN // SUBFAMILY NOT NAMED	AT3G10190.1	Calcium-binding EF-hand family protein	-1.69943	7.8788e-22	8442.33	2288.33
Lsat_1_v5_gn_2_75821	TWO-COMPONENT SENSOR HISTIDINE KINASE // HISTIDINE KINASE 1	AT2G17820.1	histidine kinase 1	-1.6675	8.4467e-22	2720	753.667
Lsat_1_v5_gn_7_97721	RECEPTOR LIKE PROTEIN 54	AT1G71400.1	receptor like protein 12	2.51194	8.52614e-22	343	1689.33
Lsat_1_v5_gn_4_143441	FAMILY NOT NAMED // PROTEIN KINASE FAMILY PROTEIN-RELATED	AT5G65530.1	Protein kinase superfamily protein	-2.43456	8.93626e-22	1102.67	181.333
Lsat_1_v5_gn_5_112660	AP2 domain (AP2)	AT4G34410.1	redox responsive transcription factor 1	-2.8744	9.06613e-22	4253.67	513
Lsat_1_v5_gn_4_183661	FAMILY NOT NAMED // CYSTEINE-RICH RECEPTOR-LIKE PROTEIN KINASE 42	AT5G40380.1	cysteine-rich RLK (RECEPTOR-like protein kinase) 42	1.73632	1.04032e-21	456	1333.33
Lsat_1_v5_gn_2_120101	EMB|CAB81597.1	AT5G05840.1	Protein of unknown function (DUF620)	2.27387	1.08381e-21	171	728.333
Lsat_1_v5_gn_2_340	LEUCINE-RICH REPEAT-CONTAINING PROTEIN // SUBFAMILY NOT NAMED // FAMILY NOT NAMED // SUBFAMILY NOT NAMED	AT4G27190.1	NB-ARC domain-containing disease resistance protein	1.5698	1.20696e-21	591.333	1536.33
Lsat_1_v5_gn_6_21080	Ureidoglycolate amidohydrolase / Ureidoglycolate hydrolase	AT5G43600.1	ureidoglycolate amidohydrolase	12.0285	1.26921e-21	0	678.333
Lsat_1_v5_gn_7_91420	MITOGEN-ACTIVATED KINASE KINASE KINASE // MITOGEN-ACTIVATED PROTEIN KINASE KINASE KINASE 17-RELATED	AT4G26890.1	mitogen-activated protein kinase kinase kinase 16	4.31446	1.26921e-21	95.6667	1703.33
Lsat_1_v5_gn_5_162881	FAMILY NOT NAMED // CHAPERONE PROTEIN DNAJ-LIKE PROTEIN	AT2G38000.1	chaperone protein dnaJ-related	-11.9361	1.40221e-21	822	0
Lsat_1_v5_gn_6_102161	F28K19.24-RELATED	AT1G78020.1	Protein of unknown function (DUF581)	-1.7538	1.66047e-21	1269.33	331.333
Lsat_1_v5_gn_6_22481	PECTIN LYASE-LIKE SUPERFAMILY PROTEIN	AT4G33440.1	Pectin lyase-like superfamily protein	1.73151	1.66047e-21	768	2245.67
Lsat_1_v5_gn_0_28181	TELOMERIC REPEAT BINDING PROTEIN // TELOMERE REPEAT-BINDING FACTOR 2-RELATED	AT1G49950.2	telomere repeat binding factor 1	7.25834	1.70727e-21	1.66667	226
Lsat_1_v5_gn_8_133541	METHYLTRANSFERASE // METHYLTRANSFERASE PMT24-RELATED	AT2G34300.1	S-adenosyl-L-methionine-dependent methyltransferases superfamily protein	11.9204	1.76176e-21	0	623.333
Lsat_1_v5_gn_9_90520	DNA mismatch repair protein MSH5 (MSH5)	AT3G20475.1	MUTS-homologue 5	-4.31997	2.87858e-21	366	16
Lsat_1_v5_gn_1_23721	Cytochrome P450 (p450)	AT4G37370.1	cytochrome P450, family 81, subfamily D, polypeptide 8	2.18484	2.89419e-21	741	2987.33
Lsat_1_v5_gn_9_112680	TRANSLATION INITIATION FACTOR 5A-RELATED // SUBFAMILY NOT NAMED	AT1G69410.1	eukaryotic elongation factor 5A-3	7.9084	2.97515e-21	1.33333	282.667
Lsat_1_v5_gn_8_115261	Germacrene A alcohol dehydrogenase // Germacrene A hydroxylase	AT5G25120.1	ytochrome p450, family 71, subfamily B, polypeptide 11	2.05454	3.51048e-21	537.333	1947.67
Lsat_1_v5_gn_8_103001	Jacalin-like lectin domain (Jacalin) // Transposase-associated domain (Transpos_assoc)	AT1G19715.3	Mannose-binding lectin superfamily protein	3.74919	3.5133e-21	728.667	8832.33
Lsat_1_v5_gn_1_51600	FAD SYNTHASE	AT5G03430.1	phosphoadenosine phosphosulfate (PAPS) reductase family protein	1.66373	3.80104e-21	1798	5033
Lsat_1_v5_gn_5_8681	SAM domain (Sterile alpha motif) (SAM_2)	AT1G15760.1	Sterile alpha motif (SAM) domain-containing protein	-2.20162	3.84853e-21	893	170
Lsat_1_v5_gn_6_72881	BCS1 AAA-TYPE ATPASE // AAA-TYPE ATPASE FAMILY PROTEIN-RELATED	AT3G28580.1	P-loop containing nucleoside triphosphate hydrolases superfamily protein	5.30095	4.13293e-21	11.3333	379
Lsat_1_v5_gn_3_40341	Wound-induced protein (DUF3774)	AT4G28240.1	Wound-responsive family protein	2.50804	4.87897e-21	54.3333	271.333
Lsat_1_v5_gn_3_22861	F-box domain (F-box)	AT5G22720.2	F-box/RNI-like superfamily protein	3.27915	5.11857e-21	18.6667	158.333
Lsat_1_v5_gn_0_43420	LEUCINE-RICH REPEAT-CONTAINING PROTEIN // SUBFAMILY NOT NAMED	AT3G14470.1	NB-ARC domain-containing disease resistance protein	4.88577	5.28263e-21	5.33333	139.333
Lsat_1_v5_gn_5_55040	Non-specific serine/threonine protein kinase / Threonine-specific protein kinase	AT1G11300.1	protein serine/threonine kinases;protein kinases;ATP binding;sugar binding;kinases;carbohydrate binding	-11.7477	6.69388e-21	724.667	0
Lsat_1_v5_gn_4_120460	SERINE/THREONINE-PROTEIN KINASE RIO // C2H2-LIKE ZINC FINGER PROTEIN-RELATED	AT3G50700.1	indeterminate(ID)-domain 2	1.38708	7.30808e-21	2458.67	5663.67
Lsat_1_v5_gn_9_94640	WD REPEAT-CONTAINING PROTEIN 48	AT3G05090.1	Transducin/WD40 repeat-like superfamily protein	11.7561	7.90513e-21	0	559.667
Lsat_1_v5_gn_2_120201	MEMBRANE ASSOCIATED RING FINGER // RING/FYVE/PHD ZINC FINGER-CONTAINING PROTEIN	AT5G05830.1	RING/FYVE/PHD zinc finger superfamily protein	1.50055	8.97849e-21	681.667	1694.67
Lsat_1_v5_gn_5_116021	FAMILY NOT NAMED // GENOMIC DNA, CHROMOSOME 3, P1 CLONE: MLD14	AT3G19320.1	Leucine-rich repeat (LRR) family protein	-11.7628	9.26376e-21	726.333	0
Lsat_1_v5_gn_4_96201	charged multivesicular body protein 1 (CHMP1, VPS46, DID2)	AT1G17730.1	vacuolar protein sorting 46.1	1.67988	1.1091e-20	4718.33	13367.3
Lsat_1_v5_gn_9_67821	caffeoyl-CoA O-methyltransferase (E2.1.1.104)	AT4G34050.1	S-adenosyl-L-methionine-dependent methyltransferases superfamily protein	2.46734	1.24049e-20	362	1744.33
Lsat_1_v5_gn_3_6761	Very-long-chain 3-oxoacyl-CoA reductase / Very-long-chain beta-ketoacyl-CoA reductase	AT4G23430.2	NAD(P)-binding Rossmann-fold superfamily protein	2.0646	1.25844e-20	14920	55457
Lsat_1_v5_gn_1_77140	FAMILY NOT NAMED // ARGOS-LIKE PROTEIN-RELATED	AT3G59900.1	auxin-regulated gene involved in organ size	2.16851	1.31389e-20	841	3294.33
Lsat_1_v5_gn_7_116420	DNAJ HOMOLOG SUBFAMILY C MEMBER // SUBFAMILY NOT NAMED	AT3G13310.1	Chaperone DnaJ-domain superfamily protein	-2.59435	1.53577e-20	993.667	146.333
Lsat_1_v5_gn_8_162521	phospholipid-transporting ATPase [EC:3.6.3.1] (DRS2, ATP8A)	AT1G59820.1	aminophospholipid ATPase 3	2.41443	1.59603e-20	2325	10977
Lsat_1_v5_gn_4_153121	Allene-oxide cyclase	AT3G25780.1	allene oxide cyclase 3	2.41434	1.76324e-20	8457	39804
Lsat_1_v5_gn_9_89401	DNAJ HOMOLOG SUBFAMILY C MEMBER	AT3G13310.1	Chaperone DnaJ-domain superfamily protein	-2.66991	1.91633e-20	805.667	112.667
Lsat_1_v5_gn_6_103900	TREHALOSE-PHOSPHATE PHOSPHATASE D-RELATED	AT1G35910.1	Haloacid dehalogenase-like hydrolase (HAD) superfamily protein	1.96243	2.0461e-20	363.667	1255.33
Lsat_1_v5_gn_3_6800	Very-long-chain 3-oxoacyl-CoA reductase / Very-long-chain beta-ketoacyl-CoA reductase	AT4G23420.2	NAD(P)-binding Rossmann-fold superfamily protein	2.49867	2.05926e-20	65.3333	326
Lsat_1_v5_gn_1_19541	Uncharacterized protein family, UPF0114 (UPF0114)	AT4G19390.1	Uncharacterised protein family (UPF0114)	1.83821	2.36804e-20	1265.33	3991.33
Lsat_1_v5_gn_7_46720	LEUCINE-RICH REPEAT-CONTAINING PROTEIN // SUBFAMILY NOT NAMED	AT5G36930.2	Disease resistance protein (TIR-NBS-LRR class) family	1.67757	2.40828e-20	715.667	2016.33
Lsat_1_v5_gn_9_98601	Ras-related protein Rab-11A (RAB11A) // Rab family, other (RAB)	AT5G60860.1	RAB GTPase homolog A1F	1.3794	3.24767e-20	893	2042.33
Lsat_1_v5_gn_8_48680	LEUCINE-RICH REPEAT-CONTAINING PROTEIN // DISEASE RESISTANCE PROTEIN-RELATED	AT5G36930.2	Disease resistance protein (TIR-NBS-LRR class) family	11.6074	3.51553e-20	0	506.667
Lsat_1_v5_gn_8_164760	TWO-COMPONENT SENSOR HISTIDINE KINASE // SUBFAMILY NOT NAMED	AT2G40940.1	ethylene response sensor 1	1.94976	3.97042e-20	1272.33	4310
Lsat_1_v5_gn_7_42901	fatty acyl-ACP thioesterase B (FATB)	AT1G08510.1	fatty acyl-ACP thioesterases B	2.04705	4.8406e-20	4319	15790
Lsat_1_v5_gn_5_180180	Uncharacterized conserved protein	AT3G07090.1	PPPDE putative thiol peptidase family protein	3.62731	4.84191e-20	30.6667	337.667
Lsat_1_v5_gn_8_34120	DNA2/NAM7 HELICASE FAMILY // SUBFAMILY NOT NAMED	AT1G65810.1	P-loop containing nucleoside triphosphate hydrolases superfamily protein	1.56037	5.37433e-20	339.333	873
Lsat_1_v5_gn_5_163121	N-ACETYLGALACTOSAMINE KINASE	AT3G06580.1	Mevalonate/galactokinase family protein	-11.5177	5.73873e-20	614	0
Lsat_1_v5_gn_5_122520	PROPROTEIN CONVERTASE SUBTILISIN/KEXIN // SUBTILASE FAMILY PROTEIN-RELATED	AT2G04160.1	Subtilisin-like serine endopeptidase family protein	2.17815	5.86747e-20	414.667	1622
Lsat_1_v5_gn_2_114941	S-locus glycoprotein domain (S_locus_glycop) // D-mannose binding lectin (B_lectin) // Protein tyrosine kinase (Pkinase_Tyr) // PAN-like domain (PAN_2)	AT4G27290.1	S-locus lectin protein kinase family protein	2.18208	5.8905e-20	647.333	2574.33
Lsat_1_v5_gn_2_98861	CALCIUM-ACTIVATED CHLORIDE CHANNEL REGULATOR // C3H4 TYPE ZINC FINGER PROTEIN-RELATED	AT5G60710.1	Zinc finger (C3HC4-type RING finger) family protein	-1.34554	6.46266e-20	1643	567.667
Lsat_1_v5_gn_9_20420	FAMILY NOT NAMED // ETHYLENE-RESPONSIVE TRANSCRIPTION FACTOR RAP2-7	AT2G28550.1	related to AP2.7	-1.56455	6.64338e-20	1806	537
Lsat_1_v5_gn_8_89160	DNAJ HOMOLOG SUBFAMILY C MEMBER // SUBFAMILY NOT NAMED	AT4G13830.2	DNAJ-like 20	-2.05707	8.10372e-20	845.667	177.333
Lsat_1_v5_gn_2_9700	Protein of unknown function (DUF668) (DUF668) // Domain of unknown function (DUF3475) (DUF3475)	AT1G30755.1	Protein of unknown function (DUF668)	1.94529	8.24519e-20	2269.33	7740.33
Lsat_1_v5_gn_4_10601	PROBABLE MEMBRANE PROTEIN DUF221-RELATED // EARLY-RESPONSIVE TO DEHYDRATION STRESS PROTEIN (ERD4)	AT1G69450.2	Early-responsive to dehydration stress protein (ERD4)	2.27582	9.75164e-20	1862.33	8011.33
Lsat_1_v5_gn_8_83020	FAMILY NOT NAMED // PROTEIN EARLY RESPONSIVE TO DEHYDRATION 15	AT2G41430.2	dehydration-induced protein (ERD15)	1.68603	1.0205e-19	18525.3	52792
Lsat_1_v5_gn_3_108821	WD REPEAT DOMAIN-CONTAINING FAMILY // TRANSDUCIN/WD40 DOMAIN-CONTAINING PROTEIN	AT3G45620.2	Transducin/WD40 repeat-like superfamily protein	-11.4258	1.05685e-19	576.667	0
Lsat_1_v5_gn_6_85620	Xenobiotic-transporting ATPase / Steroid-transporting ATPase	AT3G59140.1	multidrug resistance-associated protein 14	2.52291	1.08884e-19	937	4715.33
Lsat_1_v5_gn_8_51200	CALCIUM-BINDING PROTEIN CML30-RELATED	AT5G39670.1	Calcium-binding EF-hand family protein	3.79929	1.11548e-19	67.6667	829.667
Lsat_1_v5_gn_5_78880	CYTIDYLYLTRANSFERASE // SUBFAMILY NOT NAMED // TBC1 DOMAIN FAMILY MEMBER GTPASE-ACTIVATING PROTEIN // [PROTEIN ADP-RIBOSYLARGININE] HYDROLASE	AT2G38670.1	phosphorylethanolamine cytidylyltransferase 1	1.26675	1.16508e-19	1166	2464
Lsat_1_v5_gn_0_4941	UMP/CMP kinase / Uridine monophosphate-cytidine monophosphate phosphotransferase // UMP kinase / Uridylate kinase // (d)CMP kinase / Deoxycytidylate kinase	AT5G26667.1	P-loop containing nucleoside triphosphate hydrolases superfamily protein	1.56943	1.20018e-19	2795	7332
Lsat_1_v5_gn_4_50920	DNA MISMATCH REPAIR MUTS RELATED PROTEINS // MUTS PROTEIN HOMOLOG 5	AT3G20475.1	MUTS-homologue 5	-3.1747	1.2308e-19	252	24.3333
Lsat_1_v5_gn_5_145340	TRANSCRIPTION FACTOR GATA GATA BINDING FACTOR // SUBFAMILY NOT NAMED	AT5G56860.1	GATA type zinc finger transcription factor family protein	-1.98615	1.34408e-19	1125	251.667
Lsat_1_v5_gn_9_49760	PROTEIN ABIL2-RELATED	AT5G24310.1	ABL interactor-like protein 3	1.72515	1.39856e-19	346.667	1012
Lsat_1_v5_gn_8_8541	Protein xylosyltransferase / Uridine diphosphoxylose-protein xylosyltransferase	AT5G23850.1	Arabidopsis thaliana protein of unknown function (DUF821)	1.70269	1.71782e-19	907.333	2574.33
Lsat_1_v5_gn_1_74321	Dammarenediol II synthase / Dammarenediol synthase	AT1G78960.1	lupeol synthase 2	-6.51626	1.74814e-19	212	2
Lsat_1_v5_gn_5_54180	Helix-loop-helix DNA-binding domain (HLH) // Protein kinase domain (Pkinase)	AT2G42280.1	basic helix-loop-helix (bHLH) DNA-binding superfamily protein	-6.48866	1.78692e-19	204	2
Lsat_1_v5_gn_4_136181	ASPARTYL PROTEASES // ASPARTYL PROTEASE FAMILY PROTEIN-RELATED	AT1G44130.1	Eukaryotic aspartyl protease family protein	1.99692	1.99514e-19	942.333	3333.33
Lsat_1_v5_gn_9_93760	GERANYLGERANYL PYROPHOSPHATE SYNTHASE // SUBFAMILY NOT NAMED	AT4G38460.1	geranylgeranyl reductase	2.42162	2.15202e-19	324	1546.33
Lsat_1_v5_gn_6_20540	flotillin (FLOT)	AT5G25250.1	SPFH/Band 7/PHB domain-containing membrane-associated protein family	-4.4928	2.9859e-19	726.667	29.3333
Lsat_1_v5_gn_8_67360	xyloglucan:xyloglucosyl transferase (E2.4.1.207) // xyloglucan:xyloglucosyl transferase TCH4 (TCH4)	AT4G25810.1	xyloglucan endotransglycosylase 6	4.16029	3.02898e-19	324.667	4944.67
Lsat_1_v5_gn_4_92880	CGI-141-RELATED/LIPASE CONTAINING PROTEIN // LIPASE CLASS 3 FAMILY PROTEIN	AT4G16070.1	Mono-/di-acylglycerol lipase, N-terminal;Lipase, class 3	2.32264	3.52313e-19	101.333	448.333
Lsat_1_v5_gn_9_78940	ALPHA/BETA-HYDROLASES SUPERFAMILY PROTEIN	AT1G10040.2	alpha/beta-Hydrolases superfamily protein	2.19968	3.8904e-19	242.667	987.667
Lsat_1_v5_gn_2_38920	FAMILY NOT NAMED // KINESIN FAMILY MEMBER C1	AT3G44050.1	P-loop containing nucleoside triphosphate hydrolases superfamily protein	2.61816	4.05439e-19	153.667	840.667
Lsat_1_v5_gn_9_44300	zinc-finger of the FCS-type, C2-C2 (zf-FLZ)	AT1G22160.1	Protein of unknown function (DUF581)	-1.98362	4.21235e-19	3071.67	688
Lsat_1_v5_gn_1_23661	DIHYDROLIPOAMIDE ACETYL/SUCCINYL-TRANSFERASE-RELATED // SUBFAMILY NOT NAMED	AT1G34430.1	2-oxoacid dehydrogenases acyltransferase family protein	2.06852	4.60308e-19	141	514.667
Lsat_1_v5_gn_5_133681	FAMILY NOT NAMED // GENOMIC DNA, CHROMOSOME 3, P1 CLONE:MMM17-RELATED	AT3G13690.1	Protein kinase protein with adenine nucleotide alpha hydrolases-like domain	-1.86163	4.67567e-19	1697.67	409
Lsat_1_v5_gn_9_18940	PROTEIN PHOSPHATASE 2C // PROTEIN PHOSPHATASE 2C-LIKE PROTEIN-RELATED	AT2G30020.1	Protein phosphatase 2C family protein	3.11447	4.6845e-19	2051.67	15875
Lsat_1_v5_gn_2_3941	Uncharacterized conserved protein	AT2G20830.2	transferases;folic acid binding	-11.2229	4.73305e-19	503	0
Lsat_1_v5_gn_8_34741	HYDROXYPROLINE-RICH GLYCOPROTEIN-LIKE PROTEIN	AT1G14710.2	hydroxyproline-rich glycoprotein family protein	1.54057	4.9041e-19	822.333	2102.67
Lsat_1_v5_gn_3_10960	UDP-glucose 4-epimerase (galE, GALE)	AT4G10960.1	UDP-D-glucose/UDP-D-galactose 4-epimerase 5	1.79892	5.12936e-19	1761.67	5378
Lsat_1_v5_gn_8_157101	ACHAETE-SCUTE TRANSCRIPTION FACTOR-RELATED // BASIC HELIX-LOOP-HELIX DOMAIN-CONTAINING PROTEIN // BASIC HELIX-LOOP-HELIX DOMAIN-CONTAINING PROTEIN	AT1G10586.1	basic helix-loop-helix (bHLH) DNA-binding superfamily protein	5.21682	5.1918e-19	21.6667	728.333
Lsat_1_v5_gn_2_87700	UDPglucose 6-dehydrogenase (UGDH, ugd)	AT5G15490.1	UDP-glucose 6-dehydrogenase family protein	1.97467	5.48071e-19	6846.33	23694.7
Lsat_1_v5_gn_8_15560	GLUCOSIDASE-LIKE PROTEIN	AT3G55430.1	O-Glycosyl hydrolases family 17 protein	2.79751	5.53034e-19	577.667	3480
Lsat_1_v5_gn_1_36500	PWWP domain (PWWP)	AT1G51745.1	Tudor/PWWP/MBT superfamily protein	-1.55239	5.99671e-19	846	252.333
Lsat_1_v5_gn_5_43721	Nnf1 (Nnf1)	AT4G19350.1	embryo defective 3006	3.30869	6.52164e-19	24.6667	216.333
Lsat_1_v5_gn_5_104901	Protein kinase domain (Pkinase) // Protein tyrosine kinase (Pkinase_Tyr)	AT3G51550.1	Malectin/receptor-like protein kinase family protein	2.88824	6.66846e-19	99.3333	648
Lsat_1_v5_gn_5_134641	AUXIN-RESPONSIVE PROTEIN IAA27	AT4G29080.1	phytochrome-associated protein 2	-1.90443	7.1491e-19	1849.33	429
Lsat_1_v5_gn_2_136301	Dual-specificity kinase // Cysteine desulfurase / Cysteine desulfurylase // Selenocysteine lyase / Selenocysteine reductase	AT1G08490.1	chloroplastic NIFS-like cysteine desulfurase	2.43654	7.9174e-19	73.6667	353
Lsat_1_v5_gn_3_16860	FAMILY NOT NAMED // AT HOOK MOTIF DNA-BINDING FAMILY PROTEIN	AT4G17950.1	AT hook motif DNA-binding family protein	1.45143	8.16557e-19	818	1971
Lsat_1_v5_gn_8_48161	FAMILY NOT NAMED // LEUCINE-RICH REPEAT (LRR) FAMILY PROTEIN-RELATED	AT5G61240.1	Leucine-rich repeat (LRR) family protein	1.40599	8.20882e-19	1268.33	2939.33
Lsat_1_v5_gn_1_26300	Calmodulin binding protein-like (Calmodulin_bind)	AT5G62570.2	Calmodulin binding protein-like	5.03234	8.79641e-19	5	144.667
Lsat_1_v5_gn_6_71420	PPR repeat (PPR) // PPR repeat family (PPR_2) // Pentatricopeptide repeat domain (PPR_3)	AT3G06430.1	Tetratricopeptide repeat (TPR)-like superfamily protein	-1.9119	9.85365e-19	676	157.667
Lsat_1_v5_gn_8_138180	Leucine Rich Repeat (LRR_1) // Leucine rich repeat N-terminal domain (LRRNT_2) // Leucine rich repeat (LRR_8)	AT2G34930.1	disease resistance family protein / LRR family protein	2.71403	9.85365e-19	36.6667	212.333
Lsat_1_v5_gn_8_125901	CIRCADIAN PROTEIN CLOCK/ARNT/BMAL/PAS // TRANSCRIPTION FACTOR BHLH121	AT3G19860.2	basic helix-loop-helix (bHLH) DNA-binding superfamily protein	2.2705	1.18788e-18	394	1682.33
Lsat_1_v5_gn_7_81040	RING ZINC FINGER PROTEIN // SUBFAMILY NOT NAMED	AT2G40830.2	RING-H2 finger C1A	1.94842	1.61451e-18	346	1185
Lsat_1_v5_gn_4_13621	Uncharacterized conserved protein	AT1G23170.2	Protein of unknown function DUF2359, transmembrane	1.72301	1.62351e-18	755.333	2178
Lsat_1_v5_gn_6_85540	FAMILY NOT NAMED // ABC TRANSPORTER C FAMILY MEMBER 10	AT3G59140.1	multidrug resistance-associated protein 14	2.85562	1.71062e-18	5617.67	35603.3
Lsat_1_v5_gn_5_56320	FORMIN-RELATED // FORMIN-LIKE PROTEIN 17-RELATED // FAMILY NOT NAMED	AT1G31810.1	Formin Homology 14	-1.90903	1.73451e-18	527.667	123
Lsat_1_v5_gn_2_10340	F-box domain (F-box)	AT3G16210.1	F-box family protein	2.70813	2.09029e-18	49.3333	280.333
Lsat_1_v5_gn_5_21860	diacylglycerol kinase (ATP) (dgkA, DGK)	AT5G07920.1	diacylglycerol kinase1	2.22445	2.09029e-18	1898	7841
Lsat_1_v5_gn_2_128021	EREBP-like factor (EREBP)	AT5G51190.1	Integrase-type DNA-binding superfamily protein	-2.98054	2.15924e-18	13971.7	1541.67
Lsat_1_v5_gn_8_4600	SERINE/THREONINE-PROTEIN KINASE // SUBFAMILY NOT NAMED	AT5G24430.1	Calcium-dependent protein kinase (CDPK) family protein	1.5116	2.21663e-18	922.667	2313
Lsat_1_v5_gn_2_82541	U-BOX DOMAIN-CONTAINING PROTEIN 30-RELATED	AT5G65920.1	ARM repeat superfamily protein	-2.0585	2.39864e-18	851.333	181.333
Lsat_1_v5_gn_3_17560	C2H2-type zinc finger (zf-C2H2_6)	AT4G17810.1	C2H2 and C2HC zinc fingers superfamily protein	-2.88618	2.43387e-18	507.667	61.3333
Lsat_1_v5_gn_7_110021	CALCIUM-DEPENDENT PROTEIN KINASE 29	AT3G20410.1	calmodulin-domain protein kinase 9	1.72028	2.47901e-18	2483.33	7206
Lsat_1_v5_gn_4_152920	SET DOMAIN PROTEINS // PHD FINGER, SWIB/MDM2 AND GYF DOMAIN-CONTAINING PROTEIN // ZINC FINGER CCCH DOMAIN-CONTAINING PROTEIN 19-RELATED	AT2G16485.1	nucleic acid binding;zinc ion binding;DNA binding	1.22637	2.66453e-18	1370	2814
Lsat_1_v5_gn_4_80480	INACTIVE PURPLE ACID PHOSPHATASE 24-RELATED	AT5G50400.1	purple acid phosphatase 27	-1.65706	2.89286e-18	3472.67	967
Lsat_1_v5_gn_7_67921	ALCOHOL DEHYDROGENASE RELATED // CINNAMYL ALCOHOL DEHYDROGENASE 6-RELATED // SUBFAMILY NOT NAMED	AT4G37990.1	elicitor-activated gene 3-2	-11.0704	3.08474e-18	449	0
Lsat_1_v5_gn_8_42700	Peptide-transporting ATPase	AT5G39040.1	transporter associated with antigen processing protein 2	2.15047	3.08832e-18	3983.67	15684.7
Lsat_1_v5_gn_5_2281	Protein kinase domain (Pkinase) // Leucine Rich Repeat (LRR_1) // Leucine rich repeat N-terminal domain (LRRNT_2) // Leucine rich repeat (LRR_8)	AT5G56040.2	Leucine-rich receptor-like protein kinase family protein	-1.79009	3.38434e-18	746.333	189.333
Lsat_1_v5_gn_2_135200	Sugar-tranasporters, 12 TM (MFS_5)	AT4G27720.1	Major facilitator superfamily protein	1.6374	3.7246e-18	1786.67	4903
Lsat_1_v5_gn_6_101381	Choline kinase // Ethanolamine kinase	AT1G71697.1	choline kinase 1	2.24479	3.75298e-18	1946	8223.33
Lsat_1_v5_gn_6_61621	ANKYRIN REPEAT-CONTAINING PROTEIN	AT1G04780.1	Ankyrin repeat family protein	1.35308	3.9319e-18	1480	3325.67
Lsat_1_v5_gn_5_57381	Non-specific serine/threonine protein kinase / Threonine-specific protein kinase	AT1G11300.1	protein serine/threonine kinases;protein kinases;ATP binding;sugar binding;kinases;carbohydrate binding	1.72577	4.04597e-18	203.667	591.333
Lsat_1_v5_gn_8_8241	HYPERSENSITIVE-INDUCED RESPONSE PROTEIN 4	AT5G51570.1	SPFH/Band 7/PHB domain-containing membrane-associated protein family	1.25759	4.08619e-18	2751.33	5776.67
Lsat_1_v5_gn_3_37300	LYST-INTERACTING PROTEIN LIP5 DOPAMINE RESPONSIVE PROTEIN DRG-1 // CALLOSE SYNTHASE 12	AT4G03550.1	glucan synthase-like 5	2.2746	4.17729e-18	2121.67	9133.33
Lsat_1_v5_gn_2_68440	ASPARTYL PROTEASE FAMILY PROTEIN	AT1G66180.1	Eukaryotic aspartyl protease family protein	1.99436	4.27975e-18	1669.67	5909
Lsat_1_v5_gn_4_50641	IQ-DOMAIN 9 PROTEIN	AT3G15050.1	IQ-domain 10	-1.52733	4.90149e-18	2648.33	809.667
Lsat_1_v5_gn_5_84040	E1-E2 ATPase (E1-E2_ATPase) // Cation transporting ATPase, C-terminus (Cation_ATPase_C) // Cation transporter/ATPase, N-terminus (Cation_ATPase_N) // haloacid dehalogenase-like hydrolase (Hydrolase) // Ca2+-ATPase N terminal autoinhibitory domain (CaATP_NAI)	AT5G57110.2	autoinhibited Ca2+ -ATPase, isoform 8	1.20844	5.24246e-18	2099	4245.33
Lsat_1_v5_gn_1_93160	Beta-ketoacyl-[acyl-carrier-protein] synthase I / KAS I	AT5G46290.1	3-ketoacyl-acyl carrier protein synthase I	-8.0546	5.70488e-18	302.333	1
Lsat_1_v5_gn_2_77700	3-hydroxyacyl-CoA dehydrogenase / Beta-keto-reductase // Enoyl-CoA hydratase / Unsaturated acyl-CoA hydratase // 3-hydroxybutyryl-CoA epimerase // Dodecenoyl-CoA isomerase / Dodecenoyl-CoA Delta-isomerase	AT4G29010.1	Enoyl-CoA hydratase/isomerase family	10.9204	6.36649e-18	0	312
Lsat_1_v5_gn_4_13581	interleukin-1 receptor-associated kinase 1 (IRAK1)	AT1G70740.1	Protein kinase superfamily protein	2.07676	6.82923e-18	472.333	1770.33
Lsat_1_v5_gn_6_42540	Non-specific serine/threonine protein kinase / Threonine-specific protein kinase // Polygalacturonase / Pectinase	AT2G34930.1	disease resistance family protein / LRR family protein	1.65811	6.95501e-18	1248.67	3458.67
Lsat_1_v5_gn_6_6900	Protein tyrosine kinase (Pkinase_Tyr) // Leucine rich repeat N-terminal domain (LRRNT_2)	AT1G63430.1	Leucine-rich repeat protein kinase family protein	-1.53127	7.40315e-18	1615	489.667
Lsat_1_v5_gn_9_104001	F-box domain (F-box) // F-box associated (FBA_1)	AT3G06240.1	F-box family protein	10.9644	7.59539e-18	0	321.333
Lsat_1_v5_gn_2_116080	PEPTIDYL-PROLYL CIS-TRANS ISOMERASE // SUBFAMILY NOT NAMED	AT1G58450.1	Tetratricopeptide repeat (TPR)-like superfamily protein	2.65098	8.16643e-18	89.3333	494.333
Lsat_1_v5_gn_8_142140	S-locus glycoprotein domain (S_locus_glycop) // D-mannose binding lectin (B_lectin) // Protein tyrosine kinase (Pkinase_Tyr) // PAN-like domain (PAN_2)	AT4G27290.1	S-locus lectin protein kinase family protein	4.53625	9.3385e-18	12.6667	260
Lsat_1_v5_gn_4_135961	Predicted membrane protein	AT4G09580.1	SNARE associated Golgi protein family	1.57066	9.41898e-18	965.333	2524.33
Lsat_1_v5_gn_4_139401	mevalonate kinase (E2.7.1.36, MVK, mvaK1)	AT5G27450.3	mevalonate kinase	1.54214	1.02172e-17	634	1616
Lsat_1_v5_gn_5_153341	Protein kinase domain (Pkinase) // S-locus glycoprotein domain (S_locus_glycop) // D-mannose binding lectin (B_lectin)	AT2G19130.1	S-locus lectin protein kinase family protein	2.0872	1.02172e-17	221.667	830.667
Lsat_1_v5_gn_8_33500	LOC443603 PROTEIN-RELATED // SUBFAMILY NOT NAMED	AT5G23130.1	Peptidoglycan-binding LysM domain-containing protein	2.25389	1.08642e-17	1363.33	5796.33
Lsat_1_v5_gn_5_112261	WDSAM1 PROTEIN // E3 UBIQUITIN-PROTEIN LIGASE PUB24-RELATED	AT1G49780.1	plant U-box 26	-2.66603	1.17034e-17	4869.67	666.667
Lsat_1_v5_gn_6_117800	Non-specific serine/threonine protein kinase / Threonine-specific protein kinase	AT1G56720.2	Protein kinase superfamily protein	1.47774	1.17544e-17	2816.33	6893
Lsat_1_v5_gn_8_119240	Ca2+-independent phospholipase A2	AT3G54950.1	patatin-like protein 6	-2.34234	1.1866e-17	714.667	122.667
Lsat_1_v5_gn_1_43380	EIN3-binding F-box protein (EBF1_2)	AT2G25490.1	EIN3-binding F box protein 1	1.57556	1.19876e-17	3918.33	10323.7
Lsat_1_v5_gn_9_84580	FAMILY NOT NAMED // PEROXIDASE 62-RELATED	AT5G64120.1	Peroxidase superfamily protein	1.99441	1.23831e-17	952.333	3338.67
Lsat_1_v5_gn_2_97980	2-methylacyl-CoA dehydrogenase / Branched-chain acyl-CoA dehydrogenase	AT3G45300.1	isovaleryl-CoA-dehydrogenase	5.04567	1.39904e-17	16.6667	482
Lsat_1_v5_gn_9_23041	FAMILY NOT NAMED // SQUAMOSA PROMOTER-BINDING-LIKE PROTEIN 13A-RELATED	AT5G50570.2	Squamosa promoter-binding protein-like (SBP domain) transcription factor family protein	1.96179	1.39904e-17	220.667	762
Lsat_1_v5_gn_4_68701	12-oxophytodienoic acid reductase (OPR)	AT1G76690.1	12-oxophytodienoate reductase 2	1.35537	1.43824e-17	5100	11381
Lsat_1_v5_gn_3_43561	Tetrahydroberberine oxidase / THB oxidase	AT4G20860.1	FAD-binding Berberine family protein	-3.61311	1.54344e-17	301.667	21.6667
Lsat_1_v5_gn_9_111400	SYNAPTOTAGMIN	AT4G34150.1	Calcium-dependent lipid-binding (CaLB domain) family protein	2.11294	1.64198e-17	428	1646.33
Lsat_1_v5_gn_9_103760	LEUCINE-RICH REPEAT-CONTAINING PROTEIN // SUBFAMILY NOT NAMED	AT3G07040.1	NB-ARC domain-containing disease resistance protein	-10.7967	1.77588e-17	373	0
Lsat_1_v5_gn_7_30001	Jacalin-like lectin domain (Jacalin)	AT1G73040.1	Mannose-binding lectin superfamily protein	11.3928	1.8124e-17	0	420.667
Lsat_1_v5_gn_1_105840	METAL HOMEOSTASIS FACTOR ATX2	AT3G08650.2	ZIP metal ion transporter family	1.75219	1.85944e-17	651	1940.67
Lsat_1_v5_gn_2_23360	LEUCINE-RICH REPEAT-CONTAINING PROTEIN // SUBFAMILY NOT NAMED	AT4G27190.1	NB-ARC domain-containing disease resistance protein	-4.68018	2.04148e-17	182	6.33333
Lsat_1_v5_gn_5_95540	F18B13.21 PROTEIN-RELATED	AT5G20190.1	Tetratricopeptide repeat (TPR)-like superfamily protein	-1.81351	2.12715e-17	3069.33	761.667
Lsat_1_v5_gn_2_73761	solute carrier family 36 (proton-coupled amino acid transporter) (SLC36A, PAT)	AT4G38250.1	Transmembrane amino acid transporter family protein	2.18479	2.58116e-17	547.667	2192
Lsat_1_v5_gn_3_45840	amidase (E3.5.1.4, amiE)	AT4G34880.1	Amidase family protein	3.33427	2.59768e-17	262.667	2385.67
Lsat_1_v5_gn_5_48440	IQ calmodulin-binding motif (IQ) // IPT/TIG domain (TIG) // CG-1 domain (CG-1)	AT2G22300.2	signal responsive 1	1.56667	2.63953e-17	4368.67	11438.7
Lsat_1_v5_gn_4_75180	INACTIVE POLY [ADP-RIBOSE] POLYMERASE SRO4-RELATED	AT5G62520.1	similar to RCD one 5	1.90155	2.88065e-17	250.667	813
Lsat_1_v5_gn_1_37860	EXOCYST SUBUNIT EXO70 FAMILY PROTEIN D3-RELATED	AT1G72470.1	exocyst subunit exo70 family protein D1	1.95177	2.98575e-17	1653	5661.33
Lsat_1_v5_gn_9_106880	Predicted hydrolase related to dienelactone hydrolase	AT2G32520.1	alpha/beta-Hydrolases superfamily protein	-1.8402	2.98575e-17	498.667	121.667
Lsat_1_v5_gn_1_16460	V-type H+-transporting ATPase subunit a (ATPeV0A, ATP6N)	AT4G39080.1	vacuolar proton ATPase A3	1.78392	3.05156e-17	1147.67	3421
Lsat_1_v5_gn_2_18880	CPG BINDING PROTEIN // PHD FINGER PROTEIN ALFIN-LIKE 6-RELATED // PHD FINGER PROTEIN ALFIN-LIKE 5	AT5G20510.1	alfin-like 5	-1.6177	3.11985e-17	776.667	223
Lsat_1_v5_gn_8_40440	Protein of unknown function (DUF1639) (DUF1639)	AT1G25370.1	Protein of unknown function (DUF1639)	2.07991	3.67496e-17	769	2879
Lsat_1_v5_gn_7_46640	LEUCINE-RICH REPEAT-CONTAINING PROTEIN // SUBFAMILY NOT NAMED	AT5G36930.2	Disease resistance protein (TIR-NBS-LRR class) family	2.01456	4.1721e-17	799	2865.67
Lsat_1_v5_gn_4_175161	FAMILY NOT NAMED // STRESS-INDUCED PROTEIN KIN1-RELATED	AT5G38760.1	Late embryogenesis abundant protein (LEA) family protein	-10.7327	4.32475e-17	703.667	0.333333
Lsat_1_v5_gn_2_107361	ubiquitin carboxyl-terminal hydrolase 7 (USP7, UBP15)	AT5G06600.2	ubiquitin-specific protease 12	1.44321	5.34183e-17	1103.67	2647.33
Lsat_1_v5_gn_1_61880	UDP-apiose/xylose synthase (AXS)	AT1G08200.1	UDP-D-apiose/UDP-D-xylose synthase 2	1.54299	5.63846e-17	1621.67	4123
Lsat_1_v5_gn_2_90241	GLUTATHIONE S-TRANSFERASE KAPPA	AT5G38900.1	Thioredoxin superfamily protein	1.7272	5.70543e-17	1108.33	3247.33
Lsat_1_v5_gn_4_37220	lysophosphatidylcholine acyltransferase / lyso-PAF acetyltransferase (LPCAT1_2)	AT2G45670.1	calcineurin B subunit-related	2.209	6.12137e-17	1700.67	7006.33
Lsat_1_v5_gn_6_21360	CLATHRIN ASSEMBLY PROTEIN // SUBFAMILY NOT NAMED	AT2G25430.1	epsin N-terminal homology (ENTH) domain-containing protein / clathrin assembly protein-related	1.14963	6.33398e-17	1639.67	3189.67
Lsat_1_v5_gn_4_8981	Enoyl-CoA hydratase / Unsaturated acyl-CoA hydratase	AT5G55190.1	RAN GTPase 3	10.7157	6.6991e-17	0	272.667
Lsat_1_v5_gn_5_148821	LIPOXYGENASE // LINOLEATE 9S-LIPOXYGENASE 5, CHLOROPLASTIC	AT3G22400.1	PLAT/LH2 domain-containing lipoxygenase family protein	1.36465	7.12782e-17	1798	4040.67
Lsat_1_v5_gn_5_126020	CALLOSE SYNTHASE 8-RELATED	AT3G14570.1	glucan synthase-like 4	1.90547	7.80405e-17	351.667	1142.67
Lsat_1_v5_gn_5_25781	Micrococcal nuclease / Micrococcal endonuclease	AT5G61780.1	TUDOR-SN protein 2	-10.5686	8.80747e-17	320	0
Lsat_1_v5_gn_9_104040	SER/THR-RICH PROTEIN T10 IN DGCR REGION // SUBFAMILY NOT NAMED	AT4G38260.1	Protein of unknown function (DUF833)	2.73133	8.92335e-17	149	851.333
Lsat_1_v5_gn_5_76460	SEC14 RELATED PROTEIN // SUBFAMILY NOT NAMED	AT3G23640.1	heteroglycan glucosidase 1	4.81695	9.27397e-17	5.33333	130.667
Lsat_1_v5_gn_4_10620	vesicle transport through interaction with t-SNAREs 1 (VTI1)	AT1G26670.1	Vesicle transport v-SNARE family protein	1.27882	9.80868e-17	1021.33	2171
Lsat_1_v5_gn_6_69600	ATP-BINDING CASSETTE TRANSPORTER // SUBFAMILY NOT NAMED	AT1G66950.1	pleiotropic drug resistance 11	1.69464	1.06529e-16	505.667	1435.67
Lsat_1_v5_gn_9_63600	Tropinone reductase 1 (TR1)	AT5G06060.1	NAD(P)-binding Rossmann-fold superfamily protein	-3.50065	1.10286e-16	999	79.6667
Lsat_1_v5_gn_4_79260	CDP-glycerol diphosphatase / CDP-glycerol pyrophosphatase	AT4G24730.3	Calcineurin-like metallo-phosphoesterase superfamily protein	2.2337	1.11652e-16	230	961.667
Lsat_1_v5_gn_6_36221	NUCLEOPORIN-RELATED // DIRIGENT PROTEIN 1-RELATED	AT5G49040.1	Disease resistance-responsive (dirigent-like protein) family protein	2.44249	1.13051e-16	714	3434.67
Lsat_1_v5_gn_8_67301	xyloglucan:xyloglucosyl transferase (E2.4.1.207) // xyloglucan:xyloglucosyl transferase TCH4 (TCH4)	AT4G25810.1	xyloglucan endotransglycosylase 6	3.79858	1.22235e-16	204	2431.33
Lsat_1_v5_gn_2_135961	FAMILY NOT NAMED // CCT MOTIF FAMILY PROTEIN	AT5G53420.1	CCT motif family protein	-1.64892	1.22606e-16	3214.33	892.667
Lsat_1_v5_gn_7_51381	Ligand-gated ion channel (Lig_chan) // Bacterial extracellular solute-binding proteins, family 3 (SBP_bac_3)	AT2G17260.1	glutamate receptor 2	-3.36496	1.29369e-16	204.667	17.6667
Lsat_1_v5_gn_4_42140	BETA-HEXOSAMINIDASE // SUBFAMILY NOT NAMED	AT1G05590.1	beta-hexosaminidase 2	-1.91783	1.34336e-16	631.667	147
Lsat_1_v5_gn_2_31860	MYB-LIKE DNA-BINDING PROTEIN MYB // MYB TRANSCRIPTION FACTOR	AT1G08810.1	myb domain protein 60	-1.53026	1.40518e-16	2789	852
Lsat_1_v5_gn_1_95341	light-harvesting complex II chlorophyll a/b binding protein 1 (LHCB1)	AT1G29930.1	chlorophyll A/B binding protein 1	-3.81149	1.42607e-16	50116.3	3114.33
Lsat_1_v5_gn_7_5021	Remorin, N-terminal region (Remorin_N)	AT3G61260.1	Remorin family protein	1.14574	1.53404e-16	14019.3	27281.3
Lsat_1_v5_gn_8_30460	uncharacterized protein (K06966)	AT5G06300.1	Putative lysine decarboxylase family protein	-1.37541	1.5877e-16	2763.67	935.333
Lsat_1_v5_gn_1_19560	Hydroperoxide dehydratase / Hydroperoxide isomerase	AT5G42650.1	allene oxide synthase	2.12988	1.60208e-16	3427	13299
Lsat_1_v5_gn_1_92800	LEUCINE-RICH REPEAT-CONTAINING PROTEIN // SUBFAMILY NOT NAMED // FAMILY NOT NAMED // SUBFAMILY NOT NAMED	AT5G36930.2	Disease resistance protein (TIR-NBS-LRR class) family	10.5456	1.61286e-16	0.333333	474.667
Lsat_1_v5_gn_5_134160	PEPTIDASE M20 FAMILY MEMBER // IAA-AMINO ACID HYDROLASE ILR1-LIKE 1-RELATED	AT1G51760.1	peptidase M20/M25/M40 family protein	2.70654	1.85579e-16	530.333	3048
Lsat_1_v5_gn_7_32940	LRR RECEPTOR-LIKE SERINE/THREONINE-PROTEIN KINASE FLS2	AT5G46330.1	Leucine-rich receptor-like protein kinase family protein	-4.55637	1.96123e-16	192	7.33333
Lsat_1_v5_gn_2_4060	CINNAMOYL-COA:NADP OXIDOREDUCTASE-LIKE 1-RELATED	AT2G33590.1	NAD(P)-binding Rossmann-fold superfamily protein	2.01569	2.03319e-16	222	789
Lsat_1_v5_gn_4_180961	SENESCENCE-ASSOCIATED CARBOXYLESTERASE 101	AT5G14930.2	senescence-associated gene 101	-10.3597	2.41908e-16	537.333	0.333333
Lsat_1_v5_gn_7_98441	MITOGEN-ACTIVATED KINASE KINASE KINASE // MITOGEN-ACTIVATED PROTEIN KINASE KINASE KINASE 17-RELATED	AT4G26890.1	mitogen-activated protein kinase kinase kinase 16	3.67381	2.41908e-16	41	466.667
Lsat_1_v5_gn_9_13500	FAMILY NOT NAMED // ROOT PHOTOTROPISM PROTEIN 2	AT2G30520.1	Phototropic-responsive NPH3 family protein	-1.93669	2.57108e-16	9251.33	2141
Lsat_1_v5_gn_9_28800	LEUCINE-RICH REPEAT-CONTAINING PROTEIN // SUBFAMILY NOT NAMED	AT3G46530.1	NB-ARC domain-containing disease resistance protein	-10.5704	2.58675e-16	322.667	0
Lsat_1_v5_gn_5_149621	AMMONIUM TRANSPORTER // AMMONIUM TRANSPORTER 2	AT2G38290.1	ammonium transporter 2	1.56689	2.63559e-16	2486	6517.33
Lsat_1_v5_gn_3_4041	NAD DEPENDENT EPIMERASE/DEHYDRATASE // UDP-GLUCURONATE 4-EPIMERASE 2-RELATED	AT1G02000.1	UDP-D-glucuronate 4-epimerase 2	1.30594	3.00964e-16	611.667	1328
Lsat_1_v5_gn_9_50860	FAMILY NOT NAMED // ACID PHOSPHATASE-RELATED	AT4G25150.1	HAD superfamily, subfamily IIIB acid phosphatase	2.23759	3.24417e-16	220.333	922
Lsat_1_v5_gn_3_55680	Non-specific serine/threonine protein kinase / Threonine-specific protein kinase	AT1G70740.1	Protein kinase superfamily protein	1.80858	3.36995e-16	258.333	798.667
Lsat_1_v5_gn_5_32001	Protein kinase domain (Pkinase) // Protein tyrosine kinase (Pkinase_Tyr) // Phloem protein 2 (PP2)	AT5G38990.1	Malectin/receptor-like protein kinase family protein	-3.3073	3.38304e-16	288	25.6667
Lsat_1_v5_gn_0_12601	EamA-like transporter family (EamA)	AT3G28050.1	nodulin MtN21 /EamA-like transporter family protein	-1.93996	3.39395e-16	930.667	212.333
Lsat_1_v5_gn_8_143940	Protein kinase domain (Pkinase) // Wall-associated receptor kinase galacturonan-binding (GUB_WAK_bind) // Wall-associated receptor kinase C-terminal (WAK_assoc)	AT1G18390.2	Protein kinase superfamily protein	2.20965	3.48549e-16	788.333	3258.67
Lsat_1_v5_gn_3_95181	SENTRIN/SUMO-SPECIFIC PROTEASE // TOLL-LIKE RECEPTOR	AT1G09730.2	Cysteine proteinases superfamily protein	-10.3016	3.89847e-16	515.667	0.333333
Lsat_1_v5_gn_1_81921	MAC/Perforin domain (MACPF)	AT4G24290.2	MAC/Perforin domain-containing protein	2.12623	4.25744e-16	2347.67	9140
Lsat_1_v5_gn_5_140220	NA+/CA2+ K+ INDEPENDENT EXCHANGER // CATION/CALCIUM EXCHANGER 3-RELATED	AT1G54115.1	cation calcium exchanger 4	2.34137	4.49322e-16	660	2981.33
Lsat_1_v5_gn_5_149240	PRENYLATED RAB ACCEPTOR 1-RELATED // PRA1 FAMILY PROTEIN B4-RELATED	AT2G38360.1	prenylated RAB acceptor 1.B4	1.34547	4.53243e-16	2662.67	5973
Lsat_1_v5_gn_5_24841	GLUCOSYL/GLUCURONOSYL TRANSFERASES // UDP-GLYCOSYLTRANSFERASE 89B1	AT1G73880.1	UDP-glucosyl transferase 89B1	2.4119	4.55393e-16	2153.67	9922
Lsat_1_v5_gn_5_93720	adiponectin receptor (ADIPOR)	AT4G37680.1	heptahelical protein 4	1.48839	4.82778e-16	350.667	865.333
Lsat_1_v5_gn_9_27260	guanylate kinase (E2.7.4.8, gmk)	AT3G57550.2	guanylate kinase	1.50095	5.55872e-16	403	1003
Lsat_1_v5_gn_4_185621	Ankyrin repeat (Ank) // Ankyrin repeats (3 copies) (Ank_2)	AT3G01750.1	Ankyrin repeat family protein	2.53073	5.6606e-16	203.333	1023
Lsat_1_v5_gn_4_167461	EXPRESSED PROTEIN	AT4G37080.2	Protein of unknown function, DUF547	-1.93963	6.36379e-16	3096.67	701
Lsat_1_v5_gn_8_18160	LEUCINE-RICH REPEAT-CONTAINING PROTEIN // DISEASE RESISTANCE PROTEIN-RELATED	AT5G17680.1	disease resistance protein (TIR-NBS-LRR class), putative	2.5294	6.49946e-16	289.667	1484.33
Lsat_1_v5_gn_5_84140	WRKY DNA -binding domain (WRKY) // Plant zinc cluster domain (Plant_zn_clust)	AT4G31550.1	WRKY DNA-binding protein 11	-2.58359	6.8121e-16	508	75.6667
Lsat_1_v5_gn_4_94021	Phosphoenolpyruvate carboxykinase (ATP) / Phosphopyruvate carboxylase	AT4G37870.1	phosphoenolpyruvate carboxykinase 1	1.49773	7.23818e-16	1399.33	3484.67
Lsat_1_v5_gn_1_104980	Glutamine--fructose-6-phosphate transaminase (isomerizing) / L-glutamine-D-fructose-6-phosphate amidotransferase	AT3G24090.1	glutamine-fructose-6-phosphate transaminase (isomerizing)s;sugar binding;transaminases	2.21251	7.61513e-16	878.333	3622
Lsat_1_v5_gn_5_185220	Micrococcal nuclease / Micrococcal endonuclease	AT5G61780.1	TUDOR-SN protein 2	-10.2808	7.77717e-16	262	0
Lsat_1_v5_gn_3_126481	Oxysterol-binding protein	AT5G02100.1	Oxysterol-binding family protein	1.66929	8.25874e-16	2653.33	7465.67
Lsat_1_v5_gn_9_68620	FAMILY NOT NAMED // MLO-LIKE PROTEIN 12-RELATED	AT1G61560.1	Seven transmembrane MLO family protein	1.74791	8.31101e-16	2033	6055.67
Lsat_1_v5_gn_2_54080	SYNTAXIN-121-RELATED	AT3G11820.1	syntaxin of plants 121	2.77029	8.4258e-16	623.667	3807.67
Lsat_1_v5_gn_2_4001	small nuclear ribonucleoprotein D3 (SNRPD3, SMD3)	AT1G20580.1	Small nuclear ribonucleoprotein family protein	-2.20144	8.47661e-16	303.333	57.6667
Lsat_1_v5_gn_1_30481	respiratory burst oxidase (RBOH)	AT5G47910.1	respiratory burst oxidase homologue D	1.54427	8.83263e-16	1198.33	3078
Lsat_1_v5_gn_4_180921	SENESCENCE-ASSOCIATED CARBOXYLESTERASE 101	AT5G14930.2	senescence-associated gene 101	-3.12469	8.83263e-16	2763	276
Lsat_1_v5_gn_1_76460	Allyl-alcohol dehydrogenase // 2-alkenal reductase (NADP(+)) / NADPH-dependent alkenal/one oxidoreductase	AT5G16990.1	Zinc-binding dehydrogenase family protein	4.10476	9.23128e-16	8.33333	127.333
Lsat_1_v5_gn_1_89661	GLUCOSYL/GLUCURONOSYL TRANSFERASES // SUBFAMILY NOT NAMED	AT1G22380.1	UDP-glucosyl transferase 85A3	2.62529	9.63439e-16	3140	17260.7
Lsat_1_v5_gn_7_39521	GLUCAN ENDO-1,3-BETA-GLUCOSIDASE 12-RELATED	AT5G56590.1	O-Glycosyl hydrolases family 17 protein	2.36373	9.68006e-16	383.333	1748
Lsat_1_v5_gn_2_103761	beta-glucosidase (E3.2.1.21) // beta-glucosidase (bglX)	AT5G20950.2	Glycosyl hydrolase family protein	2.02469	9.70037e-16	1597	5611.67
Lsat_1_v5_gn_5_54000	Protein tyrosine kinase (Pkinase_Tyr) // Phloem protein 2 (PP2)	AT5G38990.1	Malectin/receptor-like protein kinase family protein	2.01117	9.9783e-16	173	609.667
Lsat_1_v5_gn_8_55360	OXIDOREDUCTASE, 2OG-FE(II) OXYGENASE FAMILY PROTEIN	AT4G02940.1	oxidoreductase, 2OG-Fe(II) oxygenase family protein	1.20538	1.00817e-15	780.667	1575
Lsat_1_v5_gn_5_14201	L-TYPE LECTIN-DOMAIN CONTAINING RECEPTOR KINASE S.1	AT1G15530.1	Concanavalin A-like lectin protein kinase family protein	-7.51376	1.02702e-15	207.667	1
Lsat_1_v5_gn_4_105621	BETA-1,3-N-ACETYLGLUCOSAMINYLTRANSFERASE // BETA-1,3-GALACTOSYLTRANSFERASE 17-RELATED	AT5G62620.1	Galactosyltransferase family protein	1.23132	1.0453e-15	1673.67	3462.33
Lsat_1_v5_gn_8_73161	Cellulose synthase (UDP-forming) / UDP-glucose-cellulose glucosyltransferase	AT4G18780.1	cellulose synthase family protein	-10.2506	1.1264e-15	255.333	0
Lsat_1_v5_gn_2_79501	ribulose-bisphosphate carboxylase small chain (rbcS)	AT5G38420.1	Ribulose bisphosphate carboxylase (small chain) family protein	-3.0671	1.14979e-15	22018.7	2349.33
Lsat_1_v5_gn_9_119161	Non-specific serine/threonine protein kinase / Threonine-specific protein kinase	AT3G13690.1	Protein kinase protein with adenine nucleotide alpha hydrolases-like domain	-1.97553	1.16985e-15	286.667	64
Lsat_1_v5_gn_4_139020	TRANSCRIPTION ELONGATION FACTOR B POLYPEPTIDE 3	AT5G09850.1	Transcription elongation factor (TFIIS) family protein	1.22538	1.20469e-15	1806	3718
Lsat_1_v5_gn_1_93941	LEUCINE-RICH REPEAT-CONTAINING PROTEIN // SUBFAMILY NOT NAMED // SUBFAMILY NOT NAMED // DISEASE RESISTANCE PROTEIN-RELATED	AT5G36930.2	Disease resistance protein (TIR-NBS-LRR class) family	2.78527	1.25794e-15	45.3333	276
Lsat_1_v5_gn_7_56240	CCT motif (CCT)	AT5G57180.2	chloroplast import apparatus 2	-1.97798	1.34792e-15	2471.67	544.667
Lsat_1_v5_gn_2_4881	CYCLIN-B2-3-RELATED	AT2G17620.1	Cyclin B2;1	7.58558	1.41961e-15	1	168.333
Lsat_1_v5_gn_4_25621	ACT DOMAIN-CONTAINING PROTEIN 5	AT1G69040.2	ACT domain repeat 4	-2.65707	1.46705e-15	181.667	25.3333
Lsat_1_v5_gn_3_137960	FAMILY NOT NAMED // TRIHELIX TRANSCRIPTION FACTOR GTL2	AT5G28300.1	Duplicated homeodomain-like superfamily protein	-1.99615	1.48777e-15	1901.67	413.333
Lsat_1_v5_gn_3_2640	LIKE PROTEIN-RELATED	AT4G12300.1	cytochrome P450, family 706, subfamily A, polypeptide 4	-1.79294	1.50676e-15	1375	351.667
Lsat_1_v5_gn_3_31500	FAMILY NOT NAMED // GEM-LIKE PROTEIN 5	AT5G13200.1	GRAM domain family protein	2.62755	1.52034e-15	2557.33	14093
Lsat_1_v5_gn_6_115200	GATA TRANSCRIPTION FACTOR 15-RELATED	AT3G06740.1	GATA transcription factor 15	-1.70098	1.59219e-15	690.333	186
Lsat_1_v5_gn_5_121181	RIBOSOMAL PROTEIN S6 KINASE // SERINE/THREONINE-PROTEIN KINASE WAG1	AT1G53700.1	WAG 1	-2.30794	1.83736e-15	969.667	172.667
Lsat_1_v5_gn_1_9021	METHYLTRANSFERASE // SUBFAMILY NOT NAMED	AT1G29470.1	S-adenosyl-L-methionine-dependent methyltransferases superfamily protein	1.03598	1.93622e-15	15156.3	27228
Lsat_1_v5_gn_5_62961	AMINO ACID TRANSPORTER // CATIONIC AMINO ACID TRANSPORTER 2, VACUOLAR-RELATED // VACUOLAR PROTEIN SORTING 26 RELATED // VACUOLAR PROTEIN SORTING-ASSOCIATED PROTEIN 26A-RELATED	AT5G53530.1	vacuolar protein sorting 26A	-1.72726	1.9473e-15	1133	299.333
Lsat_1_v5_gn_3_132141	LEUCINE-RICH REPEAT-CONTAINING PROTEIN // SUBFAMILY NOT NAMED	AT5G43470.2	Disease resistance protein (CC-NBS-LRR class) family	1.38117	2.25172e-15	446	1020.67
Lsat_1_v5_gn_6_26200	translocation protein SEC62 (SEC62)	AT3G20920.1	translocation protein-related	1.13815	2.28708e-15	807.667	1558
Lsat_1_v5_gn_8_35241	MAC/Perforin domain (MACPF)	AT1G14780.1	MAC/Perforin domain-containing protein	1.84018	2.37275e-15	495.333	1543.33
Lsat_1_v5_gn_4_39741	UNCHARACTERIZED // BZIP-LIKE PROTEIN-RELATED	AT3G60320.1	Protein of unknown function (DUF630 and DUF632)	-1.52763	2.62097e-15	2868.33	863.333
Lsat_1_v5_gn_2_113261	S-locus glycoprotein domain (S_locus_glycop) // D-mannose binding lectin (B_lectin) // Protein tyrosine kinase (Pkinase_Tyr) // PAN-like domain (PAN_2)	AT4G27290.1	S-locus lectin protein kinase family protein	2.31252	2.88371e-15	209.333	911.333
Lsat_1_v5_gn_1_89581	Non-specific serine/threonine protein kinase / Threonine-specific protein kinase	AT5G39000.1	Malectin/receptor-like protein kinase family protein	-3.6877	3.01201e-15	394	27.3333
Lsat_1_v5_gn_2_44360	Protein tyrosine kinase (Pkinase_Tyr) // Phloem protein 2 (PP2)	AT5G59700.1	Protein kinase superfamily protein	5.12419	3.04577e-15	8.66667	273.667
Lsat_1_v5_gn_8_80761	Domain of unknown function (DUF3527) (DUF3527)	AT5G01030.2	Protein of unknown function (DUF3527)	-2.24535	3.32291e-15	1588	291.667
Lsat_1_v5_gn_9_23601	FAMILY NOT NAMED // EXPANSIN-A6	AT2G39700.1	expansin A4	-2.58127	3.33363e-15	1350	197.333
Lsat_1_v5_gn_7_29400	TOLL-LIKE RECEPTOR // SUBFAMILY NOT NAMED	AT2G34680.1	Outer arm dynein light chain 1 protein	1.31927	3.36911e-15	931	2029
Lsat_1_v5_gn_3_46260	Cyclophilin type peptidyl-prolyl cis-trans isomerase // U-snRNP-associated cyclophilin type peptidyl-prolyl cis-trans isomerase // Peptidyl-prolyl cis-trans isomerase	AT4G34960.1	Cyclophilin-like peptidyl-prolyl cis-trans isomerase family protein	1.50916	3.70643e-15	468	1167
Lsat_1_v5_gn_7_58100	Protein of unknown function (DUF1677) (DUF1677)	AT1G72510.1	Protein of unknown function (DUF1677)	-3.34869	3.74197e-15	4173	360.667
Lsat_1_v5_gn_9_104780	CHLOROPHYLL A/B BINDING PROTEIN // CHLOROPHYLL A-B BINDING PROTEIN 1, CHLOROPLASTIC-RELATED // SUBFAMILY NOT NAMED	AT3G27690.1	photosystem II light harvesting complex gene 2.3	-4.7773	3.81482e-15	757.667	24.6667
Lsat_1_v5_gn_5_5940	thiamine thiazole synthase (THI4, THI1)	AT5G54770.1	thiazole biosynthetic enzyme, chloroplast (ARA6) (THI1) (THI4)	-2.15323	4.15401e-15	15259.7	3003
Lsat_1_v5_gn_0_19860	LEUCINE-RICH REPEAT-CONTAINING PROTEIN // SUBFAMILY NOT NAMED	AT3G14460.1	LRR and NB-ARC domains-containing disease resistance protein	6.17183	4.45201e-15	1.66667	106.333
Lsat_1_v5_gn_2_88180	Chorismate mutase / Hydroxyphenylpyruvate synthase	AT3G29200.1	chorismate mutase 1	-1.49953	4.52173e-15	1810.67	562.667
Lsat_1_v5_gn_6_50580	histone H4 (H4)	AT3G53730.1	Histone superfamily protein	10.0765	4.52173e-15	0	174.667
Lsat_1_v5_gn_1_23100	F-box domain (F-box)	AT4G24210.1	F-box family protein	1.6452	4.59547e-15	543	1474.33
Lsat_1_v5_gn_3_118241	Putative GTPase activating protein for Arf (ArfGap) // Domain of unknown function (DUF3510) (DUF3510)	AT4G32510.1	HCO3- transporter family	-10.0735	5.25415e-15	225.333	0
Lsat_1_v5_gn_4_116761	THIOREDOXIN H1	AT3G51030.1	thioredoxin H-type 1	1.84758	5.26977e-15	6472	20665.7
Lsat_1_v5_gn_6_103120	PROTEIN PHOSPHATASE 2C 10-RELATED	AT1G34750.1	Protein phosphatase 2C family protein	1.8266	5.50386e-15	5294.67	16703.3
Lsat_1_v5_gn_4_16020	Receptor protein-tyrosine kinase / Receptor protein tyrosine kinase // Non-specific serine/threonine protein kinase / Threonine-specific protein kinase	AT1G68400.1	leucine-rich repeat transmembrane protein kinase family protein	-2.26718	5.69627e-15	4628.67	849.333
Lsat_1_v5_gn_1_49841	FAMILY NOT NAMED // SUBFAMILY NOT NAMED // ANKYRIN REPEAT FAMILY PROTEIN	AT3G54070.1	Ankyrin repeat family protein	3.64267	5.73065e-15	83	926.667
Lsat_1_v5_gn_1_83000	LisH (LisH)	AT1G61150.1	LisH and RanBPM domains containing protein	-10.0527	5.88176e-15	224.333	0
Lsat_1_v5_gn_1_18141	No apical meristem (NAM) protein (NAM)	AT1G65910.1	NAC domain containing protein 28	2.02171	6.07636e-15	86	306
Lsat_1_v5_gn_2_104861	ATP-BINDING CASSETTE TRANSPORTER // SUBFAMILY NOT NAMED	AT1G66950.1	pleiotropic drug resistance 11	-2.90288	6.58048e-15	231	26.6667
Lsat_1_v5_gn_6_28660	brassinosteroid (UGT73C)	AT2G36800.1	don-glucosyltransferase 1	1.89379	6.66281e-15	2570	8386
Lsat_1_v5_gn_8_12020	FAMILY NOT NAMED // SERINE/THREONINE-PROTEIN KINASE-LIKE PROTEIN CCR3-RELATED	AT3G55950.1	CRINKLY4 related 3	-2.24718	6.85606e-15	5209	959.333
Lsat_1_v5_gn_8_32421	delta24-sterol reductase (DHCR24)	AT3G19820.1	cell elongation protein / DWARF1 / DIMINUTO (DIM)	-2.32109	7.21875e-15	5385.67	932.667
Lsat_1_v5_gn_9_19960	Uncharacterized conserved protein	AT4G23540.1	ARM repeat superfamily protein	1.14308	7.81805e-15	1191.33	2302
Lsat_1_v5_gn_4_37780	Protein tyrosine kinase (Pkinase_Tyr) // Di-glucose binding within endoplasmic reticulum (Malectin)	AT3G14840.2	Leucine-rich repeat transmembrane protein kinase	2.2919	7.92449e-15	1439	6177
Lsat_1_v5_gn_2_115180	ATP-binding cassette, subfamily G (WHITE), member 2 (ABCG2)	AT3G55090.1	ABC-2 type transporter family protein	1.02157	8.34907e-15	3620.33	6429.33
Lsat_1_v5_gn_5_104700	Lectin C-type domain (Lectin_C) // Protein tyrosine kinase (Pkinase_Tyr)	AT1G52310.1	protein kinase family protein / C-type lectin domain-containing protein	1.23697	8.40913e-15	735.333	1524.33
Lsat_1_v5_gn_8_75741	Protein kinase domain (Pkinase) // U-box domain (U-box)	AT2G45910.1	U-box domain-containing protein kinase family protein	1.76457	8.81499e-15	1687	5088.67
Lsat_1_v5_gn_5_101441	UNCHARACTERIZED // F8K7.18 PROTEIN	AT1G77500.1	Protein of unknown function (DUF630 and DUF632)	2.76423	9.48595e-15	31.6667	190.667
Lsat_1_v5_gn_6_103260	OUTER ARM DYNEIN LIGHT CHAIN 1 PROTEIN	AT1G78230.1	Outer arm dynein light chain 1 protein	2.43041	9.68828e-15	888.333	4279
Lsat_1_v5_gn_3_139140	Dihydrolipoyllysine-residue succinyltransferase / Succinyl-CoA:dihydrolipoate S-succinyltransferase // Adenine phosphoribosyltransferase / Transphosphoribosidase	AT4G26910.1	Dihydrolipoamide succinyltransferase	8.69238	9.81401e-15	0.666667	242.667
Lsat_1_v5_gn_7_86981	ferredoxin-nitrite reductase (nirA)	AT2G15620.1	nitrite reductase 1	-2.53331	9.9588e-15	2464	374.333
Lsat_1_v5_gn_2_116561	SEC14 CYTOSOLIC FACTOR FAMILY PROTEIN / PHOSPHOGLYCERIDE TRANSFER FAMILY PROTEIN	AT3G46450.1	SEC14 cytosolic factor family protein / phosphoglyceride transfer family protein	1.29811	1.02644e-14	1242.33	2688.33
Lsat_1_v5_gn_5_135341	TRANSMEMBRANE 9 SUPERFAMILY PROTEIN // ENDOMEMBRANE PROTEIN 70 FAMILY PROTEIN	AT3G13772.1	transmembrane nine 7	1.54025	1.02782e-14	3434.33	8684
Lsat_1_v5_gn_8_126961	FAMILY NOT NAMED // BASIC-LEUCINE ZIPPER (BZIP) TRANSCRIPTION FACTOR FAMILY PROTEIN	AT4G38900.2	Basic-leucine zipper (bZIP) transcription factor family protein	1.49383	1.07579e-14	1574.67	3896
Lsat_1_v5_gn_1_33901	Monosaccharide-transporting ATPase // Xenobiotic-transporting ATPase / Steroid-transporting ATPase	AT1G15520.1	pleiotropic drug resistance 12	2.49082	1.09372e-14	3410	17025.7
Lsat_1_v5_gn_7_82321	Integral membrane protein	AT5G65290.1	LMBR1-like membrane protein	1.55255	1.10122e-14	812	2104.33
Lsat_1_v5_gn_3_96420	brassinosteroid-6-oxidase 2 (CYP85A2, BR6OX2)	AT3G30180.1	brassinosteroid-6-oxidase 2	-3.69299	1.12981e-14	564.333	37.6667
Lsat_1_v5_gn_9_9761	Photosystem II reaction centre W protein (PsbW) (PsbW)	AT2G30570.1	photosystem II reaction center W	-1.45131	1.36055e-14	1992	640.333
Lsat_1_v5_gn_3_112061	EXTENDED SYNAPTOTAGMIN-RELATED // SUBFAMILY NOT NAMED	AT5G50170.1	C2 calcium/lipid-binding and GRAM domain containing protein	9.93573	1.3829e-14	0	158.667
Lsat_1_v5_gn_5_102361	Calmodulin binding protein-like (Calmodulin_bind)	AT5G57580.1	Calmodulin-binding protein	4.71333	1.52364e-14	4.33333	97.6667
Lsat_1_v5_gn_4_177261	HOMEOBOX-LEUCINE ZIPPER PROTEIN ATHB-13-RELATED	AT5G15150.1	homeobox 3	-2.50519	1.56472e-14	602.667	91.6667
Lsat_1_v5_gn_0_8180	NUCLEOTIDE-BINDING PROTEIN NBP35 YEAST -RELATED	AT5G50960.1	nucleotide binding protein 35	1.32521	1.6025e-14	1591.33	3520.33
Lsat_1_v5_gn_7_52560	GRF zinc finger (zf-GRF) // Ring finger domain (zf-RING_2)	AT2G18670.1	RING/U-box superfamily protein	-2.31728	1.63989e-14	289	50.3333
Lsat_1_v5_gn_2_87760	FAMILY NOT NAMED // GALACTURONOSYLTRANSFERASE 13-RELATED	AT5G15470.1	galacturonosyltransferase 14	1.1769	1.646e-14	907.333	1791.67
Lsat_1_v5_gn_4_94821	Cytochrome P450 CYP2 subfamily	AT3G48280.1	cytochrome P450, family 71, subfamily A, polypeptide 25	2.77897	1.70491e-14	90.3333	548.667
Lsat_1_v5_gn_8_18121	FAMILY NOT NAMED // ANKYRIN REPEAT-CONTAINING PROTEIN	AT3G12360.1	Ankyrin repeat family protein	1.13392	1.77943e-14	3669	7074.33
Lsat_1_v5_gn_3_23361	RIBONUCLEASE P SUBUNIT P38 // SUBFAMILY NOT NAMED	AT3G45900.1	Ribonuclease P protein subunit P38-related	-1.81962	1.82179e-14	312.667	77.6667
Lsat_1_v5_gn_9_9980	Leucine rich repeat proteins, some proteins contain F-box	AT3G54650.1	RNI-like superfamily protein	2.11139	1.82298e-14	76.6667	288.667
Lsat_1_v5_gn_4_48300	U-BOX DOMAIN-CONTAINING PROTEIN 17	AT1G29340.1	plant U-box 17	-1.49087	1.84085e-14	4850	1515.67
Lsat_1_v5_gn_5_140040	X-BOX TRANSCRIPTION FACTOR-RELATED // SUBFAMILY NOT NAMED	AT4G32410.1	cellulose synthase 1	10.0778	1.93845e-14	0	177
Lsat_1_v5_gn_5_30021	mRNA (2'-O-methyladenosine-N(6)-)-methyltransferase	AT1G19340.1	Methyltransferase MT-A70 family protein	-2.78318	1.99848e-14	269.333	34.3333
Lsat_1_v5_gn_7_54881	glutamyl-tRNA synthetase (EARS, gltX)	AT5G26710.1	Glutamyl/glutaminyl-tRNA synthetase, class Ic	1.13715	2.14893e-14	1555.67	2995
Lsat_1_v5_gn_1_41580	PROTEIN PHOSPHATASE 2C // PROTEIN PHOSPHATASE 2C 42-RELATED	AT3G17090.1	Protein phosphatase 2C family protein	1.59483	2.15814e-14	1700	4551.67
Lsat_1_v5_gn_6_58021	Aldo/keto reductase family (Aldo_ket_red) // Acetyltransferase (GNAT) domain (Acetyltransf_3)	AT1G60730.1	NAD(P)-linked oxidoreductase superfamily protein	1.58789	2.28523e-14	1008.33	2648.33
Lsat_1_v5_gn_4_107181	MAMMARY TURMOR VIRUS RECEPTOR HOMOLOG 1, 2 MTVR1, 2 // TPR AND ANKYRIN REPEAT-CONTAINING PROTEIN 1	AT1G65810.1	P-loop containing nucleoside triphosphate hydrolases superfamily protein	9.854	2.40612e-14	0	149.333
Lsat_1_v5_gn_9_12280	BTB/POZ domain (BTB) // NPH3 family (NPH3)	AT5G48800.1	Phototropic-responsive NPH3 family protein	-2.02908	2.41698e-14	485	103.667
Lsat_1_v5_gn_2_87061	EXTRA-LARGE GUANINE NUCLEOTIDE-BINDING PROTEIN 1	AT2G23460.1	extra-large G-protein 1	-1.39542	2.55151e-14	1429.67	474.333
Lsat_1_v5_gn_8_74980	CcmE (CcmE)	AT3G51790.1	transmembrane protein G1P-related 1	1.64595	2.80045e-14	355	981.333
Lsat_1_v5_gn_4_37761	Protein tyrosine kinase (Pkinase_Tyr) // Di-glucose binding within endoplasmic reticulum (Malectin) // Leucine rich repeat (LRR_8)	AT1G53440.1	Leucine-rich repeat transmembrane protein kinase	1.39883	2.89728e-14	3173.33	7360.67
Lsat_1_v5_gn_3_30420	Protein of unknown function (DUF707) (DUF707)	AT1G67850.2	Protein of unknown function (DUF707)	2.61148	2.90684e-14	1175.67	6470
Lsat_1_v5_gn_2_83740	BTB/POZ domain (BTB) // NPH3 family (NPH3)	AT5G67385.1	Phototropic-responsive NPH3 family protein	-1.84358	2.93214e-14	3855	947.667
Lsat_1_v5_gn_6_86961	ASPARTYL PROTEASE FAMILY PROTEIN	AT5G22850.1	Eukaryotic aspartyl protease family protein	9.72268	3.02231e-14	0.333333	266.667
Lsat_1_v5_gn_0_39140	Leucine Rich Repeat (LRR_1) // Leucine rich repeat N-terminal domain (LRRNT_2) // Leucine rich repeat (LRR_8)	AT2G34930.1	disease resistance family protein / LRR family protein	-3.45079	3.05551e-14	163.667	13.3333
Lsat_1_v5_gn_3_22001	Isochorismate synthase / Isochorismate synthetase	AT1G18870.1	isochorismate synthase 2	-1.33139	3.05551e-14	1187	414
Lsat_1_v5_gn_8_27020	U-BOX DOMAIN-CONTAINING PROTEIN 43-RELATED	AT1G76390.1	ARM repeat superfamily protein	2.07915	3.06713e-14	445.667	1678.67
Lsat_1_v5_gn_8_86641	CALMODULIN-BINDING PROTEIN	AT4G33050.3	calmodulin-binding family protein	-2.31083	3.1594e-14	17506	3074
Lsat_1_v5_gn_7_28400	Alpha-amyrin synthase / 2,3-oxidosqualene alpha-amyrin cyclase	AT1G78960.1	lupeol synthase 2	1.88833	3.24245e-14	102.333	332.333
Lsat_1_v5_gn_4_28800	light-harvesting complex II chlorophyll a/b binding protein 1 (LHCB1)	AT1G29930.1	chlorophyll A/B binding protein 1	-3.21943	3.3059e-14	21823	2042
Lsat_1_v5_gn_5_26820	MITOGEN-ACTIVATED PROTEIN KINASE // MITOGEN-ACTIVATED PROTEIN KINASE 1-RELATED	AT1G10210.2	mitogen-activated protein kinase 1	1.66843	3.71094e-14	825.667	2292.33
Lsat_1_v5_gn_4_34681	FAMILY NOT NAMED // CALMODULIN-BINDING RECEPTOR-LIKE CYTOPLASMIC KINASE 2	AT4G00330.1	calmodulin-binding receptor-like cytoplasmic kinase 2	1.60834	3.94135e-14	1020	2752.67
Lsat_1_v5_gn_4_93560	LIPOXYGENASE // LIPOXYGENASE 3, CHLOROPLASTIC-RELATED	AT1G17420.1	lipoxygenase 3	2.15971	3.97927e-14	13563.3	54128.7
Lsat_1_v5_gn_5_48840	Cytochrome-c oxidase / Warburg's respiratory enzyme // Ferrochelatase / Protoheme ferro-lyase	AT5G26030.1	ferrochelatase 1	2.34665	4.10743e-14	2212	10032.7
Lsat_1_v5_gn_4_70101	SERINE-THREONINE PROTEIN KINASE // SERINE/THREONINE-PROTEIN KINASE KINX-RELATED // SUBFAMILY NOT NAMED	AT4G38470.1	ACT-like protein tyrosine kinase family protein	-1.14525	4.30714e-14	2030.33	807
Lsat_1_v5_gn_5_79940	Synaptic vesicle transporter SV2 (major facilitator superfamily)	AT3G13050.1	Major facilitator superfamily protein	1.39254	4.45419e-14	472.333	1093.33
Lsat_1_v5_gn_8_73881	TELOMERIC REPEAT BINDING PROTEIN // SUBFAMILY NOT NAMED	AT1G07540.1	TRF-like 2	-1.39567	5.15632e-14	820.667	273.333
Lsat_1_v5_gn_8_112540	IONOTROPIC GLUTAMATE RECEPTOR // SUBFAMILY NOT NAMED	AT3G51480.1	glutamate receptor 3.6	1.88452	6.07566e-14	1121.33	3664.67
Lsat_1_v5_gn_5_70600	FAMILY NOT NAMED // PECTIN LYASE-LIKE SUPERFAMILY PROTEIN	AT1G60590.1	Pectin lyase-like superfamily protein	-2.8729	6.11586e-14	491.667	59
Lsat_1_v5_gn_3_99860	C20ORF30 PROTEIN // SUBFAMILY NOT NAMED	AT3G29170.1	Eukaryotic protein of unknown function (DUF872)	2.69759	6.12854e-14	40.3333	228.667
Lsat_1_v5_gn_7_58561	D-LACTATE DEHYDROGENASE // CYTOKININ DEHYDROGENASE 2-RELATED	AT5G21482.1	cytokinin oxidase 7	-1.86621	6.12854e-14	725.667	173
Lsat_1_v5_gn_9_26040	Flavonol 3-sulfotransferase	AT1G18590.1	sulfotransferase 17	1.71609	6.12854e-14	184	532.667
Lsat_1_v5_gn_9_38141	FAMILY NOT NAMED // PROTEIN LURP-ONE-RELATED 1-RELATED	AT5G01750.2	Protein of unknown function (DUF567)	1.70496	6.18538e-14	8065	23290.7
Lsat_1_v5_gn_1_26320	Calmodulin binding protein-like (Calmodulin_bind)	AT5G62570.2	Calmodulin binding protein-like	1.90708	6.63949e-14	358.667	1191
Lsat_1_v5_gn_4_122441	FAMILY NOT NAMED // SUBFAMILY NOT NAMED // FAMILY NOT NAMED // ADENINE NUCLEOTIDE ALPHA HYDROLASES-LIKE PROTEIN	AT3G13690.1	Protein kinase protein with adenine nucleotide alpha hydrolases-like domain	-1.61124	7.04594e-14	1871.67	535.333
Lsat_1_v5_gn_2_125840	Micrococcal nuclease / Micrococcal endonuclease	AT3G56170.1	Ca-2+ dependent nuclease	1.28717	7.14222e-14	708.333	1519
Lsat_1_v5_gn_8_98080	FIMBRIN/PLASTIN // ACTIN BINDING CALPONIN HOMOLOGY DOMAIN-CONTAINING PROTEIN-RELATED	AT5G48460.1	Actin binding Calponin homology (CH) domain-containing protein	-1.46816	7.55723e-14	1701.67	539.667
Lsat_1_v5_gn_7_43860	Plastocyanin-like domain (Cu_bind_like)	AT5G20230.1	blue-copper-binding protein	-1.47648	7.72868e-14	7009.67	2202.33
Lsat_1_v5_gn_1_76521	FORMIN-RELATED // SUBFAMILY NOT NAMED	AT2G43800.1	Actin-binding FH2 (formin homology 2) family protein	-2.35734	7.76454e-14	405.667	69
Lsat_1_v5_gn_7_42401	MUTT/NUDIX HYDROLASE // PEROXISOMAL NADH PYROPHOSPHATASE NUDT12	AT5G20070.1	nudix hydrolase homolog 19	1.36658	7.932e-14	1089.33	2459
Lsat_1_v5_gn_6_99141	DUPLICATED HOMEODOMAIN-LIKE SUPERFAMILY PROTEIN	AT5G03680.1	Duplicated homeodomain-like superfamily protein	-1.31705	9.15876e-14	2705.67	949.667
Lsat_1_v5_gn_2_69481	DELLA protein (DELLA)	AT3G03450.1	RGA-like 2	-1.49137	9.19354e-14	2332.67	723
Lsat_1_v5_gn_2_71120	Salt stress response/antifungal (Stress-antifung) // Protein tyrosine kinase (Pkinase_Tyr)	AT1G70520.1	cysteine-rich RLK (RECEPTOR-like protein kinase) 2	1.30121	9.20616e-14	947.667	2059
Lsat_1_v5_gn_1_94261	LEUCINE-RICH REPEAT-CONTAINING PROTEIN // DISEASE RESISTANCE PROTEIN-RELATED	AT5G36930.2	Disease resistance protein (TIR-NBS-LRR class) family	2.37429	9.58574e-14	48	220.333
Lsat_1_v5_gn_3_102861	2-OXOGLUTARATE (2OG) AND FE(II)-DEPENDENT OXYGENASE SUPERFAMILY PROTEIN-RELATED	AT1G17020.1	senescence-related gene 1	1.80769	9.94393e-14	604	1856
Lsat_1_v5_gn_1_15100	FAMILY NOT NAMED // DOF ZINC FINGER PROTEIN DOF1.1-RELATED	AT5G60850.1	OBF binding protein 4	-2.40366	1.0264e-13	215	35.6667
Lsat_1_v5_gn_4_185320	NUCLEOTIDE KINASE // SUBFAMILY NOT NAMED	AT3G01820.1	P-loop containing nucleoside triphosphate hydrolases superfamily protein	1.77021	1.03878e-13	2605	7905.67
Lsat_1_v5_gn_0_11320	UNCHARACTERIZED // ENDOSOMAL TARGETING BRO1-LIKE DOMAIN-CONTAINING PROTEIN	AT5G14020.1	Endosomal targeting BRO1-like domain-containing protein	-9.63608	1.07137e-13	166.667	0
Lsat_1_v5_gn_1_111600	protein transport protein SEC61 subunit alpha (SEC61A)	AT2G34250.2	SecY protein transport family protein	1.43072	1.07368e-13	4715.67	11185.7
Lsat_1_v5_gn_5_32281	GTP-binding nuclear protein Ran (RAN)	AT5G55190.1	RAN GTPase 3	1.41357	1.10396e-13	4138.33	9741
Lsat_1_v5_gn_3_48000	RING FINGER DOMAIN-CONTAINING // RING-H2 FINGER PROTEIN ATL47	AT5G40250.1	RING/U-box superfamily protein	-1.58563	1.10936e-13	1443	422.667
Lsat_1_v5_gn_5_190920	FAMILY NOT NAMED // F22D16.19 PROTEIN	AT1G02816.1	Protein of unknown function, DUF538	-1.68151	1.11016e-13	590	160
Lsat_1_v5_gn_3_75041	ALPHA/BETA HYDROLASE FOLD-CONTAINING PROTEIN // SUBFAMILY NOT NAMED	AT3G51000.1	alpha/beta-Hydrolases superfamily protein	1.38617	1.17115e-13	893.333	2055
Lsat_1_v5_gn_9_121040	RING finger protein 170 (RNF170)	AT4G33940.1	RING/U-box superfamily protein	1.30323	1.20193e-13	851.667	1848
Lsat_1_v5_gn_8_124840	NUCLEOPORIN-RELATED // DIRIGENT PROTEIN 20-RELATED	AT5G42510.1	Disease resistance-responsive (dirigent-like protein) family protein	4.45277	1.33841e-13	13.6667	266.667
Lsat_1_v5_gn_8_98420	FAMILY NOT NAMED // LEUCINE-RICH REPEAT RECEPTOR-LIKE PROTEIN KINASE-RELATED	AT5G25930.1	Protein kinase family protein with leucine-rich repeat domain	2.22453	1.44331e-13	258	1069.33
Lsat_1_v5_gn_2_123920	COA-DEPENDENT ACYLTRANSFERASE-RELATED	AT2G40230.1	HXXXD-type acyl-transferase family protein	9.91568	1.45548e-13	0	153
Lsat_1_v5_gn_5_103200	HEAT SHOCK TRANSCRIPTION FACTOR // HEAT STRESS TRANSCRIPTION FACTOR C-1	AT3G24520.1	heat shock transcription factor C1	-2.11447	1.53184e-13	559.667	113.333
Lsat_1_v5_gn_3_18221	LA-RELATED PROTEIN 1B-RELATED	AT5G66100.1	winged-helix DNA-binding transcription factor family protein	9.62008	1.57669e-13	0	126.333
Lsat_1_v5_gn_2_3341	ET TRANSLATION PRODUCT-RELATED	AT1G18000.1	Major facilitator superfamily protein	-2.13749	1.57954e-13	590.333	119
Lsat_1_v5_gn_5_35960	SERINE/THREONINE-PROTEIN KINASE RIO // SUBFAMILY NOT NAMED	AT3G50700.1	indeterminate(ID)-domain 2	-1.59251	1.58429e-13	2953.67	853.333
Lsat_1_v5_gn_5_93661	FAMILY NOT NAMED // CALMODULIN-BINDING RECEPTOR-LIKE CYTOPLASMIC KINASE 3	AT2G11520.1	calmodulin-binding receptor-like cytoplasmic kinase 3	1.00961	1.66824e-13	2417.33	4264.67
Lsat_1_v5_gn_8_44041	auxin efflux carrier family (PIN)	AT1G70940.1	Auxin efflux carrier family protein	-1.63099	1.67271e-13	3715.33	1046
Lsat_1_v5_gn_8_41440	Protein kinase domain (Pkinase) // Leucine Rich Repeat (LRR_1) // Protein tyrosine kinase (Pkinase_Tyr) // Leucine rich repeat N-terminal domain (LRRNT_2) // Leucine rich repeat (LRR_8)	AT2G01210.1	Leucine-rich repeat protein kinase family protein	-1.81139	1.67611e-13	574	142.333
Lsat_1_v5_gn_8_83761	PROTEIN S-ACYLTRANSFERASE 1-RELATED	AT5G05070.1	DHHC-type zinc finger family protein	2.55139	1.71713e-13	47.6667	242.333
Lsat_1_v5_gn_0_19880	LEUCINE-RICH REPEAT-CONTAINING PROTEIN // SUBFAMILY NOT NAMED	AT3G14460.1	LRR and NB-ARC domains-containing disease resistance protein	5.50226	1.88162e-13	2	80
Lsat_1_v5_gn_2_125121	Sucrose:sucrose fructosyltransferase / Sucrose:sucrose 1-fructosyltransferase	AT1G62660.1	Glycosyl hydrolases family 32 protein	-2.43842	1.88162e-13	222188	35293.3
Lsat_1_v5_gn_2_3900	cyclin B (CCNB)	AT1G76310.1	CYCLIN B2;4	3.80697	1.88659e-13	17	213
Lsat_1_v5_gn_8_106801	FAMILY NOT NAMED // ANKYRIN REPEAT FAMILY PROTEIN	AT3G54070.1	Ankyrin repeat family protein	1.21469	1.92458e-13	429.667	872.333
Lsat_1_v5_gn_5_12880	FAMILY NOT NAMED // PECTATE LYASE 22-RELATED	AT1G67750.1	Pectate lyase family protein	-3.56883	1.92601e-13	1491	114
Lsat_1_v5_gn_7_24040	WASP-1	AT1G29170.1	SCAR family protein	-1.5456	1.97653e-13	1237	369.667
Lsat_1_v5_gn_8_157520	Leucine Rich Repeat (LRR_1) // Leucine rich repeat N-terminal domain (LRRNT_2) // Leucine rich repeat (LRR_8)	AT2G34930.1	disease resistance family protein / LRR family protein	1.99093	2.0346e-13	349.667	1205
Lsat_1_v5_gn_7_26820	FAMILY NOT NAMED // LEUCINE-RICH REPEAT TRANSMEMBRANE PROTEIN KINASE	AT1G29750.2	receptor-like kinase in flowers 1	1.61197	2.15065e-13	1353.67	3630
Lsat_1_v5_gn_6_220	FAMILY NOT NAMED // WRKY TRANSCRIPTION FACTOR 48-RELATED	AT5G49520.1	WRKY DNA-binding protein 48	4.70552	2.51976e-13	7	159
Lsat_1_v5_gn_3_33921	high mobility group protein B1 (HMGB1) // high mobility group protein B3 (HMGB3)	AT5G23420.1	high-mobility group box 6	1.95035	2.54199e-13	110.333	376
Lsat_1_v5_gn_7_27321	Remorin, C-terminal region (Remorin_C)	AT1G30320.1	Remorin family protein	2.04866	2.5596e-13	452.333	1667
Lsat_1_v5_gn_2_82441	Cystathionine gamma-synthase / O-succinylhomoserine synthetase // Non-specific serine/threonine protein kinase / Threonine-specific protein kinase	AT5G10530.1	Concanavalin A-like lectin protein kinase family protein	9.40806	2.63356e-13	0.333333	212.667
Lsat_1_v5_gn_3_118880	Flavonol 3-O-glucosyltransferase / UDP-glucose flavonol 3-O-glucosyltransferase	AT3G21760.1	UDP-Glycosyltransferase superfamily protein	-9.54937	2.63779e-13	156.667	0
Lsat_1_v5_gn_5_169401	SCARECROW-LIKE PROTEIN 14-RELATED	AT1G07530.1	SCARECROW-like 14	1.28048	3.49225e-13	3423.33	7322
Lsat_1_v5_gn_4_110681	diacylglycerol kinase (ATP) (dgkA, DGK)	AT5G07920.1	diacylglycerol kinase1	2.68516	3.55262e-13	32.3333	184.333
Lsat_1_v5_gn_5_167421	Domain of unknown function (DUF966) (DUF966)	AT5G59790.1	Domain of unknown function (DUF966)	-2.10807	3.5898e-13	910.333	183.333
Lsat_1_v5_gn_9_20480	MITOGEN-ACTIVATED PROTEIN KINASE // MITOGEN-ACTIVATED PROTEIN KINASE 3	AT3G45640.1	mitogen-activated protein kinase 3	1.17253	3.64829e-13	11715.7	23300.3
Lsat_1_v5_gn_8_119540	GUANYL-NUCLEOTIDE EXCHANGE FACTOR // BREFELDIN A-INHIBITED GUANINE NUCLEOTIDE-EXCHANGE PROTEIN 1-RELATED	AT4G38200.1	SEC7-like guanine nucleotide exchange family protein	1.21808	3.69385e-13	976.667	1977.67
Lsat_1_v5_gn_1_75060	PLAC8 family (PLAC8)	AT5G35970.1	P-loop containing nucleoside triphosphate hydrolases superfamily protein	-3.59101	3.71933e-13	1545.67	115.333
Lsat_1_v5_gn_4_155700	Probable lipid transfer (LTP_2)	AT3G18280.1	Bifunctional inhibitor/lipid-transfer protein/seed storage 2S albumin superfamily protein	3.24441	3.72946e-13	17	139.667
Lsat_1_v5_gn_9_111780	RING FINGER AND PROTEASE ASSOCIATED DOMAIN-CONTAINING // VACUOLAR-SORTING RECEPTOR 3-RELATED	AT2G14740.2	vaculolar sorting receptor 3	1.29796	4.01053e-13	2396	5204
Lsat_1_v5_gn_4_115760	DNAJ (HSP40) HOMOLOG, SUBFAMILY A, MEMBER 3A	AT1G49010.1	Duplicated homeodomain-like superfamily protein	-1.87973	4.10834e-13	1024	243.667
Lsat_1_v5_gn_8_124000	Senescence-associated protein (Senescence)	AT3G51250.1	Senescence/dehydration-associated protein-related	2.2666	4.29177e-13	5316.67	22952.7
Lsat_1_v5_gn_3_32820	NPH3 family (NPH3)	AT3G19850.1	Phototropic-responsive NPH3 family protein	-1.74007	4.30638e-13	2823	733.667
Lsat_1_v5_gn_5_15980	Protein-serine/threonine phosphatase / Serine/threonine specific protein phosphatase	AT1G68410.1	Protein phosphatase 2C family protein	6.02223	4.37537e-13	1.66667	94
Lsat_1_v5_gn_7_80861	ENDOPLASMIC RETICULUM-GOLGI INTERMEDIATE COMPARTMENT PROTEIN // SUBFAMILY NOT NAMED	AT1G36050.2	Endoplasmic reticulum vesicle transporter protein	1.17207	4.38768e-13	1581.67	3138
Lsat_1_v5_gn_9_95120	NAC DOMAIN-CONTAINING PROTEIN 19-RELATED	AT4G27410.2	NAC (No Apical Meristem) domain transcriptional regulator superfamily protein	7.85748	4.43143e-13	9	1796.33
Lsat_1_v5_gn_6_84341	WRKY DNA -binding domain (WRKY)	AT4G11070.1	WRKY family transcription factor	-1.63838	4.55015e-13	3022.67	851
Lsat_1_v5_gn_4_26761	HEAT SHOCK TRANSCRIPTION FACTOR // SUBFAMILY NOT NAMED	AT5G45710.1	winged-helix DNA-binding transcription factor family protein	1.77129	4.63972e-13	1582	4802
Lsat_1_v5_gn_8_62240	serine palmitoyltransferase (SPT)	AT4G36480.1	long-chain base1	1.25685	4.68072e-13	407.667	852.667
Lsat_1_v5_gn_9_54780	FAMILY NOT NAMED // DEHYDRATION-RESPONSIVE ELEMENT-BINDING PROTEIN 1A-RELATED	AT5G51990.1	C-repeat-binding factor 4	-2.0161	4.88767e-13	349	76
Lsat_1_v5_gn_8_124781	LEUCINE-RICH REPEAT-CONTAINING PROTEIN // SUBFAMILY NOT NAMED	AT5G43470.1	Disease resistance protein (CC-NBS-LRR class) family	9.58228	4.89835e-13	0.333333	240.667
Lsat_1_v5_gn_3_72700	CALCIUM-DEPENDENT PROTEIN KINASE 16-RELATED	AT5G66210.2	calcium-dependent protein kinase 28	1.86246	4.97638e-13	157.333	507
Lsat_1_v5_gn_3_102280	FAMILY NOT NAMED // ACTIN CROSS-LINKING PROTEIN // SUBFAMILY NOT NAMED	AT1G27100.1	Actin cross-linking protein	1.65319	5.19986e-13	2297.67	6400.67
Lsat_1_v5_gn_4_116240	TETRATRICOPEPTIDE REPEAT PROTEIN, TPR // SUBFAMILY NOT NAMED	AT2G32450.1	Calcium-binding tetratricopeptide family protein	-1.10674	5.28127e-13	2290	928.333
Lsat_1_v5_gn_1_8600	REGULATOR OF CHROMOSOME CONDENSATION (RCC1) FAMILY WITH FYVE ZINC FINGER DOMAIN-RELATED	AT1G76950.1	Regulator of chromosome condensation (RCC1) family with FYVE zinc finger domain	1.45821	5.28362e-13	1003	2425.67
Lsat_1_v5_gn_9_56980	GLUCOSYL/GLUCURONOSYL TRANSFERASES // SUBFAMILY NOT NAMED	AT3G16520.3	UDP-glucosyl transferase 88A1	-1.23356	5.30868e-13	6366.33	2380.67
Lsat_1_v5_gn_4_87180	cinnamoyl-CoA reductase (CCR)	AT1G15950.1	cinnamoyl coa reductase 1	1.09533	5.39984e-13	1772	3315
Lsat_1_v5_gn_1_64300	AQUAPORIN TRANSPORTER // AQUAPORIN PIP2-1-RELATED	AT2G37170.1	plasma membrane intrinsic protein 2	-1.87002	5.46057e-13	4173.33	1007.67
Lsat_1_v5_gn_7_6960	TCP family transcription factor (TCP)	AT2G45680.1	TCP family transcription factor	-2.57289	5.61438e-13	433.333	64.6667
Lsat_1_v5_gn_8_113021	AAA domain (AAA_22) // TIR domain (TIR_2)	AT5G36930.2	Disease resistance protein (TIR-NBS-LRR class) family	2.11245	5.63109e-13	120.667	451.667
Lsat_1_v5_gn_4_167201	Non-specific serine/threonine protein kinase / Threonine-specific protein kinase	AT3G51550.1	Malectin/receptor-like protein kinase family protein	1.78713	5.75628e-13	234.333	712.333
Lsat_1_v5_gn_1_46781	DEHYDRATION-RESPONSIVE ELEMENT-BINDING PROTEIN 3-RELATED	AT5G11590.1	Integrase-type DNA-binding superfamily protein	-2.84213	5.77902e-13	741.333	89.3333
Lsat_1_v5_gn_9_9781	FAMILY NOT NAMED // GALACTURONOSYLTRANSFERASE 5-RELATED	AT1G06780.2	galacturonosyltransferase 6	1.08974	5.99402e-13	958	1791
Lsat_1_v5_gn_7_10741	7-methylxanthosine synthase / XRS1 // Benzoate O-methyltransferase // Salicylate carboxymethyltransferase / Salicylate O-methyltransferase	AT5G66430.1	S-adenosyl-L-methionine-dependent methyltransferases superfamily protein	4.2715	6.16182e-13	16	271.333
Lsat_1_v5_gn_8_12920	Apyrase / ATP-diphosphohydrolase // Nucleoside diphosphate phosphatase / Nucleoside-diphosphatase	AT4G19180.1	GDA1/CD39 nucleoside phosphatase family protein	1.48042	6.22013e-13	474.667	1162.67
Lsat_1_v5_gn_1_2340	METHYLTRANSFERASE // METHYLTRANSFERASE PMT2-RELATED	AT1G26850.2	S-adenosyl-L-methionine-dependent methyltransferases superfamily protein	-1.28308	6.32614e-13	1749	634
Lsat_1_v5_gn_6_92860	FAMILY NOT NAMED // ETHYLENE-RESPONSIVE TRANSCRIPTION FACTOR 15-RELATED	AT4G17500.1	ethylene responsive element binding factor 1	2.59363	6.78283e-13	36.3333	192.333
Lsat_1_v5_gn_9_32440	Protein kinase domain (Pkinase) // S-locus glycoprotein domain (S_locus_glycop) // D-mannose binding lectin (B_lectin) // PAN-like domain (PAN_2)	AT1G34300.1	lectin protein kinase family protein	3.67355	6.8079e-13	9.33333	102.667
Lsat_1_v5_gn_8_89780	Small EDRK-rich protein H4F5	AT3G24100.1	Uncharacterised protein family SERF	1.72837	6.83434e-13	1010.67	2917.67
Lsat_1_v5_gn_9_30221	Magnesium-protoporphyrin IX monomethyl ester (oxidative) cyclase / Mg-protoporphyrin IX monomethyl ester oxidative cyclase	AT3G56940.1	dicarboxylate diiron protein, putative (Crd1)	-2.27718	6.87033e-13	29297.3	5260.33
Lsat_1_v5_gn_1_92141	HEAT SHOCK PROTEIN 70KDA // HEAT SHOCK 70 KDA PROTEIN COGNATE 1-RELATED // HEAT SHOCK 70 KDA PROTEIN 3	AT5G02500.1	heat shock cognate protein 70-1	-11.5145	6.87339e-13	600	0
Lsat_1_v5_gn_9_38680	WRKY DNA -binding domain (WRKY)	AT3G56400.1	WRKY DNA-binding protein 70	1.94984	6.94984e-13	598.333	2062.67
Lsat_1_v5_gn_4_1821	No apical meristem (NAM) protein (NAM)	AT5G13180.1	NAC domain containing protein 83	-2.06439	7.09158e-13	4239	904.333
Lsat_1_v5_gn_8_85760	Pectate lyase superfamily protein (Pectate_lyase_3)	AT3G42950.1	Pectin lyase-like superfamily protein	1.29137	7.33573e-13	862.333	1861.67
Lsat_1_v5_gn_6_65760	Uncharacterized conserved protein, contains GRAM domain	AT3G59660.1	C2 domain-containing protein / GRAM domain-containing protein	1.84971	7.97286e-13	313.333	998.333
Lsat_1_v5_gn_9_7261	WD40-like Beta Propeller Repeat (PD40)	AT4G01870.1	tolB protein-related	3.03472	8.1497e-13	181	1265.33
Lsat_1_v5_gn_6_50061	lysine-specific demethylase 8 [EC:1.14.11.27] (KDM8, JMJD5)	AT3G20810.1	2-oxoglutarate (2OG) and Fe(II)-dependent oxygenase superfamily protein	-2.32558	8.18293e-13	358.667	63.6667
Lsat_1_v5_gn_9_87781	Rubber elongation factor protein (REF) (REF)	AT3G05500.1	Rubber elongation factor protein (REF)	3.54282	8.22726e-13	262.333	2736.67
Lsat_1_v5_gn_9_14580	WRKY transcription factor 33 (WRKY33)	AT5G07100.1	WRKY DNA-binding protein 26	1.71825	8.46546e-13	2952.67	8584.33
Lsat_1_v5_gn_4_34101	(+)-neomenthol dehydrogenase / Monoterpenoid dehydrogenase	AT3G61220.2	NAD(P)-binding Rossmann-fold superfamily protein	-2.7301	8.56612e-13	134.333	17.6667
Lsat_1_v5_gn_8_124520	HEAVY METAL-ASSOCIATED ISOPRENYLATED PLANT PROTEIN 26	AT4G38580.1	farnesylated protein 6	2.81321	8.69954e-13	69	423.667
Lsat_1_v5_gn_8_50701	LEUCINE-RICH REPEAT-CONTAINING PROTEIN // DISEASE RESISTANCE PROTEIN-RELATED	AT5G17680.1	disease resistance protein (TIR-NBS-LRR class), putative	9.51631	8.85055e-13	0	117
Lsat_1_v5_gn_6_74421	NOTUM-RELATED // PECTINACETYLESTERASE FAMILY PROTEIN	AT4G19420.1	Pectinacetylesterase family protein	1.52838	9.39965e-13	6989.67	17579.7
Lsat_1_v5_gn_2_18081	CALRETICULIN AND CALNEXIN // CALRETICULIN-3	AT1G08450.1	calreticulin 3	1.71668	1.00133e-12	5170.67	15125.3
Lsat_1_v5_gn_6_2821	OLIGOPEPTIDE TRANSPORTER-RELATED // PROTEIN NRT1/ PTR FAMILY 6.3	AT1G12110.1	nitrate transporter 1.1	-1.24787	1.04353e-12	3392.67	1243.67
Lsat_1_v5_gn_4_65761	RNF5 // SUBFAMILY NOT NAMED	AT4G03510.1	RING membrane-anchor 1	2.2137	1.05005e-12	62.3333	252
Lsat_1_v5_gn_3_113201	Protein tyrosine kinase (Pkinase_Tyr) // EF-hand domain pair (EF-hand_7) // EF-hand domain pair (EF-hand_8)	AT5G12480.1	calmodulin-domain protein kinase 7	2.07096	1.08257e-12	130	485.333
Lsat_1_v5_gn_8_20440	interleukin-1 receptor-associated kinase 4 (IRAK4)	AT3G57120.1	Protein kinase superfamily protein	-2.32854	1.09176e-12	603.333	106
Lsat_1_v5_gn_4_60620	Senescence regulator (Senescence_reg)	AT1G11700.1	Protein of unknown function, DUF584	-1.48206	1.10885e-12	9655	3038
Lsat_1_v5_gn_5_176421	Protein tyrosine kinase (Pkinase_Tyr) // Leucine rich repeat N-terminal domain (LRRNT_2)	AT5G48380.1	BAK1-interacting receptor-like kinase 1	1.18608	1.15638e-12	4624.33	9287.33
Lsat_1_v5_gn_1_85960	Protein kinase domain (Pkinase) // Vta1 like (Vta1) // Protein tyrosine kinase (Pkinase_Tyr)	AT5G59700.1	Protein kinase superfamily protein	1.78194	1.18944e-12	144.667	439.667
Lsat_1_v5_gn_4_15740	CALCIUM-BINDING PROTEIN CML25-RELATED	AT1G18210.2	Calcium-binding EF-hand family protein	-4.5866	1.19903e-12	108	4
Lsat_1_v5_gn_9_66380	ALPHA/BETA-HYDROLASES SUPERFAMILY PROTEIN-RELATED	AT2G39420.1	alpha/beta-Hydrolases superfamily protein	1.87944	1.23025e-12	1407.33	4564.33
Lsat_1_v5_gn_9_27081	light-harvesting complex I chlorophyll a/b binding protein 4 (LHCA4)	AT3G47470.1	light-harvesting chlorophyll-protein complex I subunit A4	-3.25337	1.27328e-12	33261.3	3077.33
Lsat_1_v5_gn_4_162900	Protein tyrosine kinase (Pkinase_Tyr) // Carbohydrate-binding protein of the ER (Malectin_like)	AT2G23200.1	Protein kinase superfamily protein	2.32282	1.28918e-12	243.333	1088.33
Lsat_1_v5_gn_2_115560	pectate lyase (pel)	AT3G55140.1	Pectin lyase-like superfamily protein	-2.51814	1.40007e-12	1289.33	193.667
Lsat_1_v5_gn_8_96880	malate dehydrogenase (oxaloacetate-decarboxylating)(NADP+) (E1.1.1.40, maeB)	AT5G25880.1	NADP-malic enzyme 3	1.14136	1.40062e-12	5813	11178.3
Lsat_1_v5_gn_8_114181	ANNEXIN D3	AT2G38760.1	annexin 3	4.5795	1.46034e-12	5.66667	116
Lsat_1_v5_gn_1_130400	FAMILY NOT NAMED // GALACTURONOSYLTRANSFERASE 4-RELATED	AT5G47780.1	galacturonosyltransferase 4	-1.29678	1.47635e-12	2944.67	1050.67
Lsat_1_v5_gn_8_112140	LEUCINE-RICH REPEAT-CONTAINING PROTEIN // SUBFAMILY NOT NAMED	AT1G27170.1	transmembrane receptors;ATP binding	1.41988	1.48251e-12	827.333	1950.67
Lsat_1_v5_gn_3_3260	ACR7-RELATED	AT1G12420.1	ACT domain repeat 8	2.00014	1.50375e-12	604.333	2152.33
Lsat_1_v5_gn_6_92500	EXOSTOSIN FAMILY PROTEIN	AT4G16745.1	Exostosin family protein	1.16741	1.50725e-12	422	832.333
Lsat_1_v5_gn_4_103241	SRF-type transcription factor (DNA-binding and dimerisation domain) (SRF-TF) // K-box region (K-box)	AT5G65070.3	K-box region and MADS-box transcription factor family protein	-1.73063	1.6019e-12	942.333	251.333
Lsat_1_v5_gn_6_93401	MYB TRANSCRIPTION FACTOR	AT5G47390.1	myb-like transcription factor family protein	2.32125	1.60346e-12	792.667	3510
Lsat_1_v5_gn_4_85760	Uncharacterized conserved protein	AT1G80690.1	PPPDE putative thiol peptidase family protein	-2.55668	1.62144e-12	615.333	90
Lsat_1_v5_gn_1_9041	VHS DOMAIN CONTAINING PROTEIN FAMILY // F24J8.3 PROTEIN	AT1G21380.1	Target of Myb protein 1	1.41597	1.65947e-12	2082.67	4923.33
Lsat_1_v5_gn_5_54260	Protein kinase domain (Pkinase) // Phloem protein 2 (PP2)	AT5G28680.1	Malectin/receptor-like protein kinase family protein	-9.26175	1.69321e-12	129.667	0
Lsat_1_v5_gn_4_26101	PPR repeat (PPR) // PPR repeat family (PPR_2) // Pentatricopeptide repeat domain (PPR_3)	AT5G13770.1	Pentatricopeptide repeat (PPR-like) superfamily protein	-1.19465	1.7867e-12	1484	568.333
Lsat_1_v5_gn_4_122780	Salt stress response/antifungal (Stress-antifung) // Protein tyrosine kinase (Pkinase_Tyr)	AT1G70530.1	cysteine-rich RLK (RECEPTOR-like protein kinase) 3	4.48449	1.8168e-12	7.66667	150.333
Lsat_1_v5_gn_3_53840	Protein kinase domain (Pkinase) // Leucine Rich Repeat (LRR_1) // Leucine rich repeat N-terminal domain (LRRNT_2) // Leucine rich repeat (LRR_8)	AT1G69270.1	receptor-like protein kinase 1	1.67558	1.88189e-12	346	974.333
Lsat_1_v5_gn_8_130860	Anthocyanin 6''-O-malonyltransferase / 3MaT	AT3G29670.1	HXXXD-type acyl-transferase family protein	-1.73877	1.92317e-12	870	227.667
Lsat_1_v5_gn_6_89780	Cytochrome P450 CYP2 subfamily	AT4G12320.1	cytochrome P450, family 706, subfamily A, polypeptide 6	-3.21301	1.92805e-12	767.667	75
Lsat_1_v5_gn_8_147761	CALMODULIN-BINDING TRANSCRIPTION ACTIVATOR CAMTA // CALMODULIN-BINDING TRANSCRIPTION ACTIVATOR 4	AT1G67310.1	Calmodulin-binding transcription activator protein with CG-1 and Ankyrin domains	1.37718	1.94579e-12	1145.67	2589.33
Lsat_1_v5_gn_6_116560	EF-HAND CALCIUM-BINDING DOMAIN CONTAINING PROTEIN // SUBFAMILY NOT NAMED	AT5G49480.1	Ca2+-binding protein 1	2.08623	1.96529e-12	4019	15231.3
Lsat_1_v5_gn_2_43400	PECTATE LYASE 1-RELATED	AT4G13710.1	Pectin lyase-like superfamily protein	-3.33349	1.98728e-12	1757.67	156.667
Lsat_1_v5_gn_5_115160	PROTEIN PHOSPHATASE 2C // PROTEIN PHOSPHATASE 2C 63-RELATED	AT4G33920.1	Protein phosphatase 2C family protein	1.70884	2.00604e-12	5783.67	16814.7
Lsat_1_v5_gn_0_29161	[Protein-PII] uridylyltransferase / Uridylyl removing enzyme	AT1G69040.2	ACT domain repeat 4	-1.47834	2.01346e-12	732.333	229.667
Lsat_1_v5_gn_9_4501	speckle-type POZ protein (SPOP) // RNA exonuclease 4 [EC:3.1.-.-] (REXO4, REX4)	AT3G06190.1	BTB-POZ and MATH domain 2	1.474	2.06032e-12	772.667	1890.67
Lsat_1_v5_gn_9_68540	Mlo family (Mlo)	AT2G39200.1	Seven transmembrane MLO family protein	-2.83515	2.14301e-12	169.333	21
Lsat_1_v5_gn_2_66161	FAMILY NOT NAMED // PEROXIDASE 17	AT2G22420.1	Peroxidase superfamily protein	1.37383	2.20274e-12	241.667	546.667
Lsat_1_v5_gn_5_136321	Flavonoid 3'-monooxygenase / Flavonoid 3'-hydroxylase	AT5G07990.1	Cytochrome P450 superfamily protein	1.43425	2.28247e-12	8576.33	20356.7
Lsat_1_v5_gn_1_18521	RNF5 // SUBFAMILY NOT NAMED	AT2G23780.1	RING/U-box superfamily protein	1.33938	2.40484e-12	501	1118.33
Lsat_1_v5_gn_8_155541	INACTIVE POLY [ADP-RIBOSE] POLYMERASE SRO2-RELATED	AT1G23550.1	similar to RCD one 2	3.4257	2.44141e-12	55.3333	533.333
Lsat_1_v5_gn_7_66100	pathogen-inducible salicylic acid glucosyltransferase [EC:2.4.1.-] Glc b1-2 SA (SGT1)	AT1G05680.1	Uridine diphosphate glycosyltransferase 74E2	-1.33061	2.45544e-12	2985.67	1044.67
Lsat_1_v5_gn_6_105921	CLATHRIN ASSEMBLY PROTEIN // SUBFAMILY NOT NAMED	AT4G40080.1	ENTH/ANTH/VHS superfamily protein	2.15071	2.51635e-12	199	786.667
Lsat_1_v5_gn_5_141041	Artemisinic aldehyde Delta(11(13)) reductase	AT2G06050.1	oxophytodienoate-reductase 3	1.88242	2.76005e-12	1769	5734.33
Lsat_1_v5_gn_0_19021	FAMILY NOT NAMED // PR5-LIKE RECEPTOR KINASE-RELATED // FAMILY NOT NAMED // SUBFAMILY NOT NAMED	AT5G38260.1	Protein kinase superfamily protein	2.24556	2.78384e-12	110.333	466.333
Lsat_1_v5_gn_5_53781	FAMILY NOT NAMED // INACTIVE LEUCINE-RICH REPEAT RECEPTOR-LIKE PROTEIN KINASE CORYNE-RELATED	AT1G31420.1	Leucine-rich repeat protein kinase family protein	-9.41951	2.85209e-12	143.333	0
Lsat_1_v5_gn_8_45260	FAMILY NOT NAMED // PROTEIN PLANT CADMIUM RESISTANCE 11-RELATED	AT1G14870.1	PLANT CADMIUM RESISTANCE 2	1.69697	2.89617e-12	616.333	1766.67
Lsat_1_v5_gn_4_138540	AP2 domain (AP2)	AT5G61890.1	Integrase-type DNA-binding superfamily protein	9.70583	2.90018e-12	0	133.333
Lsat_1_v5_gn_7_83260	Organic Anion Transporter Polypeptide (OATP) family (OATP)	AT5G64500.1	Major facilitator superfamily protein	-1.19817	2.96932e-12	811.333	309.667
Lsat_1_v5_gn_9_49341	WDSAM1 PROTEIN // SUBFAMILY NOT NAMED	AT1G76390.2	ARM repeat superfamily protein	1.8871	2.98878e-12	1993	6569.67
Lsat_1_v5_gn_9_84880	HYDROPHOBIC PROTEIN RCI2 LOW TEMPERATURE AND SALT RESPONSIVE PROTEIN LTI6 -RELATED // HYDROPHOBIC PROTEIN RCI2B	AT3G05890.1	Low temperature and salt responsive protein family	1.41543	3.05904e-12	2006.33	4744.67
Lsat_1_v5_gn_0_35680	3-oxo-5-alpha-steroid 4-dehydrogenase (Steroid_dh) // Protein of unknown function (DUF1295) (DUF1295)	AT5G16010.1	3-oxo-5-alpha-steroid 4-dehydrogenase family protein	2.80141	3.06337e-12	459	2855.67
Lsat_1_v5_gn_4_99760	Monosaccharide-transporting ATPase	AT1G15210.1	pleiotropic drug resistance 7	2.00879	3.11423e-12	7145	25553.7
Lsat_1_v5_gn_8_108940	NAD DEPENDENT EPIMERASE/DEHYDRATASE // SUBFAMILY NOT NAMED	AT2G23910.1	NAD(P)-binding Rossmann-fold superfamily protein	-0.927724	3.1299e-12	3930	1813.33
Lsat_1_v5_gn_3_28001	endophilin-A (SH3GL)	AT1G31440.1	SH3 domain-containing protein	1.61178	3.18854e-12	426	1152
Lsat_1_v5_gn_3_117001	CYSTEINE PROTEINASE INHIBITOR 3-RELATED	AT3G12490.2	cystatin B	-6.15509	3.24379e-12	108.333	1.33333
Lsat_1_v5_gn_4_104440	AUXIN-RESPONSIVE PROTEIN IAA15	AT3G04730.1	indoleacetic acid-induced protein 16	1.97598	3.24433e-12	135.667	465.667
Lsat_1_v5_gn_2_14321	LEUCINE-RICH REPEAT-CONTAINING PROTEIN // SUBFAMILY NOT NAMED	AT5G17680.1	disease resistance protein (TIR-NBS-LRR class), putative	-9.44246	3.30349e-12	148.667	0
Lsat_1_v5_gn_7_561	FAMILY NOT NAMED // CYTOCHROME P450 78A6-RELATED	AT2G46660.1	cytochrome P450, family 78, subfamily A, polypeptide 6	1.73473	3.30722e-12	112.333	328.667
Lsat_1_v5_gn_6_47421	Aldehyde dehydrogenase (NAD(+)) // Aldehyde dehydrogenase (NAD(P)(+))	AT4G36250.1	aldehyde dehydrogenase 3F1	-1.59837	3.31518e-12	1532.67	439
Lsat_1_v5_gn_2_35081	E3 ubiquitin-protein ligase RHF [EC:6.3.2.19] (RHF)	AT5G22000.3	RING-H2 group F2A	1.73635	3.39138e-12	1136.67	3373
Lsat_1_v5_gn_9_104521	RNA recognition motif. (a.k.a. RRM, RBD, or RNP domain) (RRM_1) // OST-HTH/LOTUS domain (OST-HTH) // Torus domain (Torus)	AT2G05160.1	CCCH-type zinc fingerfamily protein with RNA-binding domain	-1.46374	3.55304e-12	2342.67	748.667
Lsat_1_v5_gn_8_50060	LEUCINE-RICH REPEAT-CONTAINING PROTEIN // DISEASE RESISTANCE PROTEIN-RELATED	AT5G17680.1	disease resistance protein (TIR-NBS-LRR class), putative	4.73219	3.62251e-12	5.66667	130
Lsat_1_v5_gn_2_113241	MYOSIN // MYOSIN-12	AT2G32940.1	Argonaute family protein	1.71427	3.73349e-12	170.333	495.333
Lsat_1_v5_gn_2_113321	S-locus glycoprotein domain (S_locus_glycop) // D-mannose binding lectin (B_lectin) // Protein tyrosine kinase (Pkinase_Tyr) // PAN-like domain (PAN_2)	AT4G27290.1	S-locus lectin protein kinase family protein	4.31725	3.88664e-12	8.66667	153.667
Lsat_1_v5_gn_8_55821	PROBABLE MEMBRANE PROTEIN DUF221-RELATED // ERD (EARLY-RESPONSIVE TO DEHYDRATION STRESS) FAMILY PROTEIN	AT4G02900.1	ERD (early-responsive to dehydration stress) family protein	1.42162	4.32667e-12	1013	2390.67
Lsat_1_v5_gn_7_28101	PROTEIN TIFY 5A-RELATED	AT1G30135.1	jasmonate-zim-domain protein 8	6.36659	4.39147e-12	11.3333	828
Lsat_1_v5_gn_3_139641	FAMILY NOT NAMED // EMB|CAB86628.1	AT5G43400.1	Uncharacterised conserved protein UCP015417, vWA	1.40128	4.78426e-12	338.333	785
Lsat_1_v5_gn_9_124081	Hypoxia induced protein conserved region (HIG_1_N)	AT3G05550.1	Hypoxia-responsive family protein	1.23365	4.85936e-12	775.667	1598.67
Lsat_1_v5_gn_8_51861	FAMILY NOT NAMED // F-BOX/KELCH-REPEAT PROTEIN SKIP11	AT1G14330.1	Galactose oxidase/kelch repeat superfamily protein	1.55711	4.86763e-12	1130.33	2931
Lsat_1_v5_gn_7_19881	SECRETORY CARRIER-ASSOCIATED MEMBRANE PROTEIN SCAMP // SECRETORY CARRIER-ASSOCIATED MEMBRANE PROTEIN 1-RELATED	AT1G61250.1	secretory carrier 3	1.04775	4.99509e-12	2743	4992.67
Lsat_1_v5_gn_5_34560	FAMILY NOT NAMED // PSBP DOMAIN-CONTAINING PROTEIN 2, CHLOROPLASTIC	AT2G28605.1	Photosystem II reaction center PsbP family protein	-1.69795	5.16176e-12	509.333	138
Lsat_1_v5_gn_3_91640	Peroxidase / Lactoperoxidase // Mitogen-activated protein kinase kinase kinase / MLTK	AT5G66850.1	mitogen-activated protein kinase kinase kinase 5	1.78699	5.21644e-12	80.6667	243
Lsat_1_v5_gn_3_137680	MITOGEN-ACTIVATED PROTEIN KINASE 11-RELATED	AT4G01370.1	MAP kinase 4	-4.18422	5.23192e-12	129.667	6.33333
Lsat_1_v5_gn_0_36001	Leucine Rich Repeat (LRR_1) // Protein tyrosine kinase (Pkinase_Tyr) // Leucine rich repeat N-terminal domain (LRRNT_2)	AT3G28450.1	Leucine-rich repeat protein kinase family protein	1.6537	5.2906e-12	1899.33	5298
Lsat_1_v5_gn_2_112960	BETA CATENIN-RELATED ARMADILLO REPEAT-CONTAINING // U-BOX DOMAIN-CONTAINING PROTEIN 14	AT3G54850.1	plant U-box 14	1.55023	5.3198e-12	1260.67	3273.67
Lsat_1_v5_gn_0_12501	EamA-like transporter family (EamA)	AT3G28050.1	nodulin MtN21 /EamA-like transporter family protein	-3.37375	5.42854e-12	213.667	18.3333
Lsat_1_v5_gn_5_145661	FAMILY NOT NAMED // GENOMIC DNA, CHROMOSOME 3, P1 CLONE:MMM17-RELATED	AT3G13690.1	Protein kinase protein with adenine nucleotide alpha hydrolases-like domain	-1.59036	5.4377e-12	1547	446.333
Lsat_1_v5_gn_3_76680	DNAJ HOMOLOG SUBFAMILY C MEMBER // PROTEIN DNJ-23-RELATED	AT1G75250.1	RAD-like 6	-1.75405	5.47545e-12	627.333	164.333
Lsat_1_v5_gn_2_122340	Protein kinase domain (Pkinase) // Leucine Rich Repeat (LRR_1) // Leucine rich repeat N-terminal domain (LRRNT_2) // Leucine rich repeat (LRR_8)	AT3G47570.1	Leucine-rich repeat protein kinase family protein	-3.99397	5.48271e-12	135.667	7.33333
Lsat_1_v5_gn_0_21020	SERINE/THREONINE-PROTEIN KINASE // CALCIUM-DEPENDENT PROTEIN KINASE 1-RELATED	AT5G04870.1	calcium dependent protein kinase 1	1.3219	5.78834e-12	2199.33	4863.67
Lsat_1_v5_gn_1_34921	WD40 repeat protein // Vesicle coat complex COPII, subunit SEC13 // Histone H3 (Lys4) methyltransferase complex and RNA cleavage factor II complex, subunit SWD2	AT1G52360.1	Coatomer, beta\' subunit	3.04058	5.82743e-12	37.3333	266
Lsat_1_v5_gn_1_124260	FAMILY NOT NAMED // CALCIUM-INDEPENDENT PHOSPHOLIPASE A2-GAMMA	AT1G61850.2	phospholipases;galactolipases	9.14964	5.85705e-12	0	92.3333
Lsat_1_v5_gn_8_163520	NAD DEPENDENT EPIMERASE/DEHYDRATASE // SUBFAMILY NOT NAMED // UDP-GLUCURONIC ACID DECARBOXYLASE 1	AT3G62830.2	NAD(P)-binding Rossmann-fold superfamily protein	1.53205	5.9142e-12	609	1531.67
Lsat_1_v5_gn_8_63840	FAMILY NOT NAMED // HAUS AUGMIN-LIKE COMPLEX SUBUNIT 8	AT4G30710.1	Family of unknown function (DUF566)	-1.71241	5.9142e-12	1779.33	483
Lsat_1_v5_gn_5_150120	SERINE/THREONINE-PROTEIN KINASE WNK WITH NO LYSINE -RELATED // SUBFAMILY NOT NAMED	AT5G58350.1	with no lysine (K) kinase 4	5.33708	6.63447e-12	2	71.3333
Lsat_1_v5_gn_4_88821	LEUCINE-RICH REPEAT RECEPTOR-LIKE PROTEIN KINASE PEPR1-RELATED	AT1G73080.1	PEP1 receptor 1	1.75335	6.67401e-12	684.667	1992.67
Lsat_1_v5_gn_6_25880	ATP SYNTHASE // SUBFAMILY NOT NAMED	AT1G20260.1	ATPase, V1 complex, subunit B protein	8.94247	6.83454e-12	0.333333	154.333
Lsat_1_v5_gn_2_1121	RNA recognition motif. (a.k.a. RRM, RBD, or RNP domain) (RRM_1) // Cation transport ATPase (P-type) (Cation_ATPase)	AT3G52150.2	RNA-binding (RRM/RBD/RNP motifs) family protein	-8.90333	6.85512e-12	196.667	0.333333
Lsat_1_v5_gn_2_3721	Non-specific protein-tyrosine kinase / Cytoplasmic protein tyrosine kinase // Non-specific serine/threonine protein kinase / Threonine-specific protein kinase	AT1G76360.1	Protein kinase superfamily protein	2.01488	6.88904e-12	4085.67	14797
Lsat_1_v5_gn_9_50361	METAL-NICOTIANAMINE TRANSPORTER YSL3	AT5G53550.1	YELLOW STRIPE like 3	1.12253	6.91747e-12	3669	7012
Lsat_1_v5_gn_0_9760	FAMILY NOT NAMED // F11O4.3-RELATED	AT5G24590.2	TCV-interacting protein	1.13452	6.96816e-12	7384.33	14291.3
Lsat_1_v5_gn_8_68280	E1-E2 ATPase (E1-E2_ATPase) // Cation transporting ATPase, C-terminus (Cation_ATPase_C) // Cation transporter/ATPase, N-terminus (Cation_ATPase_N) // haloacid dehalogenase-like hydrolase (Hydrolase) // Ca2+-ATPase N terminal autoinhibitory domain (CaATP_NAI) // haloacid dehalogenase-like hydrolase (HAD)	AT5G57110.2	autoinhibited Ca2+ -ATPase, isoform 8	1.03952	6.97824e-12	3317.67	5950
Lsat_1_v5_gn_6_113360	Adaptor protein Enigma and related PDZ-LIM proteins	AT1G19270.1	DA1	1.64244	7.0182e-12	1053	2918.67
Lsat_1_v5_gn_7_33120	B3 DNA binding domain (B3)	AT5G60450.1	auxin response factor 4	-4.32314	7.33726e-12	144.667	6.33333
Lsat_1_v5_gn_4_175780	GDSL/SGNH-like Acyl-Esterase family found in Pmr5 and Cas1p (PC-Esterase) // PMR5 N terminal Domain (PMR5N)	AT5G15900.1	TRICHOME BIREFRINGENCE-LIKE 19	-1.48141	7.53399e-12	3692.33	1157
Lsat_1_v5_gn_4_131720	E1-E2 ATPase (E1-E2_ATPase) // Cation transporting ATPase, C-terminus (Cation_ATPase_C) // Cation transporter/ATPase, N-terminus (Cation_ATPase_N) // haloacid dehalogenase-like hydrolase (Hydrolase) // Ca2+-ATPase N terminal autoinhibitory domain (CaATP_NAI) // haloacid dehalogenase-like hydrolase (HAD)	AT1G27770.1	autoinhibited Ca2+-ATPase 1	1.36976	8.02689e-12	1400	3184.33
Lsat_1_v5_gn_3_47540	Cycloartenol 24-C-methyltransferase / Sterol C-methyltransferase // 24-methylenesterol C-methyltransferase / SMT(2)	AT1G20330.1	sterol methyltransferase 2	-1.48536	8.25005e-12	1229	385.667
Lsat_1_v5_gn_3_60180	FAMILY NOT NAMED // PROLINE-RICH RECEPTOR-LIKE PROTEIN KINASE PERK12-RELATED	AT1G68690.1	Protein kinase superfamily protein	1.35631	8.26646e-12	2400.67	5430
Lsat_1_v5_gn_2_68880	FAMILY NOT NAMED // GLUCAN ENDO-1,3-BETA-GLUCOSIDASE 2	AT1G66250.1	O-Glycosyl hydrolases family 17 protein	-1.86409	8.45233e-12	382	91.3333
Lsat_1_v5_gn_4_49221	protein transport protein SEC61 subunit alpha (SEC61A)	AT2G34250.1	SecY protein transport family protein	1.48551	8.69499e-12	3486.67	8661
Lsat_1_v5_gn_5_95420	Det1 complexing ubiquitin ligase (DDA1)	AT5G63460.2	SAP domain-containing protein	-8.84842	8.89233e-12	188.333	0.333333
Lsat_1_v5_gn_1_83321	OLIGOPEPTIDE TRANSPORTER-RELATED // PROTEIN NRT1/ PTR FAMILY 7.2	AT1G32450.1	nitrate transporter 1.5	3.49159	9.12818e-12	107.667	1028.67
Lsat_1_v5_gn_1_121600	FAMILY NOT NAMED // MACPF DOMAIN-CONTAINING PROTEIN NSL1	AT1G28380.1	MAC/Perforin domain-containing protein	1.86329	9.31731e-12	1551	5040
Lsat_1_v5_gn_2_117861	Leucine Rich Repeat (LRR_1) // Protein tyrosine kinase (Pkinase_Tyr) // Leucine rich repeat N-terminal domain (LRRNT_2) // Leucine rich repeat (LRR_8)	AT3G47570.1	Leucine-rich repeat protein kinase family protein	1.78984	9.31731e-12	130	398.333
Lsat_1_v5_gn_1_65581	SERINE/THREONINE-PROTEIN KINASE RIO // ZINC FINGER PROTEIN JACKDAW	AT5G66730.1	C2H2-like zinc finger protein	-1.22244	9.43674e-12	4241.33	1603.33
Lsat_1_v5_gn_8_123301	LEUCINE-RICH REPEAT-CONTAINING PROTEIN // SUBFAMILY NOT NAMED	AT1G53350.1	Disease resistance protein (CC-NBS-LRR class) family	2.9172	9.48111e-12	15	100.333
Lsat_1_v5_gn_2_123940	HISTIDYL-TRNA SYNTHETASE // CLASS II AARS AND BIOTIN SYNTHETASES SUPERFAMILY PROTEIN-RELATED	AT3G46100.1	Histidyl-tRNA synthetase 1	-1.37603	9.6385e-12	4790.33	1619.33
Lsat_1_v5_gn_4_124081	Calcineurin-like phosphoesterase (Metallophos)	AT4G11800.1	Calcineurin-like metallo-phosphoesterase superfamily protein	1.6955	1.01644e-11	291.333	816.667
Lsat_1_v5_gn_6_12501	RING-H2 FINGER PROTEIN ATL69-RELATED	AT5G53110.1	RING/U-box superfamily protein	1.94175	1.04164e-11	229.333	772
Lsat_1_v5_gn_7_88201	[Myosin heavy-chain] kinase / Myosin II heavy-chain kinase	AT2G26490.1	Transducin/WD40 repeat-like superfamily protein	3.16158	1.04164e-11	24.6667	194.333
Lsat_1_v5_gn_5_191040	MITOCHONDRIAL IMPORT INNER MEMBRANE TRANSLOCASE SUBUNIT TIM22 // OUTER ENVELOPE PORE PROTEIN 16-4, CHLOROPLASTIC	AT3G62880.2	Mitochondrial import inner membrane translocase subunit Tim17/Tim22/Tim23 family protein	1.58267	1.07214e-11	309.667	819.667
Lsat_1_v5_gn_2_45860	DNAJ HOMOLOG SUBFAMILY C MEMBER // SUBFAMILY NOT NAMED	AT4G13830.2	DNAJ-like 20	-2.09771	1.12072e-11	2186	457.667
Lsat_1_v5_gn_9_95921	GLYCOSYL HYDROLASE // SUBFAMILY NOT NAMED	AT1G61810.3	beta-glucosidase 45	-1.62041	1.13572e-11	510.667	146.667
Lsat_1_v5_gn_2_36780	FAMILY NOT NAMED // WALL-ASSOCIATED RECEPTOR KINASE-LIKE 1-RELATED	AT1G16130.1	wall associated kinase-like 2	2.06862	1.14871e-11	1406	5275
Lsat_1_v5_gn_6_31501	solute carrier family 7 (cationic amino acid transporter), member 1 (SLC7A1, ATRC1)	AT1G58030.1	cationic amino acid transporter 2	-1.16206	1.16897e-11	1236	483.667
Lsat_1_v5_gn_9_98060	GLYCOSYLTRANSFERASE 14 FAMILY MEMBER // CORE-2/I-BRANCHING BETA-1,6-N-ACETYLGLUCOSAMINYLTRANSFERASE FAMILY PROTEIN	AT3G15350.2	Core-2/I-branching beta-1,6-N-acetylglucosaminyltransferase family protein	1.31954	1.18742e-11	202	443
Lsat_1_v5_gn_1_25761	RING finger protein 170 (RNF170)	AT1G72175.1	RING/U-box protein with domain of unknown function (DUF 1232)	1.4323	1.25826e-11	283.667	673
Lsat_1_v5_gn_2_68540	LEUCINE-RICH REPEAT-CONTAINING PROTEIN // SUBFAMILY NOT NAMED	AT5G66900.1	Disease resistance protein (CC-NBS-LRR class) family	-2.76903	1.26712e-11	1522.67	190.667
Lsat_1_v5_gn_5_135361	BETA-GALACTOSIDASE RELATED // BETA-GALACTOSIDASE 1	AT3G13750.1	beta galactosidase 1	1.10894	1.27068e-11	3746	7089.67
Lsat_1_v5_gn_9_115760	FRUCTOSE-1,6-BISPHOSPHATASE-RELATED // SUBFAMILY NOT NAMED	AT5G64380.1	Inositol monophosphatase family protein	-1.33843	1.28807e-11	1163	406.333
Lsat_1_v5_gn_8_126841	Tetrahydrofolate synthase / Tetrahydrofolylpolyglutamate synthase	AT3G10160.1	DHFS-FPGS homolog C	9.03114	1.30051e-11	0	84.3333
Lsat_1_v5_gn_3_28920	CYSTEINE-RICH RECEPTOR-LIKE PROTEIN KINASE 2	AT1G70520.1	cysteine-rich RLK (RECEPTOR-like protein kinase) 2	-8.9653	1.3148e-11	104.667	0
Lsat_1_v5_gn_8_42381	LIPID PHOSPHATE PHOSPHATASE // LIPID PHOSPHATE PHOSPHATASE 1-RELATED	AT3G02600.1	lipid phosphate phosphatase 3	1.66958	1.35355e-11	713.333	2017.67
Lsat_1_v5_gn_8_86100	2'-phosphotransferase / Yeast 2'-phosphotransferase	AT2G45330.2	RNA 2\'-phosphotransferase, Tpt1 / KptA family	2.29418	1.35689e-11	313.333	1379.67
Lsat_1_v5_gn_2_118001	Protein kinase domain (Pkinase) // Protein tyrosine kinase (Pkinase_Tyr) // Wall-associated receptor kinase galacturonan-binding (GUB_WAK_bind)	AT5G02070.1	Protein kinase family protein	1.53982	1.3667e-11	331.333	836.667
Lsat_1_v5_gn_4_5501	EXPRESSED PROTEIN-RELATED	AT1G70480.1	Domain of unknown function (DUF220)	1.28113	1.40734e-11	1450.67	3112.33
Lsat_1_v5_gn_3_37760	ACHAETE-SCUTE TRANSCRIPTION FACTOR-RELATED // BASIC HELIX-LOOP-HELIX DOMAIN-CONTAINING PROTEIN	AT4G20970.1	basic helix-loop-helix (bHLH) DNA-binding superfamily protein	2.27737	1.51457e-11	161.667	687.333
Lsat_1_v5_gn_2_12620	uncharacterized protein (E2.7.1.-)	AT1G75820.1	Leucine-rich receptor-like protein kinase family protein	-2.05065	1.53543e-11	619	131.667
Lsat_1_v5_gn_5_108701	divalent anion:Na+ symporter, DASS family (TC.DASS)	AT5G64290.1	dicarboxylate transport 2.1	-1.36913	1.57103e-11	1885.33	643
Lsat_1_v5_gn_5_63420	Thaumatin family (Thaumatin) // D-mannose binding lectin (B_lectin) // Protein tyrosine kinase (Pkinase_Tyr) // PAN-like domain (PAN_2)	AT1G11330.1	S-locus lectin protein kinase family protein	4.31631	1.61017e-11	7	123
Lsat_1_v5_gn_5_32440	PROTEIN PHOSPHATASE 2C // PROTEIN PHOSPHATASE 2C 22-RELATED	AT2G25620.1	DNA-binding protein phosphatase 1	1.92838	1.6359e-11	407.333	1373.67
Lsat_1_v5_gn_2_59481	CTP synthase (pyrG, CTPS)	AT1G30820.1	CTP synthase family protein	2.33713	1.64208e-11	480	2168.33
Lsat_1_v5_gn_2_117641	Phosphoinositide 5-phosphatase / Type II inositol-1,4,5-trisphosphate 5-phosphatase	AT1G05630.1	Endonuclease/exonuclease/phosphatase family protein	8.9911	1.78692e-11	0	82
Lsat_1_v5_gn_3_27501	Aldo/keto reductase family proteins	AT2G37770.2	NAD(P)-linked oxidoreductase superfamily protein	1.29032	1.8212e-11	6422.67	13874.7
Lsat_1_v5_gn_9_44640	sulfate transporter 2, low-affinity (SULTR2)	AT5G10180.1	slufate transporter 2;1	-1.70514	1.83238e-11	2370	638.333
Lsat_1_v5_gn_8_19801	AMINO ACID TRANSPORTER // AUXIN TRANSPORTER PROTEIN 1-RELATED // SUBFAMILY NOT NAMED	AT2G38120.1	Transmembrane amino acid transporter family protein	-1.73107	1.88156e-11	489.667	128.333
Lsat_1_v5_gn_4_71680	ADENINE NUCLEOTIDE ALPHA HYDROLASES-DOMAIN CONTAINING PROTEIN KINASE-RELATED	AT2G16750.1	Protein kinase protein with adenine nucleotide alpha hydrolases-like domain	-1.43982	1.90798e-11	2874.33	927.667
Lsat_1_v5_gn_7_107800	BETA-GLUCOSIDASE 41-RELATED	AT5G54570.1	beta glucosidase 41	2.26038	1.96896e-11	212.667	904
Lsat_1_v5_gn_5_106261	FAMILY NOT NAMED // SUBFAMILY NOT NAMED // VACUOLAR IRON TRANSPORTER HOMOLOG 2.1	AT1G21140.1	Vacuolar iron transporter (VIT) family protein	8.95645	2.00633e-11	0	80
Lsat_1_v5_gn_8_112521	PROTEIN PHOSPHATASE 2C // PROTEIN PHOSPHATASE 2C 47-RELATED	AT3G51470.1	Protein phosphatase 2C family protein	1.63091	2.01141e-11	263.333	722.333
Lsat_1_v5_gn_8_94781	ALPHA/BETA HYDROLASE FOLD-CONTAINING PROTEIN // SUBFAMILY NOT NAMED	AT3G24420.1	alpha/beta-Hydrolases superfamily protein	1.57473	2.02139e-11	280.333	738.667
Lsat_1_v5_gn_2_117781	ENOYL-COA HYDRATASE-RELATED // SUBFAMILY NOT NAMED	AT1G65520.1	delta(3), delta(2)-enoyl CoA isomerase 1	1.00396	2.07535e-11	592.667	1042.33
Lsat_1_v5_gn_3_17880	FAMILY NOT NAMED // UBIQUITIN CARBOXYL-TERMINAL HYDROLASE	AT5G46740.1	ubiquitin-specific protease 21	1.98937	2.09274e-11	535.667	1893.67
Lsat_1_v5_gn_9_58521	LEUCINE-RICH REPEAT-CONTAINING PROTEIN // SUBFAMILY NOT NAMED	AT5G36930.2	Disease resistance protein (TIR-NBS-LRR class) family	1.42378	2.15796e-11	1133.67	2633
Lsat_1_v5_gn_4_34160	26-hydroxylase (CYP18A1)	AT5G25120.1	ytochrome p450, family 71, subfamily B, polypeptide 11	3.78376	2.22434e-11	31	387.667
Lsat_1_v5_gn_5_115740	E3 ubiquitin-protein ligase MARCH6 (MARCH6, DOA10)	AT4G34100.2	RING/U-box superfamily protein	1.39279	2.24726e-11	1678.33	3862
Lsat_1_v5_gn_0_37521	Ubiquitinyl hydrolase 1 / Ubiquitin thiolesterase	AT5G06600.1	ubiquitin-specific protease 12	-8.88305	2.26452e-11	99.6667	0
Lsat_1_v5_gn_2_103620	F1K23.6	AT1G28760.1	Uncharacterized conserved protein (DUF2215)	1.55038	2.32352e-11	331.333	859.333
Lsat_1_v5_gn_8_130720	Sodium-exporting ATPase / Sodium-translocating P-type ATPase	AT5G23630.1	phosphate deficiency response 2	8.72118	2.35345e-11	0.333333	132.667
Lsat_1_v5_gn_7_37400	Nucleotide diphosphatase / Nucleotide pyrophosphatase	AT4G29680.1	Alkaline-phosphatase-like family protein	-1.62917	2.3781e-11	1185.33	340.333
Lsat_1_v5_gn_5_10481	CELL DIVISION PROTEIN KINASE // SUBFAMILY NOT NAMED	AT5G50860.1	Protein kinase superfamily protein	-1.38838	2.456e-11	1289	436
Lsat_1_v5_gn_8_137081	GLUTAREDOXIN // MONOTHIOL GLUTAREDOXIN-S13	AT1G28480.1	Thioredoxin superfamily protein	-1.1591	2.47513e-11	9830	3865.33
Lsat_1_v5_gn_8_131480	Anthocyanin 6''-O-malonyltransferase / 3MaT	AT3G29670.1	HXXXD-type acyl-transferase family protein	1.35966	2.48872e-11	860	1947.33
Lsat_1_v5_gn_2_12201	ASPARTYL PROTEASE FAMILY PROTEIN	AT3G18490.1	Eukaryotic aspartyl protease family protein	-1.28565	2.49569e-11	5254.33	1890.67
Lsat_1_v5_gn_1_44200	FAMILY NOT NAMED // COBRA-LIKE PROTEIN 7-RELATED	AT4G16120.1	COBRA-like protein-7 precursor	1.57924	2.66845e-11	1231.33	3203.67
Lsat_1_v5_gn_5_148481	Carbohydrate-binding protein of the ER (Malectin_like)	AT3G05990.1	Leucine-rich repeat (LRR) family protein	1.69684	2.66845e-11	808.333	2305.33
Lsat_1_v5_gn_8_74941	Protein phosphatase methylesterase-1 // Palmitoyl-CoA hydrolase / Long-chain fatty-acyl-CoA hydrolase	AT3G52570.1	alpha/beta-Hydrolases superfamily protein	-1.30053	2.68537e-11	1634.33	585.333
Lsat_1_v5_gn_5_113180	Polyadenylate-binding protein (RRM superfamily) // Splicing factor 3b, subunit 4 // RNA-binding protein CUGBP1/BRUNO (RRM superfamily) // RNA-binding protein ELAV/HU (RRM superfamily) // Apoptosis-promoting RNA-binding protein TIA-1/TIAR (RRM superfamily)	AT3G19130.1	RNA-binding protein 47B	0.91974	2.79332e-11	9523	15737.3
Lsat_1_v5_gn_0_15241	C2 domain (C2)	AT5G55530.1	Calcium-dependent lipid-binding (CaLB domain) family protein	1.11362	2.84922e-11	1864.67	3549
Lsat_1_v5_gn_2_98541	AQUAPORIN TRANSPORTER // AQUAPORIN PIP2-1-RELATED	AT2G37170.1	plasma membrane intrinsic protein 2	-1.35137	2.84922e-11	22287.7	7724.33
Lsat_1_v5_gn_6_44161	charged multivesicular body protein 3 (VPS24, CHMP3)	AT5G22950.1	SNF7 family protein	1.00888	2.9327e-11	1463.67	2586.67
Lsat_1_v5_gn_4_76441	Protein of unknown function (DUF3537) (DUF3537)	AT1G67570.1	Protein of unknown function (DUF3537)	1.57035	2.94397e-11	177.333	464
Lsat_1_v5_gn_1_40720	N-acetylneuraminate 7-O(or 9-O)-acetyltransferase	AT3G06550.3	O-acetyltransferase family protein	1.02152	2.99704e-11	1889.33	3353.33
Lsat_1_v5_gn_9_5460	LATE EMBRYOGENESIS ABUNDANT 3 (LEA3) FAMILY PROTEIN	AT4G02380.1	senescence-associated gene 21	2.72598	3.00121e-11	21.6667	125
Lsat_1_v5_gn_2_11181	F-box domain (F-box)	AT3G23880.1	F-box and associated interaction domains-containing protein	-8.84759	3.00795e-11	97	0
Lsat_1_v5_gn_7_105821	S-locus glycoprotein domain (S_locus_glycop) // D-mannose binding lectin (B_lectin) // Protein tyrosine kinase (Pkinase_Tyr) // PAN-like domain (PAN_2)	AT4G27290.1	S-locus lectin protein kinase family protein	1.47426	3.01465e-11	329	805.333
Lsat_1_v5_gn_6_43080	Leucine Rich Repeat (LRR_1) // Leucine rich repeat N-terminal domain (LRRNT_2) // Leucine rich repeat (LRR_8)	AT2G34930.1	disease resistance family protein / LRR family protein	2.04489	3.19814e-11	117.667	431
Lsat_1_v5_gn_7_61900	TRANSCRIPTION ELONGATION FACTOR B POLYPEPTIDE 3 // MEDIATOR OF RNA POLYMERASE II TRANSCRIPTION SUBUNIT 26A-RELATED	AT5G05140.1	Transcription elongation factor (TFIIS) family protein	1.1453	3.26802e-11	1096.33	2119.67
Lsat_1_v5_gn_5_157880	BASIC REGION/LEUCINE ZIPPER MOTIF PROTEIN 49	AT2G40950.1	Basic-leucine zipper (bZIP) transcription factor family protein	1.4539	3.35916e-11	1426.33	3462.33
Lsat_1_v5_gn_3_46320	Senescence-associated protein (Senescence)	AT2G17840.1	Senescence/dehydration-associated protein-related	1.50484	3.38875e-11	6320	15893.7
Lsat_1_v5_gn_4_73560	DNA ligase (ATP) / Sealase	AT1G66730.1	DNA LIGASE 6	2.26154	3.55884e-11	32.6667	137
Lsat_1_v5_gn_4_144080	ASPARTYL PROTEASES // ASPARTYL PROTEASE FAMILY PROTEIN	AT2G17760.1	Eukaryotic aspartyl protease family protein	1.33399	3.78251e-11	1118.33	2497.33
Lsat_1_v5_gn_4_141161	Plant transposase (Ptta/En/Spm family) (Transposase_24)	AT1G40087.1	Plant transposase (Ptta/En/Spm family)	-8.7854	3.81182e-11	92.6667	0
Lsat_1_v5_gn_5_154481	SCARECROW-LIKE PROTEIN 9	AT2G37650.1	GRAS family transcription factor	-1.86594	3.8371e-11	853.333	203.333
Lsat_1_v5_gn_5_176100	FAMILY NOT NAMED // MLO-LIKE PROTEIN 15	AT4G02600.1	Seven transmembrane MLO family protein	1.01618	3.88343e-11	2472	4368
Lsat_1_v5_gn_7_77020	F-box associated (FBA_1) // F-box-like (F-box-like)	AT4G12560.1	F-box and associated interaction domains-containing protein	-8.82241	3.98045e-11	95	0
Lsat_1_v5_gn_9_78540	GROWTH-REGULATING FACTOR 1-RELATED	AT2G22840.1	growth-regulating factor 1	-1.1725	3.98045e-11	917	355
Lsat_1_v5_gn_7_104600	AP2 domain (AP2)	AT3G15210.1	ethylene responsive element binding factor 4	-2.51276	4.06019e-11	241.333	37
Lsat_1_v5_gn_7_44320	1,2-diacylglycerol 3-beta-galactosyltransferase (E2.4.1.46)	AT2G11810.1	monogalactosyldiacylglycerol synthase type C	-1.66982	4.48476e-11	2930.67	813.333
Lsat_1_v5_gn_8_21761	FAMILY NOT NAMED // CORE-2/I-BRANCHING BETA-1,6-N-ACETYLGLUCOSAMINYLTRANSFERASE FAMILY PROTEIN	AT5G22070.1	Core-2/I-branching beta-1,6-N-acetylglucosaminyltransferase family protein	-1.56034	4.612e-11	399.667	118
Lsat_1_v5_gn_8_82300	Legume lectin domain (Lectin_legB)	AT5G01090.1	Concanavalin A-like lectin family protein	-1.35568	4.612e-11	1952	666.333
Lsat_1_v5_gn_6_77500	Non-specific serine/threonine protein kinase / Threonine-specific protein kinase	AT3G51550.1	Malectin/receptor-like protein kinase family protein	2.88555	4.63626e-11	67.3333	423
Lsat_1_v5_gn_4_152340	ZF-HD protein dimerisation region (ZF-HD_dimer)	AT2G02540.1	homeobox protein 21	4.86306	4.6545e-11	4.33333	110.333
Lsat_1_v5_gn_8_103981	Leucine rich repeat proteins, some proteins contain F-box // F-box protein containing LRR	AT5G01720.1	RNI-like superfamily protein	-1.63249	4.68161e-11	648.667	183.333
Lsat_1_v5_gn_2_73460	NUCLEOPORIN-RELATED // SUBFAMILY NOT NAMED	AT1G58170.1	Disease resistance-responsive (dirigent-like protein) family protein	-3.47478	4.78314e-11	269.333	21.3333
Lsat_1_v5_gn_5_38561	CARBOXYLASE:PYRUVATE/ACETYL-COA/PROPIONYL-COA CARBOXYLASE // ACETYL-COA CARBOXYLASE 1	AT1G36160.1	acetyl-CoA carboxylase 1	7.66922	4.87687e-11	0.666667	120
Lsat_1_v5_gn_8_96360	CASEIN KINASE-RELATED // CASEIN KINASE 1-LIKE PROTEIN 4	AT4G28880.1	casein kinase I-like 3	1.03465	4.92355e-11	1834.33	3306.67
Lsat_1_v5_gn_8_44400	HISTONE H1/H5 // SUBFAMILY NOT NAMED	AT1G14900.1	high mobility group A	-1.96793	5.02408e-11	445.667	101
Lsat_1_v5_gn_7_4740	Bacterial leucyl aminopeptidase / Aeromonas proteolytica aminopeptidase // Aminopeptidase B / Cytosol aminopeptidase IV	AT1G01650.1	SIGNAL PEPTIDE PEPTIDASE-LIKE 4	1.32617	5.07431e-11	1126.33	2490.67
Lsat_1_v5_gn_4_51361	ISP4 LIKE PROTEIN // SUBFAMILY NOT NAMED	AT4G10770.1	oligopeptide transporter 7	-1.07232	5.28553e-11	1320	550.333
Lsat_1_v5_gn_5_54880	Serine/threonine protein kinase	AT5G39000.1	Malectin/receptor-like protein kinase family protein	-8.92893	5.37743e-11	102.667	0
Lsat_1_v5_gn_5_89720	SHIKIMATE O-HYDROXYCINNAMOYLTRANSFERASE	AT5G48930.1	hydroxycinnamoyl-CoA shikimate/quinate hydroxycinnamoyl transferase	-2.0142	5.37972e-11	233.667	50.3333
Lsat_1_v5_gn_1_55740	histone H2B (H2B)	AT2G28720.1	Histone superfamily protein	1.42357	5.40075e-11	166	392.333
Lsat_1_v5_gn_8_49880	Leucine Rich Repeat (LRR_1) // NB-ARC domain (NB-ARC) // TIR domain (TIR_2)	AT5G17680.1	disease resistance protein (TIR-NBS-LRR class), putative	1.41225	5.42949e-11	278	647
Lsat_1_v5_gn_9_56781	ANCIENT CONSERVED DOMAIN PROTEIN-RELATED // SUBFAMILY NOT NAMED	AT5G52790.1	CBS domain-containing protein with a domain of unknown function (DUF21)	-1.4132	5.49445e-11	3969.33	1322.33
Lsat_1_v5_gn_2_55000	CCR4-ASSOCIATED FACTOR 1 HOMOLOG 11-RELATED	AT5G22250.1	Polynucleotidyl transferase, ribonuclease H-like superfamily protein	1.17683	5.50732e-11	837.333	1667.67
Lsat_1_v5_gn_2_94981	aspartate kinase (lysC)	AT3G02020.1	aspartate kinase 3	1.26662	5.78353e-11	770	1621
Lsat_1_v5_gn_7_57841	secretory phospholipase A2 (PLA2G, SPLA2)	AT2G06925.1	Phospholipase A2 family protein	-2.77656	5.84247e-11	819	104
Lsat_1_v5_gn_3_7921	(+)-neomenthol dehydrogenase / Monoterpenoid dehydrogenase	AT3G61220.1	NAD(P)-binding Rossmann-fold superfamily protein	-1.586	5.988e-11	569.333	165.667
Lsat_1_v5_gn_4_176301	HOMEOBOX PROTEIN TRANSCRIPTION FACTORS // SUBFAMILY NOT NAMED	AT4G36870.1	BEL1-like homeodomain 2	-0.904454	6.11908e-11	3245.33	1520.67
Lsat_1_v5_gn_6_33780	E3 UBIQUITIN-PROTEIN LIGASE PUB22-RELATED	AT2G35930.1	plant U-box 23	2.85912	6.16142e-11	50	317.333
Lsat_1_v5_gn_5_96241	FAMILY NOT NAMED // BLUE COPPER PROTEIN	AT5G20230.1	blue-copper-binding protein	2.07995	6.25451e-11	356.667	1333
Lsat_1_v5_gn_4_46940	Non-specific protein-tyrosine kinase / Cytoplasmic protein tyrosine kinase // Dual-specificity kinase	AT4G18950.1	Integrin-linked protein kinase family	1.44768	6.35199e-11	1090.33	2636.67
Lsat_1_v5_gn_2_69721	Kinesin motor domain (Kinesin) // Di-glucose binding within endoplasmic reticulum (Malectin)	AT2G22610.2	Di-glucose binding protein with Kinesin motor domain	2.23327	6.53171e-11	30	124
Lsat_1_v5_gn_4_184580	METHYLTRANSFERASE // SUBFAMILY NOT NAMED	AT3G01660.1	S-adenosyl-L-methionine-dependent methyltransferases superfamily protein	-1.39046	6.53812e-11	1142.67	384.667
Lsat_1_v5_gn_5_38001	LEUCINE-RICH REPEAT-CONTAINING PROTEIN // DISEASE RESISTANCE PROTEIN-RELATED	AT5G17680.1	disease resistance protein (TIR-NBS-LRR class), putative	6.61731	6.53812e-11	1	85
Lsat_1_v5_gn_3_6681	WW domain-containing oxidoreductase (WWOX)	AT4G23430.2	NAD(P)-binding Rossmann-fold superfamily protein	1.80181	6.61038e-11	8336.67	25799
Lsat_1_v5_gn_8_106740	Nitrate reductase (NADH) / Nitrate reductase (NADH(2))	AT1G37130.1	nitrate reductase 2	-2.65273	7.1874e-11	15721.3	2245.67
Lsat_1_v5_gn_3_121740	OXIDOREDUCTASE, 2OG-FE II OXYGENASE FAMILY PROTEIN // 1-AMINOCYCLOPROPANE-1-CARBOXYLATE OXIDASE HOMOLOG 10-RELATED // SUBFAMILY NOT NAMED	AT1G06620.1	2-oxoglutarate (2OG) and Fe(II)-dependent oxygenase superfamily protein	-2.02159	7.45409e-11	183.667	39.6667
Lsat_1_v5_gn_3_89681	FAMILY NOT NAMED // FLORAL HOMEOTIC PROTEIN APETALA 2	AT4G36920.1	Integrase-type DNA-binding superfamily protein	-1.17005	7.51738e-11	1847	714
Lsat_1_v5_gn_4_167081	Non-specific serine/threonine protein kinase / Threonine-specific protein kinase	AT3G51550.1	Malectin/receptor-like protein kinase family protein	7.63518	7.51738e-11	0.666667	117.333
Lsat_1_v5_gn_1_40580	CALMODULIN-BINDING TRANSCRIPTION ACTIVATOR CAMTA // SUBFAMILY NOT NAMED	AT5G64220.1	Calmodulin-binding transcription activator protein with CG-1 and Ankyrin domains	1.29185	7.57028e-11	311.333	664.667
Lsat_1_v5_gn_8_157441	Leucine Rich Repeat (LRR_1) // Leucine rich repeat N-terminal domain (LRRNT_2) // Leucine rich repeat (LRR_8)	AT2G34930.1	disease resistance family protein / LRR family protein	2.24626	7.76009e-11	50.3333	209.333
Lsat_1_v5_gn_5_98900	Lysophospholipase / Phospholipase B // Palmitoyl-protein hydrolase / Palmitoyl-protein thioesterase	AT5G20060.2	alpha/beta-Hydrolases superfamily protein	2.74144	8.24825e-11	49.3333	291.667
Lsat_1_v5_gn_3_85401	Protein kinase domain (Pkinase) // Leucine Rich Repeat (LRR_1) // Leucine rich repeat N-terminal domain (LRRNT_2) // Leucine rich repeat (LRR_8)	AT5G65700.2	Leucine-rich receptor-like protein kinase family protein	-2.0466	8.31847e-11	2475.67	515.667
Lsat_1_v5_gn_5_126500	Plant protein of unknown function (DUF641) (DUF641)	AT3G14870.1	Plant protein of unknown function (DUF641)	1.69195	8.3694e-11	142.333	404.667
Lsat_1_v5_gn_8_38360	ASPARTYL PROTEASES // ASPARTYL PROTEASE FAMILY PROTEIN	AT3G25700.1	Eukaryotic aspartyl protease family protein	-2.67294	8.45338e-11	315	44
Lsat_1_v5_gn_8_45641	UBX domain-containing protein 6 (UBXN6, UBXD1)	AT2G01650.1	plant UBX domain-containing protein 2	1.28841	8.49515e-11	825.333	1761.67
Lsat_1_v5_gn_1_108781	FAMILY NOT NAMED // AXI 1 PROTEIN-LIKE PROTEIN	AT2G44500.1	O-fucosyltransferase family protein	-1.22777	8.61159e-11	3483.67	1303.67
Lsat_1_v5_gn_2_37381	mitogen-activated protein kinase kinase kinase 2 (MAP3K2, MEKK2)	AT1G53570.4	mitogen-activated protein kinase kinase kinase 3	1.08527	8.61159e-11	1338.33	2490
Lsat_1_v5_gn_7_6501	B-box zinc finger (zf-B_box) // CCT motif (CCT)	AT1G25440.1	B-box type zinc finger protein with CCT domain	-2.70382	8.62356e-11	3887.33	515
Lsat_1_v5_gn_0_9341	phosphomevalonate kinase (E2.7.4.2, mvaK2)	AT1G31910.1	GHMP kinase family protein	1.48119	8.64315e-11	165.667	404.667
Lsat_1_v5_gn_4_103221	MADS BOX PROTEIN	AT5G10140.1	K-box region and MADS-box transcription factor family protein	-1.82541	8.64567e-11	278.333	69.3333
Lsat_1_v5_gn_3_64421	ADP-RIBOSYLATION FACTOR-LIKE A1A	AT5G37680.1	ADP-ribosylation factor-like A1A	-1.36224	8.65859e-11	543.667	186.333
Lsat_1_v5_gn_3_27741	zinc-finger of the FCS-type, C2-C2 (zf-FLZ)	AT5G11460.1	Protein of unknown function (DUF581)	-1.43554	8.7202e-11	577.667	186.333
Lsat_1_v5_gn_4_172180	METHYLESTERASE 13, CHLOROPLASTIC-RELATED	AT3G29770.1	methyl esterase 11	1.34309	9.19156e-11	507.333	1130
Lsat_1_v5_gn_7_91021	STEROL REGULATORY ELEMENT-BINDING PROTEIN // SUBFAMILY NOT NAMED	AT3G07340.1	basic helix-loop-helix (bHLH) DNA-binding superfamily protein	-2.23346	9.30679e-11	606	113
Lsat_1_v5_gn_3_1221	Mitochondrial biogenesis AIM24 (AIM24)	AT4G17420.1	Tryptophan RNA-binding attenuator protein-like	2.19294	9.41256e-11	47	189.333
Lsat_1_v5_gn_1_57580	Uncharacterized conserved protein, contains TLDc domain	AT5G06260.1	TLD-domain containing nucleolar protein	1.53701	9.58565e-11	306	786.667
Lsat_1_v5_gn_1_66260	LEUCINE-RICH REPEAT-CONTAINING PROTEIN // SUBFAMILY NOT NAMED // DISEASE RESISTANCE PROTEIN-RELATED	AT5G36930.2	Disease resistance protein (TIR-NBS-LRR class) family	1.51403	1.00931e-10	214	538
Lsat_1_v5_gn_5_57060	Non-specific serine/threonine protein kinase / Threonine-specific protein kinase	AT3G46290.1	hercules receptor kinase 1	9.28449	1.02795e-10	0	103.667
Lsat_1_v5_gn_2_30500	NITRATE, FROMATE, IRON DEHYDROGENASE // SUBFAMILY NOT NAMED	AT5G54980.1	Uncharacterised protein family (UPF0497)	-8.69042	1.05828e-10	86.6667	0
Lsat_1_v5_gn_2_29401	CHITINASE-RELATED // SUBFAMILY NOT NAMED	AT3G54420.1	homolog of carrot EP3-3 chitinase	2.27999	1.10441e-10	669.333	2930
Lsat_1_v5_gn_9_33161	FAMILY NOT NAMED // PAR1 PROTEIN	AT3G54040.1	PAR1 protein	2.95681	1.1085e-10	158.667	1117.67
Lsat_1_v5_gn_1_85600	FAMILY NOT NAMED // ANKYRIN REPEAT-CONTAINING PROTEIN-RELATED // ANKYRIN REPEAT FAMILY PROTEIN	AT5G35830.1	Ankyrin repeat family protein	4.17136	1.12324e-10	12	182
Lsat_1_v5_gn_2_95760	RIBOSOMAL PROTEIN S6 KINASE // SUBFAMILY NOT NAMED	AT3G44610.1	Protein kinase superfamily protein	1.63038	1.1337e-10	704.667	1942.67
Lsat_1_v5_gn_1_77600	LEUCINE-RICH REPEAT-CONTAINING PROTEIN // SUBFAMILY NOT NAMED	AT5G36930.2	Disease resistance protein (TIR-NBS-LRR class) family	1.9461	1.15389e-10	88.3333	297.667
Lsat_1_v5_gn_8_7680	MOLYBDOPTERIN COFACTOR SULFURASE MOSC // CATALYTIC/ PYRIDOXAL PHOSPHATE BINDING PROTEIN	AT5G51920.1	Pyridoxal phosphate (PLP)-dependent transferases superfamily protein	-1.26535	1.19131e-10	493	180.333
Lsat_1_v5_gn_5_153800	RIBULOSE BISPHOSPHATE CARBOXYLASE/OXYGENASE ACTIVASE, CHLOROPLASTIC	AT2G39730.1	rubisco activase	-8.65611	1.20091e-10	84.6667	0
Lsat_1_v5_gn_4_160760	FAMILY NOT NAMED // CALCIUM-TRANSPORTING ATPASE 2, PLASMA MEMBRANE-TYPE-RELATED	AT4G37640.1	calcium ATPase 2	1.64619	1.23416e-10	14054.3	39205.3
Lsat_1_v5_gn_1_53381	CALCIUM BINDING PROTEIN // SUBFAMILY NOT NAMED	AT5G54490.1	pinoid-binding protein 1	-1.5017	1.2426e-10	2112.67	657.333
Lsat_1_v5_gn_4_168300	RETICULON-LIKE PROTEIN B13	AT2G23640.1	Reticulan like protein B13	3.05814	1.2426e-10	16.6667	124
Lsat_1_v5_gn_1_97221	LEUCINE-RICH REPEAT-CONTAINING PROTEIN // SUBFAMILY NOT NAMED	AT3G14460.1	LRR and NB-ARC domains-containing disease resistance protein	-8.73572	1.36191e-10	90.3333	0
Lsat_1_v5_gn_8_64581	NAD DEPENDENT EPIMERASE/DEHYDRATASE // SUBFAMILY NOT NAMED	AT4G30440.1	UDP-D-glucuronate 4-epimerase 1	1.26285	1.39156e-10	10906.7	23099.7
Lsat_1_v5_gn_6_92761	EREBP-like factor (EREBP)	AT5G47230.1	ethylene responsive element binding factor 5	-1.94028	1.41722e-10	1273.67	293
Lsat_1_v5_gn_1_25581	GLUCOSYL/GLUCURONOSYL TRANSFERASES // SUBFAMILY NOT NAMED	AT1G22340.1	UDP-glucosyl transferase 85A7	1.55764	1.44629e-10	269.667	689.333
Lsat_1_v5_gn_3_81720	FAMILY NOT NAMED // TRANSLATION INITIATION FACTOR IF-1, CHLOROPLASTIC	ATCG00750.1	ribosomal protein S11	5.00816	1.46357e-10	3.33333	91.3333
Lsat_1_v5_gn_5_36381	Phloem protein 2 (PP2)	AT4G19840.1	phloem protein 2-A1	-2.58247	1.57855e-10	365.667	52.3333
Lsat_1_v5_gn_1_59261	GLUCAN ENDO-1,3-BETA-GLUCOSIDASE 14	AT2G27500.1	Glycosyl hydrolase superfamily protein	1.17526	1.58446e-10	1182.33	2337
Lsat_1_v5_gn_4_157601	CENTAURIN/ARF // SUBFAMILY NOT NAMED	AT1G48590.2	Calcium-dependent lipid-binding (CaLB domain) family protein	1.45194	1.58446e-10	1364.33	3287.33
Lsat_1_v5_gn_8_121820	EXPANSIN-LIKE A1-RELATED	AT3G45970.1	expansin-like A1	1.87956	1.64433e-10	803	2555.33
Lsat_1_v5_gn_2_131520	suppressor of G2 allele of SKP1 (SUGT1, SGT1)	AT4G11260.1	phosphatase-related	1.29059	1.83806e-10	1886	4033.33
Lsat_1_v5_gn_7_105640	NAC DOMAIN-CONTAINING PROTEIN 19-RELATED	AT4G27410.2	NAC (No Apical Meristem) domain transcriptional regulator superfamily protein	2.91284	1.83806e-10	619.333	4196
Lsat_1_v5_gn_8_160621	SERINE/THREONINE PROTEIN PHOSPHATASE // SUBFAMILY NOT NAMED	AT1G10430.1	protein phosphatase 2A-2	1.06191	1.95151e-10	1476.67	2719
Lsat_1_v5_gn_9_50301	CYTOCHROME B5 ISOFORM A	AT5G53560.1	cytochrome B5 isoform E	1.07295	1.95721e-10	971	1793.67
Lsat_1_v5_gn_2_11701	PROTEIN IQ-DOMAIN 32	AT1G19870.1	IQ-domain 32	-1.40759	1.96144e-10	1115	364
Lsat_1_v5_gn_8_159641	EamA-like transporter family (EamA)	AT1G70260.1	nodulin MtN21 /EamA-like transporter family protein	-2.76084	1.96474e-10	2412.33	321
Lsat_1_v5_gn_9_87820	Rubber elongation factor protein (REF) (REF)	AT3G05500.1	Rubber elongation factor protein (REF)	1.65278	2.0327e-10	4079	11412.7
Lsat_1_v5_gn_2_40320	Smr domain (Smr) // Domain of unknown function (DUF1771) (DUF1771)	AT5G23520.1	smr (Small MutS Related) domain-containing protein	1.19544	2.04515e-10	660	1334
Lsat_1_v5_gn_8_92940	Pyruvate dehydrogenase (acetyl-transferring) / Pyruvic dehydrogenase	AT1G01090.1	pyruvate dehydrogenase E1 alpha	8.70699	2.04678e-10	0	67
Lsat_1_v5_gn_7_85641	PEROXISOMAL MEMBRANE PROTEIN 2, PXMP2 MPV17 // 22 KDA PEROXISOMAL MEMBRANE PROTEIN	AT2G14860.1	Peroxisomal membrane 22 kDa (Mpv17/PMP22) family protein	1.57222	2.04711e-10	368.333	964
Lsat_1_v5_gn_4_28880	light-harvesting complex II chlorophyll a/b binding protein 1 (LHCB1)	AT1G29930.1	chlorophyll A/B binding protein 1	-2.48844	2.05008e-10	54281.7	8400.67
Lsat_1_v5_gn_3_53381	vacuole morphology and inheritance protein 14 (VAC14, TAX1BP2)	AT2G01690.1	ARM repeat superfamily protein	0.895577	2.07784e-10	1624.33	2645.33
Lsat_1_v5_gn_8_102680	TRANSLATIONALLY CONTROLLED TUMOR PROTEIN-RELATED	AT3G16640.1	translationally controlled tumor protein	8.6091	2.08326e-10	0	62.6667
Lsat_1_v5_gn_5_77001	MEDIATOR OF RNA POLYMERASE II TRANSCRIPTION SUBUNIT 33A	AT3G23590.1	REF4-related 1	0.960327	2.08336e-10	1784.33	3054.67
Lsat_1_v5_gn_4_1681	Receptor protein-tyrosine kinase / Receptor protein tyrosine kinase // Non-specific serine/threonine protein kinase / Threonine-specific protein kinase	AT5G13290.2	Protein kinase superfamily protein	-1.46901	2.08507e-10	404	128.667
Lsat_1_v5_gn_5_160641	TRANSLATION INITIATION FACTOR EIF-2B // TRANSLATION INITIATION FACTOR EIF-2B SUBUNIT ALPHA	AT1G53900.1	Eukaryotic translation initiation factor 2B (eIF-2B) family protein	-8.53695	2.10049e-10	78	0
Lsat_1_v5_gn_1_93280	FAMILY NOT NAMED // PURINE PERMEASE 10-RELATED	AT4G18210.1	purine permease 10	2.13511	2.15556e-10	258.333	1001
Lsat_1_v5_gn_3_81141	FAMILY NOT NAMED // PROTEIN KINASE FAMILY PROTEIN-RELATED	AT5G37790.1	Protein kinase superfamily protein	-1.28551	2.18356e-10	1113	401
Lsat_1_v5_gn_2_57620	Glutamate dehydrogenase / Glutamic dehydrogenase // Glutamate dehydrogenase (NAD(P)(+)) / Glutamic dehydrogenase	AT5G18170.1	glutamate dehydrogenase 1	1.49853	2.20902e-10	1244.33	3064.33
Lsat_1_v5_gn_8_105180	ATP SYNTHASE // V-TYPE PROTON ATPASE CATALYTIC SUBUNIT A	AT4G36630.1	Vacuolar sorting protein 39	-4.77354	2.2681e-10	81.6667	2.66667
Lsat_1_v5_gn_4_116621	THIOREDOXIN H1	AT3G51030.1	thioredoxin H-type 1	1.62191	2.27877e-10	7169.67	19476
Lsat_1_v5_gn_7_75821	large subunit ribosomal protein L3e (RP-L3e, RPL3)	AT1G61580.1	R-protein L3 B	2.00663	2.28167e-10	308	1062.67
Lsat_1_v5_gn_7_1760	G-BOX-BINDING FACTOR 2-RELATED	AT2G46270.1	G-box binding factor 3	1.54906	2.30809e-10	393.667	996.667
Lsat_1_v5_gn_6_19501	Protein of unknown function (DUF789) (DUF789)	AT4G16100.1	Protein of unknown function (DUF789)	1.22126	2.36468e-10	304.667	623.667
Lsat_1_v5_gn_3_68860	RING FINGER DOMAIN-CONTAINING // SUBFAMILY NOT NAMED	AT1G76410.1	RING/U-box superfamily protein	-1.62603	2.37901e-10	1029.33	294
Lsat_1_v5_gn_6_41601	FAMILY NOT NAMED // EMB|CAB72473.1	AT2G36430.1	Plant protein of unknown function (DUF247)	1.17598	2.41547e-10	2052.33	4099.67
Lsat_1_v5_gn_4_56060	SECRETORY CARRIER-ASSOCIATED MEMBRANE PROTEIN SCAMP // SECRETORY CARRIER-ASSOCIATED MEMBRANE PROTEIN 1-RELATED	AT1G61250.1	secretory carrier 3	2.44745	2.52089e-10	175.333	862
Lsat_1_v5_gn_2_111501	ADP-ribosylation factor GTPase-activating protein 1 (ARFGAP1)	AT2G37550.2	ARF-GAP domain 7	0.968138	2.52468e-10	1638.33	2795.33
Lsat_1_v5_gn_1_72961	FAMILY NOT NAMED // BIFUNCTIONAL INHIBITOR/LIPID-TRANSFER PROTEIN/SEED STORAGE 2S ALBUMIN SUPERFAMILY PROTEIN-RELATED	AT5G59310.1	lipid transfer protein 4	1.37259	2.5439e-10	4520.67	10332.3
Lsat_1_v5_gn_6_7620	RNA POLYMERASE SIGMA FACTOR RPO // RNA POLYMERASE SIGMA FACTOR SIGC	AT3G53920.1	RNApolymerase sigma-subunit C	-1.17731	2.55408e-10	1086	420
Lsat_1_v5_gn_3_28500	FAMILY NOT NAMED // CRS2-ASSOCIATED FACTOR 2, CHLOROPLASTIC	AT1G23400.1	RNA-binding CRS1 / YhbY (CRM) domain-containing protein	-1.13153	2.59446e-10	1895.67	760.667
Lsat_1_v5_gn_3_83521	O-SIALOGLYCOPROTEIN ENDOPEPTIDASE	AT5G26110.1	Protein kinase superfamily protein	5.79342	2.69864e-10	1.33333	65
Lsat_1_v5_gn_0_36101	Leucine Rich Repeat (LRR_1)	AT2G34930.1	disease resistance family protein / LRR family protein	-8.44713	2.73236e-10	141.667	0.333333
Lsat_1_v5_gn_3_73641	SET DOMAIN PROTEINS // PHD FINGER, SWIB/MDM2 AND GYF DOMAIN-CONTAINING PROTEIN	AT2G16485.1	nucleic acid binding;zinc ion binding;DNA binding	1.46447	2.73236e-10	1972	4816.67
Lsat_1_v5_gn_8_96901	2-OXOGLUTARATE (2OG) AND FE(II)-DEPENDENT OXYGENASE SUPERFAMILY PROTEIN-RELATED	AT1G35190.1	2-oxoglutarate (2OG) and Fe(II)-dependent oxygenase superfamily protein	1.56525	2.85405e-10	1803	4756
Lsat_1_v5_gn_4_77240	next to BRCA1 gene 1 protein (NBR1)	AT4G24690.1	ubiquitin-associated (UBA)/TS-N domain-containing protein / octicosapeptide/Phox/Bemp1 (PB1) domain-containing protein	1.22504	2.9181e-10	7424.67	15306.3
Lsat_1_v5_gn_2_109661	PPR repeat (PPR_1) // PPR repeat family (PPR_2) // Pentatricopeptide repeat domain (PPR_3)	AT3G09650.1	Tetratricopeptide repeat (TPR)-like superfamily protein	-1.29544	2.95405e-10	704.333	250
Lsat_1_v5_gn_5_25621	DEVELOPMENTALLY REGULATED GTP-BINDING PROTEIN-RELATED // GTP-BINDING PROTEIN 10	AT5G18570.1	GTP1/OBG family protein	-1.07513	3.04725e-10	1708	708
Lsat_1_v5_gn_2_62240	Protein tyrosine kinase (Pkinase_Tyr) // Wall-associated receptor kinase galacturonan-binding (GUB_WAK_bind)	AT1G69730.1	Wall-associated kinase family protein	2.24226	3.13246e-10	58.6667	242
Lsat_1_v5_gn_4_55800	SNF2 , HELICASE AND ZINC-FINGER DOMAIN-CONTAINING PROTEIN-RELATED	AT1G61140.1	SNF2 domain-containing protein / helicase domain-containing protein / zinc finger protein-related	1.27623	3.37046e-10	2282.67	4883.67
Lsat_1_v5_gn_3_24820	RING finger and CHY zinc finger domain-containing protein 1 (RCHY1, PIRH2)	AT5G18650.1	CHY-type/CTCHY-type/RING-type Zinc finger protein	1.76851	3.37766e-10	1309	3972
Lsat_1_v5_gn_1_19840	MYB-LIKE DNA-BINDING PROTEIN MYB // SUBFAMILY NOT NAMED	AT3G50060.1	myb domain protein 77	2.78758	3.56051e-10	99.6667	609.667
Lsat_1_v5_gn_9_6360	zinc-finger of the FCS-type, C2-C2 (zf-FLZ)	AT3G22550.1	Protein of unknown function (DUF581)	-1.13661	3.61564e-10	2420.67	959.333
Lsat_1_v5_gn_5_40301	TRANSCRIPTION ELONGATION FACTOR B POLYPEPTIDE 3	AT5G09850.1	Transcription elongation factor (TFIIS) family protein	-0.914422	3.63231e-10	2124.67	987.667
Lsat_1_v5_gn_7_47441	SUGAR TRANSPORT PROTEIN 7	AT4G02050.1	sugar transporter protein 7	-1.51249	3.64467e-10	485.667	150.333
Lsat_1_v5_gn_8_77061	IRON-SULFUR CLUSTER ASSEMBLY 2 HOMOLOG, MITOCHONDRIAL	AT2G26060.1	Transducin/WD40 repeat-like superfamily protein	1.12846	3.65316e-10	1287.33	2487
Lsat_1_v5_gn_3_16041	CGI-141-RELATED/LIPASE CONTAINING PROTEIN // GOLGI TRANSPORT PROTEIN 1-RELATED	AT3G49420.1	Got1/Sft2-like vescicle transport protein family	1.40628	3.70654e-10	320	750
Lsat_1_v5_gn_3_29480	glyceraldehyde 3-phosphate dehydrogenase (GAPDH, gapA)	AT1G13440.1	glyceraldehyde-3-phosphate dehydrogenase C2	-2.20592	3.76099e-10	727	138.667
Lsat_1_v5_gn_7_66400	MITOGEN-ACTIVATED PROTEIN KINASE // MITOGEN-ACTIVATED PROTEIN KINASE 16-RELATED	AT5G19010.1	mitogen-activated protein kinase 16	2.21645	3.86867e-10	44.6667	182.333
Lsat_1_v5_gn_9_54581	FAMILY NOT NAMED // DEHYDRATION-RESPONSIVE ELEMENT-BINDING PROTEIN 1A-RELATED	AT4G25490.1	C-repeat/DRE binding factor 1	-1.8629	3.88915e-10	616.333	149
Lsat_1_v5_gn_9_2781	PROTEIN TRICHOME BIREFRINGENCE-LIKE 6	AT3G62390.1	TRICHOME BIREFRINGENCE-LIKE 6	-1.99228	3.92557e-10	418.333	91
Lsat_1_v5_gn_9_52721	aminotransferase (ACS10_12)	AT5G51690.1	1-amino-cyclopropane-1-carboxylate synthase 12	-1.21951	4.02229e-10	579.333	218.667
Lsat_1_v5_gn_7_80180	PROTEIN GLF-1	AT3G09580.1	FAD/NAD(P)-binding oxidoreductase family protein	-1.56249	4.07733e-10	1665.67	494.667
Lsat_1_v5_gn_1_98281	LEUCINE-RICH REPEAT-CONTAINING PROTEIN // SUBFAMILY NOT NAMED	AT3G14470.1	NB-ARC domain-containing disease resistance protein	8.49073	4.11137e-10	0	58
Lsat_1_v5_gn_9_117080	FAMILY NOT NAMED // L-TYPE LECTIN-DOMAIN CONTAINING RECEPTOR KINASE IX.1-RELATED	AT5G10530.1	Concanavalin A-like lectin protein kinase family protein	1.19319	4.23073e-10	281.333	563.667
Lsat_1_v5_gn_3_63340	Geraniol dehydrogenase (NADP(+))	AT4G39330.1	cinnamyl alcohol dehydrogenase 9	1.55632	4.26011e-10	1864.33	4850
Lsat_1_v5_gn_3_87680	SUBTILISIN-LIKE PROTEASE	AT5G67360.1	Subtilase family protein	-1.3539	4.2842e-10	6155.33	2094.67
Lsat_1_v5_gn_7_34720	WD repeat-containing protein 61 (WDR61, REC14, SKI8)	AT4G29830.1	Transducin/WD40 repeat-like superfamily protein	1.18516	4.36031e-10	268.667	535.667
Lsat_1_v5_gn_3_31761	glycerophosphodiester phosphodiesterase (GDE1)	AT3G02040.1	senescence-related gene 3	5.08243	4.41429e-10	2.66667	77
Lsat_1_v5_gn_2_66741	NIMA (never in mitosis gene a)-related kinase [EC:2.7.11.1] (NEK)	AT3G04810.2	NIMA-related kinase 2	-1.45601	4.52835e-10	1196.33	383
Lsat_1_v5_gn_8_140561	Leucine Rich Repeat (LRR_1) // Leucine rich repeat N-terminal domain (LRRNT_2) // Leucine rich repeat (LRR_8)	AT2G34930.1	disease resistance family protein / LRR family protein	2.40305	4.57375e-10	113.667	520.333
Lsat_1_v5_gn_9_53921	FAMILY NOT NAMED // DEHYDRATION-RESPONSIVE ELEMENT-BINDING PROTEIN 1A-RELATED	AT5G51990.1	C-repeat-binding factor 4	2.05767	4.66829e-10	1516.33	5532
Lsat_1_v5_gn_1_321	ALPHA/BETA-HYDROLASES SUPERFAMILY PROTEIN	AT1G10040.2	alpha/beta-Hydrolases superfamily protein	2.07874	4.80455e-10	523	1970.67
Lsat_1_v5_gn_3_10281	TESTIS DEVELOPMENT PROTEIN PRTD	AT5G41850.1	alpha/beta-Hydrolases superfamily protein	-1.86592	4.82626e-10	3433.67	842.333
Lsat_1_v5_gn_5_153560	PROTEIN LURP-ONE-RELATED 8	AT2G38640.1	Protein of unknown function (DUF567)	3.15828	4.89143e-10	177.667	1445
Lsat_1_v5_gn_3_140041	DYNAMIN // DYNAMIN-RELATED PROTEIN 1A	AT5G42080.1	dynamin-like protein	1.09977	4.99829e-10	3652.33	6888.33
Lsat_1_v5_gn_8_78141	heat shock 70kDa protein 1/8 (HSPA1_8)	AT5G02500.1	heat shock cognate protein 70-1	1.17612	5.01176e-10	3433	6814.33
Lsat_1_v5_gn_4_81981	SAUR family protein (SAUR)	AT5G50760.1	SAUR-like auxin-responsive protein family	-2.32941	5.0313e-10	162.333	28.6667
Lsat_1_v5_gn_8_15340	FAMILY NOT NAMED // EXPANSIN-A16-RELATED	AT2G37640.1	Barwin-like endoglucanases superfamily protein	-4.35794	5.14129e-10	393.333	16.6667
Lsat_1_v5_gn_1_105541	MEMBER OF 'GDXG' FAMILY OF LIPOLYTIC ENZYMES // CARBOXYLESTERASE 12-RELATED	AT3G48700.1	carboxyesterase 13	-1.34173	5.56212e-10	863	300.667
Lsat_1_v5_gn_5_2060	farnesyl diphosphate synthase (FDPS)	AT5G47770.1	farnesyl diphosphate synthase 1	1.07326	5.84115e-10	8370.33	15536.3
Lsat_1_v5_gn_1_102000	LEUCINE-RICH REPEAT-CONTAINING PROTEIN // SUBFAMILY NOT NAMED	AT5G36930.1	Disease resistance protein (TIR-NBS-LRR class) family	1.40527	6.05669e-10	126	291.333
Lsat_1_v5_gn_5_76001	MAHOGUNIN // E3 UBIQUITIN-PROTEIN LIGASE LUL3-RELATED	AT3G06140.1	RING/U-box superfamily protein	1.6478	6.14146e-10	693.667	1938.67
Lsat_1_v5_gn_4_155561	FAMILY NOT NAMED // PROTEIN PLASTID MOVEMENT IMPAIRED 15-RELATED	AT1G66840.1	Plant protein of unknown function (DUF827)	-1.30307	6.15364e-10	1271	456
Lsat_1_v5_gn_4_35780	UBIQUITIN-CONJUGATING ENZYME E2 // SUBFAMILY NOT NAMED	AT1G63800.1	ubiquitin-conjugating enzyme 5	-1.26332	6.30691e-10	1175.67	430.333
Lsat_1_v5_gn_9_35521	FAMILY NOT NAMED // DISEASE RESISTANCE FAMILY PROTEIN/LRR FAMILY PROTEIN-RELATED	AT1G47890.1	receptor like protein 7	1.15932	6.30691e-10	365.667	717
Lsat_1_v5_gn_2_86121	FAMILY NOT NAMED // ZINC FINGER PROTEIN CONSTANS-RELATED	AT3G02380.1	CONSTANS-like 2	-1.76291	6.30704e-10	5179.33	1362.33
Lsat_1_v5_gn_8_3980	Transcriptional repressor, ovate (Ovate)	AT5G58360.1	ovate family protein 3	-1.83529	6.35234e-10	693	172.667
Lsat_1_v5_gn_3_113161	LYST-INTERACTING PROTEIN LIP5 DOPAMINE RESPONSIVE PROTEIN DRG-1 // CALLOSE SYNTHASE 10	AT3G07160.1	glucan synthase-like 10	1.62263	6.45459e-10	463	1265
Lsat_1_v5_gn_8_34660	ANNEXIN // SUBFAMILY NOT NAMED	AT1G68090.1	annexin 5	1.19333	6.66041e-10	3489.67	6985
Lsat_1_v5_gn_3_130901	FAMILY NOT NAMED // HOMEOBOX-LEUCINE ZIPPER PROTEIN HAT1-RELATED	AT3G60390.1	homeobox-leucine zipper protein 3	-1.32899	6.76276e-10	904.333	315.667
Lsat_1_v5_gn_6_113301	Cytochrome P450 CYP2 subfamily	AT4G31940.1	cytochrome P450, family 82, subfamily C, polypeptide 4	1.1274	6.76297e-10	4141.33	7953.33
Lsat_1_v5_gn_3_28600	PROTEIN NSP-INTERACTING KINASE 3	AT1G60800.1	NSP-interacting kinase 3	-1.57451	7.25031e-10	1757.33	509.667
Lsat_1_v5_gn_6_64620	ABSCISIC ACID RECEPTOR PYL1-RELATED	AT4G17870.1	Polyketide cyclase/dehydrase and lipid transport superfamily protein	-2.09422	7.26922e-10	546	113.333
Lsat_1_v5_gn_8_75581	Non-specific serine/threonine protein kinase / Threonine-specific protein kinase	AT5G38990.1	Malectin/receptor-like protein kinase family protein	0.89821	7.26922e-10	1494	2446.67
Lsat_1_v5_gn_5_50740	RING finger and CHY zinc finger domain-containing protein 1 (RCHY1, PIRH2)	AT5G18650.1	CHY-type/CTCHY-type/RING-type Zinc finger protein	-2.40728	7.44926e-10	709.333	119.333
Lsat_1_v5_gn_2_63801	Site-specific DNA-methyltransferase (adenine-specific) / Restriction-modification system	AT3G13440.1	S-adenosyl-L-methionine-dependent methyltransferases superfamily protein	2.30818	7.65234e-10	28.3333	124.333
Lsat_1_v5_gn_4_98781	GAMMA-BUTYROBETAINE HYDROXYLASE-RELATED // SUBFAMILY NOT NAMED	AT3G21360.1	2-oxoglutarate (2OG) and Fe(II)-dependent oxygenase superfamily protein	1.51802	7.67843e-10	297.333	751
Lsat_1_v5_gn_8_53780	MYB-LIKE DNA-BINDING PROTEIN MYB // MYB-RELATED PROTEIN B	AT1G14350.2	Duplicated homeodomain-like superfamily protein	-1.61978	7.68213e-10	284.667	81
Lsat_1_v5_gn_5_136860	S -2-HYDROXY-ACID OXIDASE-RELATED // PEROXISOMAL (S)-2-HYDROXY-ACID OXIDASE GLO3-RELATED	AT3G14130.1	Aldolase-type TIM barrel family protein	-1.69524	7.87261e-10	675	184.333
Lsat_1_v5_gn_1_20540	EXPRESSED PROTEIN	AT4G37080.3	Protein of unknown function, DUF547	-1.24675	7.90946e-10	3817.67	1400.67
Lsat_1_v5_gn_3_34501	Uncharacterized conserved protein	AT3G19970.1	alpha/beta-Hydrolases superfamily protein	1.33014	7.95847e-10	1884.67	4191.33
Lsat_1_v5_gn_2_57920	Kelch motif (Kelch_1)	AT1G15670.1	Galactose oxidase/kelch repeat superfamily protein	-1.32909	8.10874e-10	1032.67	362
Lsat_1_v5_gn_6_8401	PECTIN LYASE-LIKE PROTEIN	AT1G60590.1	Pectin lyase-like superfamily protein	-2.77582	8.15773e-10	287.333	37
Lsat_1_v5_gn_3_3941	Protein tyrosine kinase (Pkinase_Tyr) // Leucine rich repeat N-terminal domain (LRRNT_2) // Leucine rich repeat (LRR_8)	AT4G22730.1	Leucine-rich repeat protein kinase family protein	1.78034	8.21568e-10	136.667	408.667
Lsat_1_v5_gn_0_5121	Ras-related protein Rab-6A (RAB6A)	AT2G44610.1	Ras-related small GTP-binding family protein	1.13669	8.28258e-10	1532	2976.33
Lsat_1_v5_gn_8_12041	phosphatidylinositol phospholipase C, delta (PLCD)	AT3G08510.2	phospholipase C 2	0.879785	8.57148e-10	6117.33	9900.67
Lsat_1_v5_gn_5_149600	solute carrier family 25 (mitochondrial citrate transporter), member 1 (SLC25A1, CTP)	AT5G01340.1	Mitochondrial substrate carrier family protein	1.48151	8.88443e-10	456.333	1124
Lsat_1_v5_gn_6_55301	Protein of unknown function (DUF1685) (DUF1685)	AT2G31560.2	Protein of unknown function (DUF1685)	2.18699	8.89589e-10	1301	5307.33
Lsat_1_v5_gn_9_11321	Myb-like DNA-binding domain (Myb_DNA-binding) // MYB-CC type transfactor, LHEQLE motif (Myb_CC_LHEQLE)	AT4G28610.1	phosphate starvation response 1	-1.68732	8.93214e-10	1926.33	516.333
Lsat_1_v5_gn_1_92020	FOLATE-BIOPTERIN TRANSPORTER 4-RELATED	AT5G54860.1	Major facilitator superfamily protein	-8.3635	9.1026e-10	69.6667	0
Lsat_1_v5_gn_1_92080	LEUCINE-RICH REPEAT-CONTAINING PROTEIN // SUBFAMILY NOT NAMED	AT1G72930.2	toll/interleukin-1 receptor-like	1.58899	9.10455e-10	115.667	304.333
Lsat_1_v5_gn_1_99400	14-3-3 protein (14-3-3) // NB-ARC domain (NB-ARC) // TIR domain (TIR_2)	AT5G36930.2	Disease resistance protein (TIR-NBS-LRR class) family	-8.37658	9.25057e-10	70.3333	0
Lsat_1_v5_gn_3_121300	Deacetoxyvindoline 4-hydroxylase / Desacetyoxyvindoline-17-hydroxylase	AT1G06620.1	2-oxoglutarate (2OG) and Fe(II)-dependent oxygenase superfamily protein	-0.929201	9.26911e-10	1413.67	650.333
Lsat_1_v5_gn_4_59260	2-oxoglutarate dehydrogenase E2 component (dihydrolipoamide succinyltransferase) (DLST, sucB)	AT5G55070.1	Dihydrolipoamide succinyltransferase	0.841357	9.83554e-10	2122.67	3336
Lsat_1_v5_gn_1_13680	synaptosomal-associated protein 25 (SNAP25)	AT5G61210.1	soluble N-ethylmaleimide-sensitive factor adaptor protein 33	1.64015	9.83852e-10	2651.33	7363.33
Lsat_1_v5_gn_8_53361	FAMILY NOT NAMED // INDOLE-3-ACETIC ACID-AMIDO SYNTHETASE GH3.9-RELATED	AT2G47750.1	putative indole-3-acetic acid-amido synthetase GH3.9	6.92184	9.86051e-10	1	102.333
Lsat_1_v5_gn_6_30360	Mlo family (Mlo)	AT2G44110.2	Seven transmembrane MLO family protein	8.36285	1.00477e-09	0	53
Lsat_1_v5_gn_8_50900	FAMILY NOT NAMED // PSBQ-LIKE PROTEIN 1, CHLOROPLASTIC	AT1G14150.1	PsbQ-like 2	-1.30882	1.00477e-09	2324.33	826.667
Lsat_1_v5_gn_3_133301	TSC22	AT2G45460.2	SMAD/FHA domain-containing protein	-1.2873	1.00633e-09	716.667	257
Lsat_1_v5_gn_3_118301	Ankyrin repeats (many copies) (Ank_5) // Zinc finger, C3HC4 type (RING finger) (zf-C3HC4_3)	AT3G23280.1	XB3 ortholog 5 in Arabidopsis thaliana	1.11213	1.00773e-09	3541	6760.67
Lsat_1_v5_gn_8_124560	CYCLIN // CYCLIN-L1-RELATED	AT2G26430.1	arginine-rich cyclin 1	-8.44896	1.00773e-09	73.6667	0
Lsat_1_v5_gn_8_64521	TETRASPANIN-11-RELATED	AT2G23810.1	tetraspanin8	1.51513	1.06018e-09	17429.7	44363
Lsat_1_v5_gn_5_116820	auxin responsive GH3 gene family (GH3)	AT2G14960.1	Auxin-responsive GH3 family protein	1.58016	1.06092e-09	899.667	2390
Lsat_1_v5_gn_4_136921	CAMP-RESPONSE ELEMENT BINDING PROTEIN-RELATED // SUBFAMILY NOT NAMED	AT1G75390.1	basic leucine-zipper 44	-4.81561	1.08981e-09	64.3333	2
Lsat_1_v5_gn_6_5080	RING-H2 zinc finger protein RHA1 (RHA1)	AT3G61460.1	brassinosteroid-responsive RING-H2	1.8484	1.1074e-09	307.667	956
Lsat_1_v5_gn_6_58181	MULTIDRUG RESISTANCE PROTEIN // MATE EFFLUX FAMILY PROTEIN	AT3G26590.1	MATE efflux family protein	1.14925	1.16367e-09	2195.67	4286
Lsat_1_v5_gn_5_115221	3-oxo-5-beta-steroid 4-dehydrogenase / Delta(4)-3-ketosteroid 5-beta-reductase	AT4G24220.1	NAD(P)-binding Rossmann-fold superfamily protein	1.16892	1.19449e-09	2513	4956
Lsat_1_v5_gn_2_44781	RECEPTOR LIKE PROTEIN KINASE S.2	AT2G32800.1	protein kinase family protein	-1.80222	1.1948e-09	774.333	193
Lsat_1_v5_gn_9_109181	Non-specific serine/threonine protein kinase / Threonine-specific protein kinase	AT1G69990.1	Leucine-rich repeat protein kinase family protein	8.35878	1.1961e-09	0	52.6667
Lsat_1_v5_gn_9_92240	ALKANE HYDROXYLASE CYP96A15-RELATED	AT2G23180.1	cytochrome P450, family 96, subfamily A, polypeptide 1	1.81906	1.20735e-09	264	807.667
Lsat_1_v5_gn_6_32441	INORGANIC PYROPHOSPHATASE // INORGANIC PYROPHOSPHATASE-LIKE PROTEIN	AT3G53620.1	pyrophosphorylase 4	1.58746	1.21558e-09	5825	15589.7
Lsat_1_v5_gn_8_122180	MULTI-COPPER OXIDASE // MULTI-COPPER OXIDASE TYPE I FAMILY PROTEIN-RELATED	AT1G76160.1	SKU5 similar 5	2.09447	1.26117e-09	493.333	1805
Lsat_1_v5_gn_4_85501	PPR repeat (PPR) // PPR repeat (PPR_1)	AT5G61800.1	Pentatricopeptide repeat (PPR) superfamily protein	-2.23722	1.26867e-09	280	51.3333
Lsat_1_v5_gn_7_40741	FAMILY NOT NAMED // PROTEIN LIKE-COV 3 // SUBFAMILY NOT NAMED	AT2G20120.1	Protein of unknown function (DUF502)	1.14574	1.28836e-09	407	794.333
Lsat_1_v5_gn_5_123501	HELICASE-RELATED // SUBFAMILY NOT NAMED	AT4G15417.1	RNAse II-like 1	1.34549	1.28991e-09	227.333	503.333
Lsat_1_v5_gn_6_91180	DnaJ homolog subfamily C member 11 (DNAJC11)	AT2G35720.1	DNAJ heat shock N-terminal domain-containing protein	1.14212	1.31752e-09	837.333	1624.67
Lsat_1_v5_gn_9_12700	sterol 3beta-glucosyltransferase [EC:2.4.1.173] Glc b1-3 sterol (E2.4.1.173)	AT3G07020.1	UDP-Glycosyltransferase superfamily protein	0.958969	1.32435e-09	2672.67	4575.67
Lsat_1_v5_gn_8_6940	FAMILY NOT NAMED // IQ-DOMAIN 24 PROTEIN	AT1G01110.2	IQ-domain 18	-1.198	1.32865e-09	3471.33	1331
Lsat_1_v5_gn_5_122401	FAMILY NOT NAMED // ZINC FINGER PROTEIN CONSTANS-LIKE 10-RELATED	AT5G48250.1	B-box type zinc finger protein with CCT domain	-1.78565	1.36634e-09	2293.67	587.667
Lsat_1_v5_gn_7_80501	phosphatidylserine decarboxylase (psd, PISD)	AT5G57190.1	phosphatidylserine decarboxylase 2	0.934059	1.39479e-09	612.333	1023.33
Lsat_1_v5_gn_6_53181	Domain of unknown function (DUF239) (DUF239) // Domain of unknown function (DUF4409) (DUF4409)	AT1G55360.1	Protein of Unknown Function (DUF239)	-1.23719	1.40566e-09	5257	1941.33
Lsat_1_v5_gn_2_117921	Mannose-1-phosphate guanylyltransferase (GDP) / GDP-mannose pyrophosphorylase	AT2G39770.1	Glucose-1-phosphate adenylyltransferase family protein	1.23483	1.40767e-09	3303.67	6877.33
Lsat_1_v5_gn_5_171201	DOUBLE CLP-N MOTIF-CONTAINING P-LOOP NUCLEOSIDE TRIPHOSPHATE HYDROLASE DOMAIN-CONTAINING PROTEIN-RELATED	AT2G29970.1	Double Clp-N motif-containing P-loop nucleoside triphosphate hydrolases superfamily protein	-0.912768	1.41231e-09	5828.67	2724.67
Lsat_1_v5_gn_4_158180	Protein of unknown function (DUF1399) (DUF1399)	AT4G37900.1	Protein of unknown function (duplicated DUF1399)	1.37796	1.47293e-09	2246	5189.33
Lsat_1_v5_gn_1_101041	LEUCINE-RICH REPEAT-CONTAINING PROTEIN // SUBFAMILY NOT NAMED	AT5G36930.2	Disease resistance protein (TIR-NBS-LRR class) family	2.10724	1.5047e-09	36.3333	137
Lsat_1_v5_gn_9_28600	SERINE/THREONINE-PROTEIN KINASE // CALCIUM-DEPENDENT PROTEIN KINASE 14	AT5G12480.1	calmodulin-domain protein kinase 7	1.019	1.51733e-09	2095.33	3741.33
Lsat_1_v5_gn_4_16921	F-box domain (F-box) // FBD (FBD)	AT1G13570.1	F-box/RNI-like superfamily protein	-1.79756	1.57976e-09	234.333	58.6667
Lsat_1_v5_gn_3_10681	RING-H2 FINGER PROTEIN ATL69-RELATED	AT5G53110.1	RING/U-box superfamily protein	-1.32812	1.58276e-09	1110.67	390
Lsat_1_v5_gn_8_89640	C3HC4 ZINC FINGER DOMAIN-CONTAINING PROTEIN-RELATED	AT3G07200.1	RING/U-box superfamily protein	1.0429	1.58847e-09	310.333	560
Lsat_1_v5_gn_0_3061	WRKY TRANSCRIPTION FACTOR 45-RELATED	AT5G13080.1	WRKY DNA-binding protein 75	2.83312	1.59757e-09	25.6667	164.667
Lsat_1_v5_gn_2_66501	Cyanohydrin beta-glucosyltransferase / Uridine diphosphoglucose:aldehyde cyanohydrin beta-glucosyltransferase	AT1G22380.1	UDP-glucosyl transferase 85A3	2.63101	1.61174e-09	23.3333	128.667
Lsat_1_v5_gn_7_66420	LEUCINE-RICH REPEAT-CONTAINING PROTEIN // SUBFAMILY NOT NAMED // PROTEIN PHOSPHATASE 2C // PROTEIN PHOSPHATASE 2C 16-RELATED	AT5G36930.2	Disease resistance protein (TIR-NBS-LRR class) family	-8.55219	1.62898e-09	80	0
Lsat_1_v5_gn_6_90041	AMINE OXIDASE-RELATED	AT4G12290.1	Copper amine oxidase family protein	-1.0072	1.64102e-09	4488.33	1956.33
Lsat_1_v5_gn_1_50620	Protein of unknown function (DUF668) (DUF668) // Domain of unknown function (DUF3475) (DUF3475)	AT5G04550.1	Protein of unknown function (DUF668)	-1.15548	1.64312e-09	656.333	259
Lsat_1_v5_gn_7_30940	PRE-MRNA PROCESSING PROTEIN PRP39-RELATED // PRE-MRNA-PROCESSING FACTOR 39	AT5G46400.1	Tetratricopeptide repeat (TPR)-like superfamily protein	-1.3111	1.64524e-09	471.333	165.667
Lsat_1_v5_gn_5_11161	BIDIRECTIONAL SUGAR TRANSPORTER SWEET10	AT5G50790.1	Nodulin MtN3 family protein	2.06771	1.70207e-09	236.667	852
Lsat_1_v5_gn_2_114861	AQUAPORIN TRANSPORTER // AQUAPORIN PIP2-1-RELATED	AT3G54820.1	plasma membrane intrinsic protein 2;5	-1.17918	1.71422e-09	3080.33	1197.33
Lsat_1_v5_gn_5_175680	AUXILIN/CYCLIN G-ASSOCIATED KINASE-RELATED // AUXILIN-LIKE PROTEIN 1-RELATED	AT4G12770.2	Chaperone DnaJ-domain superfamily protein	1.26429	1.76066e-09	254.333	538.333
Lsat_1_v5_gn_7_33721	Costunolide synthase	AT5G25140.1	cytochrome P450, family 71, subfamily B, polypeptide 13	1.09907	1.77041e-09	3686	6904.33
Lsat_1_v5_gn_6_34661	SERINE/THREONINE-PROTEIN KINASE // CALCIUM-DEPENDENT PROTEIN KINASE 1-RELATED	AT5G04870.1	calcium dependent protein kinase 1	1.97348	1.78834e-09	2848	10032
Lsat_1_v5_gn_5_57660	Protein of unknown function, DUF617 (DUF617)	AT5G42680.2	Protein of unknown function, DUF617	-1.41235	1.79306e-09	275.333	90.6667
Lsat_1_v5_gn_8_2800	serine/threonine-protein phosphatase PP1 catalytic subunit (PPP1C)	AT2G39840.1	type one serine/threonine protein phosphatase 4	1.18748	1.85875e-09	1714.67	3458.33
Lsat_1_v5_gn_4_123520	TRANSCRIPTION REPRESSOR KAN1-RELATED	AT5G42630.1	Homeodomain-like superfamily protein	-1.89763	1.90645e-09	210.333	49.6667
Lsat_1_v5_gn_5_88201	TRANSMEMBRANE PROTEIN 208	AT2G23940.1	Protein of unknown function (DUF788)	1.07194	1.93224e-09	340.333	626.333
Lsat_1_v5_gn_2_15001	PROTEIN PHOSPHATASE 2C // PROTEIN PHOSPHATASE 2C 33-RELATED	AT3G02750.2	Protein phosphatase 2C family protein	1.40827	1.99353e-09	4251.67	10020.7
Lsat_1_v5_gn_8_70741	Ran-binding protein 1 (RANBP1)	AT5G58590.1	RAN binding protein 1	0.989277	1.99353e-09	848.333	1471.67
Lsat_1_v5_gn_7_106420	PROTEIN W09D10.1	AT5G54310.1	ARF-GAP domain 5	0.948675	2.07176e-09	1584.33	2694.67
Lsat_1_v5_gn_2_261	LEUCINE-RICH REPEAT-CONTAINING PROTEIN // SUBFAMILY NOT NAMED	AT4G27220.1	NB-ARC domain-containing disease resistance protein	0.979323	2.09094e-09	542.333	936
Lsat_1_v5_gn_9_71760	FAMILY NOT NAMED // PECTIN LYASE-LIKE SUPERFAMILY PROTEIN-RELATED	AT5G04310.1	Pectin lyase-like superfamily protein	-1.28606	2.09885e-09	968.667	348.667
Lsat_1_v5_gn_4_113220	reversibly glycosylated polypeptide / UDP-arabinopyranose mutase (RGP, UTM)	AT3G08900.1	reversibly glycosylated polypeptide 3	1.06579	2.10783e-09	1241.67	2270
Lsat_1_v5_gn_0_3360	PPR repeat (PPR) // PPR repeat family (PPR_2)	AT5G14080.1	Tetratricopeptide repeat (TPR)-like superfamily protein	1.83042	2.11252e-09	208	660
Lsat_1_v5_gn_8_83441	GLUTATHIONE S-TRANSFERASE, GST, SUPERFAMILY, GST DOMAIN CONTAINING // GLUTATHIONE S-TRANSFERASE U1-RELATED	AT3G09270.1	glutathione S-transferase TAU 8	-1.39545	2.15182e-09	907.667	305.667
Lsat_1_v5_gn_4_135940	Ras-related protein Rab-18 (RAB18)	AT1G43890.1	RAB GTPASE HOMOLOG B18	0.850512	2.16364e-09	1149.33	1817.67
Lsat_1_v5_gn_2_64181	solute carrier family 24 (sodium/potassium/calcium exchanger), member 6 (SLC24A6, NCKX6)	AT1G08960.1	cation exchanger 11	1.0431	2.1884e-09	1257.67	2265.33
Lsat_1_v5_gn_3_28461	L-lysine 6-monooxygenase (NADPH-requiring) (K_oxygenase)	AT5G25620.1	Flavin-binding monooxygenase family protein	-1.946	2.19103e-09	186.333	42.6667
Lsat_1_v5_gn_2_86480	GDSL/SGNH-like Acyl-Esterase family found in Pmr5 and Cas1p (PC-Esterase) // PMR5 N terminal Domain (PMR5N)	AT5G15900.1	TRICHOME BIREFRINGENCE-LIKE 19	-1.06669	2.24788e-09	2023.67	846.667
Lsat_1_v5_gn_3_78540	POLYOL TRANSPORTER 3-RELATED	AT4G36670.1	Major facilitator superfamily protein	1.63998	2.38147e-09	199.333	540
Lsat_1_v5_gn_5_190321	PECTINESTERASE/PECTINESTERASE INHIBITOR 20-RELATED	AT4G02330.1	Plant invertase/pectin methylesterase inhibitor superfamily	2.31673	2.4587e-09	162.333	716.333
Lsat_1_v5_gn_2_135900	PLASTIDIAL PYRUVATE KINASE 4, CHLOROPLASTIC	AT3G49160.1	pyruvate kinase family protein	-1.23907	2.53413e-09	1512	565.333
Lsat_1_v5_gn_1_86980	UDP-arabinose 4-epimerase (UXE, uxe)	AT1G30620.2	NAD(P)-binding Rossmann-fold superfamily protein	0.910265	2.55329e-09	1625	2669
Lsat_1_v5_gn_3_118121	NB-ARC domain (NB-ARC) // Leucine rich repeat (LRR_8)	AT3G14470.1	NB-ARC domain-containing disease resistance protein	8.23035	2.63938e-09	0	48.3333
Lsat_1_v5_gn_4_28860	light-harvesting complex II chlorophyll a/b binding protein 1 (LHCB1)	AT1G29930.1	chlorophyll A/B binding protein 1	-2.82536	2.78161e-09	13056.7	1597.67
Lsat_1_v5_gn_6_58420	TRANSCRIPTION FACTOR BHLH76	AT3G07340.1	basic helix-loop-helix (bHLH) DNA-binding superfamily protein	-1.89741	2.85372e-09	1513	351.667
Lsat_1_v5_gn_3_76921	Dehydrin (Dehydrin)	AT3G50970.1	dehydrin family protein	4.67531	2.85379e-09	7	154
Lsat_1_v5_gn_2_65001	GIBBERELLIN RECEPTOR GID1A-RELATED	AT5G27320.1	alpha/beta-Hydrolases superfamily protein	-0.950249	2.88687e-09	1983.67	898.333
Lsat_1_v5_gn_8_133220	FAMILY NOT NAMED // LEUCINE-RICH REPEAT-CONTAINING PROTEIN DDB_G0281931-RELATED	AT4G20940.1	Leucine-rich receptor-like protein kinase family protein	-1.37104	2.92111e-09	594	199.667
Lsat_1_v5_gn_5_80001	PPR repeat (PPR) // PPR repeat family (PPR_2)	AT5G02860.1	Pentatricopeptide repeat (PPR) superfamily protein	1.70724	2.95413e-09	294	835.333
Lsat_1_v5_gn_8_30540	FAMILY NOT NAMED // C2H2-LIKE ZINC FINGER PROTEIN	AT1G75710.1	C2H2-like zinc finger protein	-2.14866	2.99503e-09	642.333	125.333
Lsat_1_v5_gn_4_14360	auxin efflux carrier family (PIN)	AT1G70940.1	Auxin efflux carrier family protein	-1.10563	3.02732e-09	5677.33	2301
Lsat_1_v5_gn_3_14780	ALCOHOL DEHYDROGENASE RELATED // ALCOHOL DEHYDROGENASE-LIKE 3-RELATED	AT1G32780.1	GroES-like zinc-binding dehydrogenase family protein	1.45094	3.05011e-09	5103	12419.7
Lsat_1_v5_gn_6_33521	HOMEOBOX PROTEIN TRANSCRIPTION FACTORS // BEL1-LIKE HOMEODOMAIN PROTEIN 1-RELATED	AT2G35940.1	BEL1-like homeodomain 1	1.22089	3.09902e-09	3223	6595
Lsat_1_v5_gn_8_119601	CHLORIDE CHANNEL // CHLORIDE CHANNEL PROTEIN 2 // CHLORIDE CHANNEL PROTEIN CLC-F	AT4G35440.1	chloride channel E	-1.07107	3.11859e-09	941	394.333
Lsat_1_v5_gn_7_92141	IONOTROPIC GLUTAMATE RECEPTOR // GLUTAMATE RECEPTOR 3.6-RELATED	AT2G32400.1	glutamate receptor 5	1.64781	3.23157e-09	997	2747.67
Lsat_1_v5_gn_5_68320	BETA-1,3-N-ACETYLGLUCOSAMINYLTRANSFERASE // BETA-1,3-GALACTOSYLTRANSFERASE 7-RELATED	AT1G77810.2	Galactosyltransferase family protein	1.87031	3.24026e-09	2653.33	8702.67
Lsat_1_v5_gn_5_141861	CHARGED MULTIVESICULAR BODY PROTEIN // SUBFAMILY NOT NAMED	AT2G06530.1	SNF7 family protein	1.25596	3.29568e-09	3518	7455.67
Lsat_1_v5_gn_8_122761	O-METHYLTRANSFERASE // O-METHYLTRANSFERASE FAMILY PROTEIN	AT4G35160.1	O-methyltransferase family protein	5.82481	3.30007e-09	1.33333	66.6667
Lsat_1_v5_gn_7_96001	FAMILY NOT NAMED // AUXIN-INDUCED IN ROOT CULTURES PROTEIN 12	AT5G47530.1	Auxin-responsive family protein	1.0897	3.32483e-09	21625.3	40671
Lsat_1_v5_gn_7_97240	FAMILY NOT NAMED // ZINC FINGER PROTEIN CONSTANS-LIKE 10-RELATED	AT3G07650.1	CONSTANS-like 9	-1.50812	3.32847e-09	417	129
Lsat_1_v5_gn_2_108341	serine/threonine-protein phosphatase 2A regulatory subunit B'' (PPP2R3)	AT5G28850.2	Calcium-binding EF-hand family protein	0.891627	3.36078e-09	1181.33	1923
Lsat_1_v5_gn_5_103001	enoyl-CoA hydratase/3-hydroxyacyl-CoA dehydrogenase (MFP2)	AT4G29010.1	Enoyl-CoA hydratase/isomerase family	0.940945	3.47937e-09	5077.67	8566.67
Lsat_1_v5_gn_4_33880	Delta(8)-fatty-acid desaturase / SLD	AT2G46210.1	Fatty acid/sphingolipid desaturase	1.36968	3.49305e-09	1348.67	3082
Lsat_1_v5_gn_4_176921	voltage-dependent anion channel protein 2 (VDAC2)	AT3G01280.1	voltage dependent anion channel 1	0.841711	3.50957e-09	1172.33	1843.67
Lsat_1_v5_gn_2_39901	EXOCYST SUBUNIT EXO70 FAMILY PROTEIN E1	AT3G29400.1	exocyst subunit exo70 family protein E1	-8.11477	3.55556e-09	58.3333	0
Lsat_1_v5_gn_6_48780	Leucine Rich Repeat (LRR_1) // Leucine rich repeat N-terminal domain (LRRNT_2) // Leucine rich repeat (LRR_8)	AT2G34930.1	disease resistance family protein / LRR family protein	1.49488	3.57367e-09	130.333	322.667
Lsat_1_v5_gn_8_48341	LEUCINE-RICH REPEAT-CONTAINING PROTEIN // DISEASE RESISTANCE PROTEIN-RELATED	AT5G17680.1	disease resistance protein (TIR-NBS-LRR class), putative	1.15341	3.58758e-09	1286.33	2517.67
Lsat_1_v5_gn_5_146040	histone acetyltransferase 1 (HAT1, KAT1)	AT5G56740.1	histone acetyltransferase of the GNAT family 2	1.32965	3.64365e-09	755.667	1673.67
Lsat_1_v5_gn_6_8340	aminotransferase (ACS10_12)	AT5G51690.1	1-amino-cyclopropane-1-carboxylate synthase 12	-1.46959	3.66931e-09	2498.67	799.333
Lsat_1_v5_gn_2_68560	LEUCINE-RICH REPEAT-CONTAINING PROTEIN // SUBFAMILY NOT NAMED	AT5G66900.1	Disease resistance protein (CC-NBS-LRR class) family	-2.73146	3.71626e-09	211.667	27.3333
Lsat_1_v5_gn_4_64660	FAMILY NOT NAMED // TRANSCRIPTION FACTOR TCP21-RELATED	AT5G23280.1	TCP family transcription factor	-2.35127	3.71626e-09	718.333	122.333
Lsat_1_v5_gn_2_85220	1-acyl-sn-glycerol-3-phosphate acyltransferase (plsC)	AT4G30580.1	Phospholipid/glycerol acyltransferase family protein	2.88542	3.78062e-09	59.3333	391.667
Lsat_1_v5_gn_6_92940	FAMILY NOT NAMED // ETHYLENE-RESPONSIVE TRANSCRIPTION FACTOR 15-RELATED	AT5G47220.1	ethylene responsive element binding factor 2	1.50902	3.81333e-09	937	2314.67
Lsat_1_v5_gn_1_118280	SERINE PROTEASE FAMILY S10 SERINE CARBOXYPEPTIDASE // SERINE CARBOXYPEPTIDASE-LIKE 1-RELATED	AT1G73280.1	serine carboxypeptidase-like 3	-1.89254	3.88579e-09	638.333	150.667
Lsat_1_v5_gn_2_119220	Non-specific protein-tyrosine kinase / Cytoplasmic protein tyrosine kinase // Non-specific serine/threonine protein kinase / Threonine-specific protein kinase	AT1G07570.1	Protein kinase superfamily protein	1.32217	3.89333e-09	294.333	651
Lsat_1_v5_gn_8_66301	PYRUVATE KINASE // SUBFAMILY NOT NAMED	AT2G36580.1	Pyruvate kinase family protein	-8.05133	3.96215e-09	108	0.333333
Lsat_1_v5_gn_5_111400	CYSTEINE-RICH SECRETORY PROTEIN-RELATED // F2J10.6 PROTEIN-RELATED	AT3G19690.1	CAP (Cysteine-rich secretory proteins, Antigen 5, and Pathogenesis-related 1 protein) superfamily protein	-4.34928	4.03758e-09	196.333	8.66667
Lsat_1_v5_gn_5_145621	TRANSCRIPTIONAL ADAPTOR 2 ADA2 -RELATED // SUBFAMILY NOT NAMED	AT5G56840.1	myb-like transcription factor family protein	-1.44578	4.06973e-09	944	300
Lsat_1_v5_gn_6_49480	Leucine Rich Repeat (LRR_1) // Leucine rich repeat N-terminal domain (LRRNT_2) // Leucine rich repeat (LRR_8)	AT2G34930.1	disease resistance family protein / LRR family protein	2.17113	4.10881e-09	571.333	2243.33
Lsat_1_v5_gn_9_38660	WRKY DNA -binding domain (WRKY)	AT3G56400.1	WRKY DNA-binding protein 70	1.42341	4.16592e-09	174	411.333
Lsat_1_v5_gn_3_91021	CYCLIN-DEPENDENT KINASE INHIBITOR 1	AT2G32710.1	Cyclin-dependent kinase inhibitor family protein	-3.2531	4.18561e-09	175.333	16.3333
Lsat_1_v5_gn_7_114101	SERINE/THREONINE-PROTEIN KINASE WNK11-RELATED	AT5G55560.1	Protein kinase superfamily protein	2.68569	4.1889e-09	131	714.667
Lsat_1_v5_gn_6_7580	charged multivesicular body protein 4 (CHMP4, SNF7, VPS32)	AT4G29160.3	SNF7 family protein	1.09815	4.28469e-09	1879.67	3559
Lsat_1_v5_gn_1_10080	O-FUCOSYLTRANSFERASE-LIKE PROTEIN	AT1G35510.1	O-fucosyltransferase family protein	0.970763	4.31252e-09	651.667	1117.33
Lsat_1_v5_gn_2_4080	ACYL-ACTIVATING ENZYME 1, PEROXISOMAL-RELATED	AT1G20560.1	acyl activating enzyme 1	-0.968561	4.34623e-09	1806.33	807
Lsat_1_v5_gn_8_163500	ATP-dependent RNA helicase TDRD9 [EC:3.6.4.13] (TDRD9)	AT2G47680.1	zinc finger (CCCH type) helicase family protein	1.36032	4.49705e-09	616.667	1393.33
Lsat_1_v5_gn_4_165100	1-acyl-sn-glycerol-3-phosphate acyltransferase (plsC)	AT4G30580.1	Phospholipid/glycerol acyltransferase family protein	-1.18532	4.54823e-09	448	173.333
Lsat_1_v5_gn_6_53000	RIBOSE-5-PHOSPHATE ISOMERASE B	AT3G04880.1	DNA-damage-repair/toleration protein (DRT102)	-1.53175	4.58772e-09	343.333	103.333
Lsat_1_v5_gn_7_9741	PUTATIVE PHOSPHOTRANSFERASE // TRNA 2'-PHOSPHOTRANSFERASE 1 // FAMILY NOT NAMED // SUBFAMILY NOT NAMED	AT2G45330.1	RNA 2\'-phosphotransferase, Tpt1 / KptA family	1.44156	4.59269e-09	1119	2665.33
Lsat_1_v5_gn_1_13121	CHAPERONIN // 1-PHOSPHATIDYLINOSITOL-3-PHOSPHATE 5-KINASE FAB1D-RELATED	AT4G33240.3	1-phosphatidylinositol-4-phosphate 5-kinases;zinc ion binding;1-phosphatidylinositol-3-phosphate 5-kinases	1.26152	4.61787e-09	263	548
Lsat_1_v5_gn_5_54521	Protein kinase domain (Pkinase) // Protein tyrosine kinase (Pkinase_Tyr)	AT1G11300.1	protein serine/threonine kinases;protein kinases;ATP binding;sugar binding;kinases;carbohydrate binding	2.2501	4.61795e-09	33	136.333
Lsat_1_v5_gn_2_107900	SERINE/THREONINE PROTEIN PHOSPHATASE // SERINE/THREONINE-PROTEIN PHOSPHATASE PP1 ISOZYME 2-RELATED	AT2G39840.1	type one serine/threonine protein phosphatase 4	1.53808	4.73342e-09	236.667	610.333
Lsat_1_v5_gn_8_85560	interleukin-1 receptor-associated kinase 4 (IRAK4)	AT2G05940.1	Protein kinase superfamily protein	-2.09028	4.74507e-09	22682.3	4677.67
Lsat_1_v5_gn_5_31580	WD REPEAT-CONTAINING PROTEIN 48	AT3G05090.1	Transducin/WD40 repeat-like superfamily protein	-8.13912	4.75957e-09	59	0
Lsat_1_v5_gn_5_116360	ALPHA-L-FUCOSIDASE 2	AT4G34260.1	1,2-alpha-L-fucosidases	1.86224	4.77519e-09	604.667	1884.33
Lsat_1_v5_gn_3_57021	AMINO-ACID PERMEASE BAT1	AT2G01170.1	bidirectional amino acid transporter 1	1.61128	4.79891e-09	929.667	2523
Lsat_1_v5_gn_4_107781	FAMILY NOT NAMED // TRANSCRIPTION FACTOR TCP15	AT3G47620.1	TEOSINTE BRANCHED, cycloidea and PCF (TCP) 14	-1.3904	4.81006e-09	628.667	211
Lsat_1_v5_gn_4_98440	poly(A) polymerase (PAP)	AT4G32850.5	nuclear poly(a) polymerase	1.58331	4.92888e-09	1534.67	4088.67
Lsat_1_v5_gn_1_119000	GAMMA-BUTYROBETAINE HYDROXYLASE-RELATED // SUBFAMILY NOT NAMED	AT3G21360.1	2-oxoglutarate (2OG) and Fe(II)-dependent oxygenase superfamily protein	-8.17094	5.00582e-09	61	0
Lsat_1_v5_gn_2_87960	VOLTAGE AND LIGAND GATED POTASSIUM CHANNEL // CYCLIC NUCLEOTIDE-GATED ION CHANNEL 2	AT5G15410.2	Cyclic nucleotide-regulated ion channel family protein	7.05754	5.12952e-09	0.666667	79
Lsat_1_v5_gn_6_3021	L-lactate dehydrogenase / L-lactic dehydrogenase	AT4G17260.1	Lactate/malate dehydrogenase family protein	1.10453	5.15626e-09	932.667	1746
Lsat_1_v5_gn_8_39240	UNCHARACTERIZED DUF292 // SUBFAMILY NOT NAMED	AT1G13340.1	Regulator of Vps4 activity in the MVB pathway protein	-1.28556	5.15777e-09	1191.67	423.333
Lsat_1_v5_gn_9_89140	HEAT SHOCK PROTEIN 90 // SUBFAMILY NOT NAMED	AT5G56000.1	HEAT SHOCK PROTEIN 81.4	1.37975	5.33352e-09	1100.33	2491.33
Lsat_1_v5_gn_4_44440	CYCLIN-U2-1-RELATED	AT3G60550.1	cyclin p3;2	-3.10302	5.41717e-09	217.667	21.6667
Lsat_1_v5_gn_2_118200	RING ZINC FINGER PROTEIN // SUBFAMILY NOT NAMED	AT2G39720.1	RING-H2 finger C2A	-1.62991	5.41748e-09	9315.67	2615.33
Lsat_1_v5_gn_1_52921	COATOMER // FAMILY NOT NAMED // PROTEIN KINASE FAMILY PROTEIN-RELATED	AT1G52360.2	Coatomer, beta\' subunit	1.48835	5.44505e-09	129.333	315.333
Lsat_1_v5_gn_6_106600	GALACTOSYLGALACTOSYLXYLOSYLPROTEIN 3-BETA-GLUCURONOSYLTRANSFERASE BETA-1,3-GLUCURONYLTRANSFERASE // GALACTOSYLGALACTOSYLXYLOSYLPROTEIN 3-BETA-GLUCURONOSYLTRANSFERASE I	AT1G27600.1	Nucleotide-diphospho-sugar transferases superfamily protein	1.11707	5.69344e-09	841.333	1601.67
Lsat_1_v5_gn_8_100341	Plant protein of unknown function (DUF247)	AT2G36430.1	Plant protein of unknown function (DUF247)	8.32524	5.74547e-09	0	50.6667
Lsat_1_v5_gn_2_113061	exocyst complex component 4 (EXOC4, SEC8L1)	AT3G10380.1	subunit of exocyst complex 8	1.31612	5.87676e-09	1995.67	4383
Lsat_1_v5_gn_8_42841	F22M8.11 PROTEIN-RELATED	AT4G20840.1	FAD-binding Berberine family protein	1.9387	5.87676e-09	461	1518
Lsat_1_v5_gn_6_13421	Cotton fibre expressed protein (DUF761) // Domain of unknown function (DUF4408) (DUF4408)	AT2G26110.1	Protein of unknown function (DUF761)	-2.47176	5.92182e-09	327.333	51.3333
Lsat_1_v5_gn_1_11021	Lipid exporter ABCA1 and related proteins, ABC superfamily	AT3G47730.1	ATP-binding cassette A2	1.02531	5.92628e-09	558.667	1000.33
Lsat_1_v5_gn_7_83480	TRANSCRIPTION FACTOR BHLH18-RELATED	AT4G37850.1	basic helix-loop-helix (bHLH) DNA-binding superfamily protein	4.02872	5.93396e-09	11.6667	162.333
Lsat_1_v5_gn_3_59241	B-box zinc finger (zf-B_box) // CCT motif (CCT)	AT1G25440.1	B-box type zinc finger protein with CCT domain	-1.7706	5.99555e-09	5492	1395.33
Lsat_1_v5_gn_9_12420	C3HC4 TYPE RING-FINGER PROTEIN-RELATED	AT3G07120.1	RING/U-box superfamily protein	-1.93437	5.99555e-09	653	148.667
Lsat_1_v5_gn_1_8340	Protein of unknown function (DUF668) (DUF668) // Domain of unknown function (DUF3475) (DUF3475)	AT1G34320.1	Protein of unknown function (DUF668)	1.03517	6.10077e-09	873	1577
Lsat_1_v5_gn_5_12561	HISTONE-LIKE TRANSCRIPTION FACTOR CCAAT-RELATED // NUCLEAR TRANSCRIPTION FACTOR Y SUBUNIT C-1-RELATED	AT3G48590.1	nuclear factor Y, subunit C1	-2.07747	6.35969e-09	949.333	200
Lsat_1_v5_gn_9_119461	ABHYDROLASE DOMAIN-CONTAINING PROTEIN // ALPHA/BETA-HYDROLASES SUPERFAMILY PROTEIN	AT1G34340.1	alpha/beta-Hydrolases superfamily protein	2.35183	6.4246e-09	845.667	3870.67
Lsat_1_v5_gn_1_120060	FAMILY NOT NAMED // TRANSCRIPTION FACTOR VOZ1	AT1G28520.1	vascular plant one zinc finger protein	1.49784	6.56134e-09	644.667	1615
Lsat_1_v5_gn_6_18120	PRE-MRNA SPLICING FACTOR // SUBFAMILY NOT NAMED	AT3G17040.1	high chlorophyll fluorescent 107	-1.24659	6.59573e-09	1816.67	672.667
Lsat_1_v5_gn_5_21900	FAMILY NOT NAMED // ELM2 DOMAIN-CONTAINING PROTEIN	AT2G03470.1	ELM2 domain-containing protein	0.940979	6.66984e-09	1280.67	2161.33
Lsat_1_v5_gn_2_70260	U-BOX DOMAIN-CONTAINING PROTEIN 50-RELATED	AT5G65500.1	U-box domain-containing protein kinase family protein	-1.27886	6.71702e-09	1000	362
Lsat_1_v5_gn_2_127081	RNA polymerase primary sigma factor (SIG1, rpoD)	AT1G64860.1	sigma factor A	-1.85604	6.90015e-09	6670.67	1607.33
Lsat_1_v5_gn_4_4140	NPH3 family (NPH3)	AT1G67900.2	Phototropic-responsive NPH3 family protein	-1.10144	6.90309e-09	2744	1126.33
Lsat_1_v5_gn_3_6860	WW domain-containing oxidoreductase (WWOX)	AT4G23430.2	NAD(P)-binding Rossmann-fold superfamily protein	2.12464	6.95587e-09	63	241.667
Lsat_1_v5_gn_4_124360	MITOGEN-ACTIVATED KINASE KINASE KINASE // MITOGEN-ACTIVATED PROTEIN KINASE KINASE KINASE 5	AT5G66850.1	mitogen-activated protein kinase kinase kinase 5	1.39075	7.00752e-09	247.333	573.333
Lsat_1_v5_gn_8_166400	TRANSCRIPTION FACTOR GATA GATA BINDING FACTOR // SUBFAMILY NOT NAMED	AT3G06740.1	GATA transcription factor 15	-2.48884	7.00752e-09	121	19
Lsat_1_v5_gn_5_42660	Protein of unknown function (DUF3754) (DUF3754)	AT2G46915.1	Protein of unknown function (DUF3754)	-1.00456	7.0402e-09	1037	454.667
Lsat_1_v5_gn_7_107680	GRAS domain family (GRAS)	AT5G48150.1	GRAS family transcription factor	2.02304	7.23578e-09	7592.33	27733.7
Lsat_1_v5_gn_4_69980	ROP GUANINE NUCLEOTIDE EXCHANGE FACTOR 1	AT4G38430.1	rho guanyl-nucleotide exchange factor 1	-1.85844	7.47271e-09	454	108.333
Lsat_1_v5_gn_0_7500	vacuolar protein-sorting-associated protein 4 (VPS4)	AT2G27600.1	AAA-type ATPase family protein	1.21313	7.51444e-09	3302	6785.33
Lsat_1_v5_gn_9_86901	LEUCINE-RICH REPEAT-CONTAINING PROTEIN // SUBFAMILY NOT NAMED	AT4G27190.1	NB-ARC domain-containing disease resistance protein	1.72442	7.75476e-09	139.667	408
Lsat_1_v5_gn_3_88960	MYB-LIKE DNA-BINDING PROTEIN MYB // MYB TRANSCRIPTION FACTOR	AT4G37260.1	myb domain protein 73	1.95223	7.79364e-09	2321.33	7931.67
Lsat_1_v5_gn_0_19180	FAMILY NOT NAMED // GEM-LIKE PROTEIN 5	AT5G13200.1	GRAM domain family protein	1.1845	7.83603e-09	1311	2638.67
Lsat_1_v5_gn_6_2261	Probable lipid transfer (LTP_2)	AT1G70250.1	receptor serine/threonine kinase, putative	1.20608	7.85393e-09	1193	2431.67
Lsat_1_v5_gn_4_7081	RING-H2 FINGER PROTEIN ATL46	AT5G40250.1	RING/U-box superfamily protein	-1.97069	7.92815e-09	195.333	43.3333
Lsat_1_v5_gn_8_35220	HEAT STRESS TRANSCRIPTION FACTOR A-8	AT1G67970.1	heat shock transcription factor A8	1.09142	8.10035e-09	459	861.333
Lsat_1_v5_gn_9_39760	DIACYLGLYCEROL O-ACYLTRANSFERASE // SUBFAMILY NOT NAMED // FAMILY NOT NAMED // LEUCINE-RICH REPEAT PROTEIN KINASE-LIKE PROTEIN	AT5G01950.1	Leucine-rich repeat protein kinase family protein	1.1818	8.43437e-09	1605	3210.33
Lsat_1_v5_gn_5_53400	TREHALOSE-6-PHOSPHATE SYNTHASE // ALPHA,ALPHA-TREHALOSE-PHOSPHATE SYNTHASE [UDP-FORMING] 7-RELATED	AT1G06410.1	trehalose-phosphatase/synthase 7	8.289	8.54871e-09	0	49.3333
Lsat_1_v5_gn_4_87701	adenine phosphoribosyltransferase (APRT, apt)	AT5G11160.1	adenine phosphoribosyltransferase 5	-1.29428	8.65153e-09	1665.33	600.333
Lsat_1_v5_gn_5_19701	geranylgeranyl reductase (chlP, bchP)	AT1G74470.1	Pyridine nucleotide-disulphide oxidoreductase family protein	-2.08792	8.68648e-09	51685.7	10650
Lsat_1_v5_gn_2_59780	FAMILY NOT NAMED // 3-METHYLADENINE GLYCOSYLASE I-RELATED	AT5G44680.1	DNA glycosylase superfamily protein	-2.16218	8.69445e-09	312.333	61
Lsat_1_v5_gn_5_10060	Copine	AT5G61910.4	DCD (Development and Cell Death) domain protein	-0.988521	8.868e-09	992.333	440
Lsat_1_v5_gn_5_39260	SUGAR TRANSPORTER ERD6-LIKE 14-RELATED	AT1G54730.2	Major facilitator superfamily protein	-1.12232	9.13576e-09	2520	1021.67
Lsat_1_v5_gn_3_36721	E3 ubiquitin-protein ligase RNF5 (RNF5)	AT4G03510.2	RING membrane-anchor 1	1.62177	9.32728e-09	2113.67	5806.33
Lsat_1_v5_gn_8_134220	Feruloyl esterase / Hydroxycinnamoyl esterase	AT5G25770.3	alpha/beta-Hydrolases superfamily protein	-1.65546	9.32902e-09	1025.33	281
Lsat_1_v5_gn_5_113800	GLUCOSYL/GLUCURONOSYL TRANSFERASES // UDP-GLYCOSYLTRANSFERASE 84A1-RELATED	AT4G15480.1	UDP-Glycosyltransferase superfamily protein	-1.88589	9.46916e-09	1007	241.333
Lsat_1_v5_gn_7_113520	FIMBRIN-1-RELATED	AT4G26700.1	fimbrin 1	1.22354	9.46916e-09	860.333	1778.67
Lsat_1_v5_gn_9_104481	FAMILY NOT NAMED // AUXIN-INDUCED IN ROOT CULTURES PROTEIN 12	AT5G35735.1	Auxin-responsive family protein	1.44413	9.48272e-09	154.667	367
Lsat_1_v5_gn_0_40341	MYB DOMAIN PROTEIN 100-RELATED	AT4G18770.1	myb domain protein 98	8.04448	9.503e-09	0	42.6667
Lsat_1_v5_gn_2_84561	BETA CATENIN-RELATED ARMADILLO REPEAT-CONTAINING // SUBFAMILY NOT NAMED	AT2G23140.1	RING/U-box superfamily protein with ARM repeat domain	1.4491	9.53524e-09	1028	2493.33
Lsat_1_v5_gn_4_67060	calmodulin (CALM)	AT2G27030.3	calmodulin 5	1.16074	9.65875e-09	1216	2386.33
Lsat_1_v5_gn_3_123820	FAMILY NOT NAMED // 3-KETOACYL-COA SYNTHASE 17-RELATED	AT2G26640.1	3-ketoacyl-CoA synthase 11	1.25559	9.80837e-09	8291	17541
Lsat_1_v5_gn_6_40701	FAMILY NOT NAMED // CHALCONE--FLAVONONE ISOMERASE 3-RELATED	AT5G05270.2	Chalcone-flavanone isomerase family protein	-7.14559	9.83077e-09	105.667	0.666667
Lsat_1_v5_gn_8_105120	HEAT SHOCK TRANSCRIPTION FACTOR // HEAT STRESS TRANSCRIPTION FACTOR C-1	AT3G24520.1	heat shock transcription factor C1	-3.02645	9.84366e-09	293.333	31.3333
Lsat_1_v5_gn_4_18921	ASPARTYL PROTEASE FAMILY PROTEIN	AT1G25510.1	Eukaryotic aspartyl protease family protein	-2.09858	1.00134e-08	594.667	119.333
Lsat_1_v5_gn_5_81721	Protopanaxadiol 6-hydroxylase / Protopanaxatriol synthase	AT5G36110.1	cytochrome P450, family 716, subfamily A, polypeptide 1	-4.14989	1.03509e-08	124	6.33333
Lsat_1_v5_gn_6_25540	Galactolipase // Triacylglycerol lipase / Triglyceride lipase // Phospholipase A(1) / Phospholipase A1	AT1G51440.1	alpha/beta-Hydrolases superfamily protein	1.18125	1.03965e-08	1229.33	2447
Lsat_1_v5_gn_1_63701	CHAPERONIN 60 SUBUNIT ALPHA 1, CHLOROPLASTIC	AT2G28000.1	chaperonin-60alpha	1.1243	1.04439e-08	7125	13498
Lsat_1_v5_gn_0_25841	Protein of unknown function, DUF594 (DUF594) // Domain of unknown function (DUF4220) (DUF4220)	AT5G45540.1	Protein of unknown function (DUF594)	-8.06208	1.05706e-08	55.6667	0
Lsat_1_v5_gn_8_99301	Predicted mitochondrial carrier protein	AT1G72820.1	Mitochondrial substrate carrier family protein	-8.51132	1.06389e-08	76.3333	0
Lsat_1_v5_gn_2_66100	LANC-LIKE PROTEIN // LANC-LIKE PROTEIN GCL1	AT5G65280.1	GCR2-like 1	4.30509	1.06627e-08	248.333	4347.67
Lsat_1_v5_gn_5_84081	FAMILY NOT NAMED // PROTEIN LSD1	AT4G20380.7	LSD1 zinc finger family protein	1.16989	1.09204e-08	1906	3800.33
Lsat_1_v5_gn_3_4460	FAMILY NOT NAMED // PROTEIN STAY-GREEN 1, CHLOROPLASTIC-RELATED	AT4G22920.1	non-yellowing 1	1.58914	1.10501e-08	1796.33	4793.67
Lsat_1_v5_gn_4_48100	Alpha,alpha-trehalose-phosphate synthase (UDP-forming) / UDP-glucose--glucose-phosphate glucosyltransferase // Trehalose-phosphatase / Trehalose 6-phosphate phosphatase	AT1G06410.1	trehalose-phosphatase/synthase 7	1.92103	1.10735e-08	5582	18940.7
Lsat_1_v5_gn_7_92121	IONOTROPIC GLUTAMATE RECEPTOR // GLUTAMATE RECEPTOR 3.4-RELATED	AT1G05200.2	glutamate receptor 3.4	1.17461	1.11708e-08	1295	2580.33
Lsat_1_v5_gn_4_128420	beta-aspartyl-peptidase (threonine type) [EC:3.4.19.5] (iaaA, ASRGL1)	AT3G16150.1	N-terminal nucleophile aminohydrolases (Ntn hydrolases) superfamily protein	-1.11739	1.12222e-08	4081	1641.33
Lsat_1_v5_gn_9_123920	PROTEIN PHOSPHATASE 2C // PROTEIN PHOSPHATASE 2C 34-RELATED	AT5G27930.2	Protein phosphatase 2C family protein	-0.916977	1.12645e-08	1279	592
Lsat_1_v5_gn_7_111741	TPR REPEAT CONTAINING PROTEIN // SUBFAMILY NOT NAMED	AT1G56090.1	Tetratricopeptide repeat (TPR)-like superfamily protein	1.32776	1.1307e-08	375.667	830.333
Lsat_1_v5_gn_3_39141	FAMILY NOT NAMED // POLYOL TRANSPORTER 4-RELATED	AT2G20780.1	Major facilitator superfamily protein	1.07826	1.15909e-08	4332.67	8096.33
Lsat_1_v5_gn_1_8361	Chlorophyllide-a oxygenase / Cholorophyll-b synthase	AT1G44446.1	Pheophorbide a oxygenase family protein with Rieske [2Fe-2S] domain	-1.22218	1.16942e-08	6799.67	2577.67
Lsat_1_v5_gn_6_30481	FAMILY NOT NAMED // SERINE/THREONINE-PROTEIN KINASE-LIKE PROTEIN CCR2	AT3G09780.1	CRINKLY4 related 1	-2.14582	1.21303e-08	295.333	58.3333
Lsat_1_v5_gn_2_109900	PPR repeat family (PPR_2) // Pentatricopeptide repeat domain (PPR_3)	AT5G02830.1	Tetratricopeptide repeat (TPR)-like superfamily protein	-0.945032	1.21924e-08	1842	841.333
Lsat_1_v5_gn_3_3901	F5O11.5	AT3G60780.1	Protein of unknown function (DUF1442)	1.30615	1.23364e-08	179.667	386
Lsat_1_v5_gn_3_114861	LEUCINE-RICH REPEAT-CONTAINING PROTEIN // SUBFAMILY NOT NAMED	AT3G14460.1	LRR and NB-ARC domains-containing disease resistance protein	1.80335	1.25246e-08	55.6667	171
Lsat_1_v5_gn_7_26780	FAMILY NOT NAMED // LEUCINE-RICH REPEAT TRANSMEMBRANE PROTEIN KINASE	AT1G29750.2	receptor-like kinase in flowers 1	2.4226	1.29363e-08	73.3333	348.667
Lsat_1_v5_gn_3_125601	Leucine rich repeat N-terminal domain (LRRNT_2) // Leucine rich repeat (LRR_8)	AT3G17640.1	Leucine-rich repeat (LRR) family protein	-2.53846	1.33391e-08	675	101
Lsat_1_v5_gn_7_54721	FAMILY NOT NAMED // FAMILY NOT NAMED // SUBFAMILY NOT NAMED // RECEPTOR-LIKE PROTEIN KINASE ANXUR1-RELATED	AT3G51550.1	Malectin/receptor-like protein kinase family protein	0.917596	1.34218e-08	1398.33	2323.33
Lsat_1_v5_gn_9_120260	RNA recognition motif. (a.k.a. RRM, RBD, or RNP domain) (RRM_5)	AT2G27790.2	RNA-binding (RRM/RBD/RNP motifs) family protein	1.58937	1.36564e-08	176.333	471.333
Lsat_1_v5_gn_8_57280	Non-specific serine/threonine protein kinase / Threonine-specific protein kinase	AT5G20050.1	Protein kinase superfamily protein	-1.64133	1.44817e-08	1344.33	376.667
Lsat_1_v5_gn_6_26921	Protein of unknown function (DUF668) (DUF668) // Domain of unknown function (DUF3475) (DUF3475)	AT5G04550.1	Protein of unknown function (DUF668)	-2.63632	1.46424e-08	133	18.6667
Lsat_1_v5_gn_7_98541	B-cell receptor-associated protein 31 (BCAP31, BAP31)	AT5G42570.1	B-cell receptor-associated 31-like	0.828782	1.49298e-08	1173	1826
Lsat_1_v5_gn_2_109841	RIBOSOME BIOGENESIS PROTEIN BOP1 BLOCK OF PROLIFERATION 1 PROTEIN	AT2G40360.1	Transducin/WD40 repeat-like superfamily protein	-3.44073	1.5129e-08	162	12.6667
Lsat_1_v5_gn_9_58480	FAMILY NOT NAMED // METACASPASE-2	AT1G02170.1	metacaspase 1	1.28285	1.53181e-08	1604	3461
Lsat_1_v5_gn_5_171020	Plant protein of unknown function (DUF641) (DUF641)	AT5G58960.2	Plant protein of unknown function (DUF641)	-1.77487	1.5339e-08	1144.33	289.333
Lsat_1_v5_gn_1_54441	FAMILY NOT NAMED // CYTOKININ RIBOSIDE 5'-MONOPHOSPHATE PHOSPHORIBOHYDROLASE LOG3-RELATED	AT2G37210.1	lysine decarboxylase family protein	-1.62095	1.5763e-08	1074.67	307.333
Lsat_1_v5_gn_5_181620	MYOSIN // MYOSIN-11-RELATED // MYOSIN-16	AT1G08730.1	Myosin family protein with Dil domain	2.29797	1.58538e-08	46	196.667
Lsat_1_v5_gn_8_52301	60S RIBOSOMAL PROTEIN L34 // SUBFAMILY NOT NAMED	AT5G39785.1	Protein of unknown function (DUF1666)	1.55391	1.63277e-08	1034.33	2677.33
Lsat_1_v5_gn_4_46060	ZINC FINGER A20 AND AN1 DOMAIN-CONTAINING STRESS-ASSOCIATED PROTEIN 5	AT3G12630.1	A20/AN1-like zinc finger family protein	1.13796	1.65655e-08	6911.33	13478.3
Lsat_1_v5_gn_9_19301	FAMILY NOT NAMED // NON-SPECIFIC PHOSPHOLIPASE C1	AT1G07230.1	non-specific phospholipase C1	-1.31908	1.6617e-08	543	192.333
Lsat_1_v5_gn_3_51160	FAMILY NOT NAMED // PROTEIN KINASE 2A, CHLOROPLASTIC-RELATED	AT2G02800.1	protein kinase 2B	1.75812	1.66215e-08	163.333	488
Lsat_1_v5_gn_4_153400	SCARECROW-LIKE PROTEIN 15	AT4G36710.1	GRAS family transcription factor	-0.836664	1.66821e-08	1459	715.667
Lsat_1_v5_gn_6_84040	CDP-diacylglycerol--inositol 3-phosphatidyltransferase / Phosphatidylinositol synthase // Long-chain-fatty-acid--CoA ligase / Lignoceroyl-CoA synthase	AT4G23850.1	AMP-dependent synthetase and ligase family protein	1.16457	1.67045e-08	9464.67	18789
Lsat_1_v5_gn_8_68740	WRKY DNA -binding domain (WRKY)	AT4G31550.1	WRKY DNA-binding protein 11	-1.48337	1.67495e-08	2330.67	727.333
Lsat_1_v5_gn_3_116581	His Kinase A (phospho-acceptor) domain (HisKA) // Histidine kinase-, DNA gyrase B-, and HSP90-like ATPase (HATPase_c)	AT5G10720.1	histidine kinase 5	-7.9361	1.68706e-08	51.3333	0
Lsat_1_v5_gn_6_30941	SYNAPTOTAGMIN-3	AT5G04220.2	Calcium-dependent lipid-binding (CaLB domain) family protein	3.6855	1.72229e-08	14.3333	161.333
Lsat_1_v5_gn_9_19740	UNCHARACTERIZED // ZINC FINGER CCCH DOMAIN-CONTAINING PROTEIN 66	AT5G58620.1	zinc finger (CCCH-type) family protein	1.50912	1.75388e-08	720	1807
Lsat_1_v5_gn_5_177661	DNAJ HOMOLOG SUBFAMILY C MEMBER // SUBFAMILY NOT NAMED	AT4G13830.2	DNAJ-like 20	1.989	1.77977e-08	57	200.333
Lsat_1_v5_gn_9_1120	GLYCOSYL HYDROLASE // BETA-GLUCOSIDASE 1-RELATED	AT3G62750.1	beta glucosidase 8	-1.07711	1.79363e-08	1961.33	821.667
Lsat_1_v5_gn_4_74061	TWO-COMPONENT RESPONSE REGULATOR ARR15-RELATED	AT3G48100.1	response regulator 5	-2.55262	1.81255e-08	308.333	46.6667
Lsat_1_v5_gn_5_143240	AMINO ACID TRANSPORTER // SUBFAMILY NOT NAMED	AT3G19553.1	Amino acid permease family protein	5.54202	1.81815e-08	1.33333	55
Lsat_1_v5_gn_8_98760	Bis(5'-adenosyl)-triphosphatase / Dinucleosidetriphosphatase	AT5G58240.1	FRAGILE HISTIDINE TRIAD	-7.97436	1.82333e-08	53.3333	0
Lsat_1_v5_gn_7_720	FAMILY NOT NAMED // 3-KETOACYL-COA SYNTHASE 1-RELATED	AT1G01120.1	3-ketoacyl-CoA synthase 1	1.20265	1.82877e-08	4773.67	9750
Lsat_1_v5_gn_7_13740	solute carrier family 13 (sodium-dependent dicarboxylate transporter), member 2/3/5 (SLC13A2_3_5)	AT5G47560.1	tonoplast dicarboxylate transporter	-2.86209	1.87186e-08	296.667	36
Lsat_1_v5_gn_8_27720	AMINO ACID TRANSPORTER // SUBFAMILY NOT NAMED	AT1G47670.1	Transmembrane amino acid transporter family protein	1.75848	1.92764e-08	131.333	388
Lsat_1_v5_gn_3_24280	N-MYC DOWNSTREAM REGULATED // N-MYC DOWNREGULATED-LIKE 3 PROTEIN	AT5G11790.1	N-MYC downregulated-like 2	-1.05722	2.01612e-08	2173.33	914
Lsat_1_v5_gn_4_113360	Desulfoglucosinolate sulfotransferase	AT1G74100.1	sulfotransferase 16	-2.33384	2.06298e-08	177	31
Lsat_1_v5_gn_1_65921	mlo protein (MLO)	AT1G61560.1	Seven transmembrane MLO family protein	1.80254	2.07151e-08	212	659.667
Lsat_1_v5_gn_9_34440	MEMBRANE ASSOCIATED RING FINGER // RING/FYVE/PHD ZINC FINGER-CONTAINING PROTEIN	AT5G05830.1	RING/FYVE/PHD zinc finger superfamily protein	-2.06882	2.09462e-08	802.333	168
Lsat_1_v5_gn_0_12400	NHL repeat (NHL)	AT5G14890.1	NHL domain-containing protein	-1.83815	2.10159e-08	478.333	118
Lsat_1_v5_gn_5_1401	protein DEK (DEK)	AT5G55660.1	DEK domain-containing chromatin associated protein	-1.03175	2.10949e-08	968	416.667
Lsat_1_v5_gn_6_74581	FAMILY NOT NAMED // RECEPTOR-LIKE PROTEIN KINASE ANXUR1-RELATED	AT5G38990.1	Malectin/receptor-like protein kinase family protein	1.57309	2.12807e-08	939.667	2495.33
Lsat_1_v5_gn_8_64781	Cytochrome P450 CYP4/CYP19/CYP26 subfamilies	AT3G56630.1	cytochrome P450, family 94, subfamily D, polypeptide 2	-1.89452	2.16451e-08	303.333	72.3333
Lsat_1_v5_gn_4_45521	EF-hand domain pair (EF-hand_7)	AT1G73440.1	calmodulin-related	1.37967	2.18498e-08	154	350.333
Lsat_1_v5_gn_8_48481	SERINE-THREONINE PROTEIN KINASE // PROTEIN KINASE ATN1	AT5G40540.1	Protein kinase superfamily protein	1.76429	2.18645e-08	70.6667	210
Lsat_1_v5_gn_6_89561	COPPER AMINE OXIDASE // PRIMARY AMINE OXIDASE	AT1G62810.1	Copper amine oxidase family protein	-1.97149	2.21004e-08	1153	259
Lsat_1_v5_gn_6_60361	FAMILY NOT NAMED // MYB FAMILY TRANSCRIPTION FACTOR-RELATED	AT3G24120.1	Homeodomain-like superfamily protein	-1.16747	2.23245e-08	1069.33	416.667
Lsat_1_v5_gn_8_19860	light-harvesting complex I chlorophyll a/b binding protein 1 (LHCA1)	AT3G54890.1	photosystem I light harvesting complex gene 1	-1.91989	2.25257e-08	89611	20848.3
Lsat_1_v5_gn_6_107080	PB1 domain (PB1)	AT5G09620.1	Octicosapeptide/Phox/Bem1p family protein	-1.25458	2.26588e-08	1181.33	436
Lsat_1_v5_gn_1_101001	LEUCINE-RICH REPEAT-CONTAINING PROTEIN // SUBFAMILY NOT NAMED	AT3G14470.1	NB-ARC domain-containing disease resistance protein	-1.38191	2.4107e-08	627	209.333
Lsat_1_v5_gn_8_161760	SERINE/THREONINE PROTEIN PHOSPHATASE // SUBFAMILY NOT NAMED	AT1G10430.1	protein phosphatase 2A-2	1.01482	2.4107e-08	726.667	1295
Lsat_1_v5_gn_3_36601	FAMILY NOT NAMED // TRANSCRIPTION FACTOR TCP21-RELATED	AT5G23280.1	TCP family transcription factor	-1.14678	2.48632e-08	1779.33	707.333
Lsat_1_v5_gn_6_86121	Protein kinase domain (Pkinase) // Leucine Rich Repeat (LRR_1) // Leucine rich repeat N-terminal domain (LRRNT_2)	AT4G23740.1	Leucine-rich repeat protein kinase family protein	-2.18567	2.49505e-08	661.667	125.333
Lsat_1_v5_gn_7_27381	o-succinylbenzoate--CoA ligase / OSB-CoA synthetase	AT1G30520.1	acyl-activating enzyme 14	-1.64957	2.53272e-08	567.333	157.333
Lsat_1_v5_gn_6_29561	NUCLEOTIDE KINASE // ADENYLATE KINASE 1, MITOCHONDRIAL-RELATED	AT2G37250.1	adenosine kinase	0.925304	2.54247e-08	714.667	1195
Lsat_1_v5_gn_6_31460	NA+/CA2+ K+ INDEPENDENT EXCHANGER // CATION/CALCIUM EXCHANGER 1	AT5G17860.1	calcium exchanger 7	2.64485	2.55672e-08	33.3333	181
Lsat_1_v5_gn_1_19281	LEUCINE-RICH REPEAT-CONTAINING PROTEIN // SUBFAMILY NOT NAMED	AT4G33300.1	ADR1-like 1	1.90796	2.59265e-08	2971	9946.33
Lsat_1_v5_gn_4_184621	mitochondrial inner membrane protease ATP23 [EC:3.4.24.-] (ATP23, XRCC6BP1)	AT3G03420.1	Ku70-binding family protein	0.900877	2.59314e-08	890	1461
Lsat_1_v5_gn_2_3981	LEUCINE-RICH REPEAT-CONTAINING PROTEIN // SUBFAMILY NOT NAMED	AT4G27190.1	NB-ARC domain-containing disease resistance protein	-1.15366	2.69685e-08	738.667	292.667
Lsat_1_v5_gn_3_31601	DEHYDROGENASE RELATED // PYRUVATE DEHYDROGENASE E1 COMPONENT SUBUNIT BETA, MITOCHONDRIAL	AT5G50850.1	Transketolase family protein	1.80505	2.69999e-08	116.667	358.333
Lsat_1_v5_gn_2_115401	PROTEIN KINASE FAMILY PROTEIN	AT5G18610.1	Protein kinase superfamily protein	-1.32106	2.72625e-08	682.333	236.667
Lsat_1_v5_gn_3_80180	Allyl-alcohol dehydrogenase // 2-alkenal reductase (NADP(+)) / NADPH-dependent alkenal/one oxidoreductase // 2-alkenal reductase (NAD(P)(+)) / NADPH:2-alkenal alpha,beta-hydrogenase	AT5G37980.1	Zinc-binding dehydrogenase family protein	1.07092	2.74277e-08	671.667	1245
Lsat_1_v5_gn_5_152520	DNAJ (HSP40) HOMOLOG, SUBFAMILY A, MEMBER 3A	AT2G38090.1	Duplicated homeodomain-like superfamily protein	-1.63708	2.78534e-08	1183.33	328.333
Lsat_1_v5_gn_4_49401	FAMILY NOT NAMED // BES1/BZR1 HOMOLOG PROTEIN 3	AT1G78700.1	BES1/BZR1 homolog 4	1.60224	2.8178e-08	498.333	1350.33
Lsat_1_v5_gn_1_120661	TETRAPYRROLE-BINDING PROTEIN, CHLOROPLASTIC	AT3G59400.1	enzyme binding;tetrapyrrole binding	-2.18722	2.86981e-08	6909	1323.33
Lsat_1_v5_gn_2_132181	Leucine Rich Repeat (LRR_1) // Leucine rich repeat N-terminal domain (LRRNT_2) // Leucine rich repeat (LRR_8)	AT2G34930.1	disease resistance family protein / LRR family protein	-2.4602	2.87306e-08	112	18
Lsat_1_v5_gn_3_78100	FAMILY NOT NAMED // SCARECROW-LIKE PROTEIN 4-RELATED	AT5G66770.1	GRAS family transcription factor	-1.25845	2.87397e-08	955.333	346.667
Lsat_1_v5_gn_3_59640	GLYCOLIPID TRANSFER PROTEIN-RELATED // SUBFAMILY NOT NAMED	AT4G39670.1	Glycolipid transfer protein (GLTP) family protein	1.33975	2.88111e-08	101	224
Lsat_1_v5_gn_1_44000	FAMILY NOT NAMED // FAMILY NOT NAMED // F-BOX PROTEIN PP2-B1-RELATED	AT1G11300.1	protein serine/threonine kinases;protein kinases;ATP binding;sugar binding;kinases;carbohydrate binding	1.2156	2.90149e-08	885	1799.67
Lsat_1_v5_gn_1_32980	reversibly glycosylated polypeptide / UDP-arabinopyranose mutase (RGP, UTM)	AT3G02230.1	reversibly glycosylated polypeptide 1	1.12772	2.90309e-08	4757.33	9166
Lsat_1_v5_gn_1_107841	FAMILY NOT NAMED // THYLAKOID LUMENAL 19 KDA PROTEIN, CHLOROPLASTIC	AT3G63540.1	Mog1/PsbP/DUF1795-like photosystem II reaction center PsbP family protein	-1.18006	2.99284e-08	3107	1204.33
Lsat_1_v5_gn_1_77061	Poly(ADP-ribose) glycohydrolase	AT2G31870.1	Poly (ADP-ribose) glycohydrolase (PARG)	1.09359	2.99939e-08	287.667	537
Lsat_1_v5_gn_3_137720	Di-glucose binding within endoplasmic reticulum (Malectin) // Carbohydrate-binding protein of the ER (Malectin_like)	AT4G00300.2	fringe-related protein	1.1445	3.01274e-08	3136	6146.33
Lsat_1_v5_gn_4_18741	CARBON CATABOLITE REPRESSOR PROTEIN 4 // ENDONUCLEASE/EXONUCLEASE/PHOSPHATASE DOMAIN-CONTAINING PROTEIN	AT4G30900.1	DNAse I-like superfamily protein	-1.44682	3.02421e-08	276.667	88.6667
Lsat_1_v5_gn_7_34701	PRE-MRNA CLEAVAGE FACTOR IM, 25KD SUBUNIT // SUBFAMILY NOT NAMED	AT4G29820.1	homolog of CFIM-25	1.69821	3.08094e-08	273	791.333
Lsat_1_v5_gn_8_19881	S-locus glycoprotein domain (S_locus_glycop) // D-mannose binding lectin (B_lectin) // Protein tyrosine kinase (Pkinase_Tyr) // PAN-like domain (PAN_2)	AT4G27290.1	S-locus lectin protein kinase family protein	1.35637	3.12579e-08	193.333	433.667
Lsat_1_v5_gn_3_50240	GLUTATHIONE S-TRANSFERASE, GST, SUPERFAMILY, GST DOMAIN CONTAINING // GLUTATHIONE S-TRANSFERASE U17-RELATED	AT1G10370.1	Glutathione S-transferase family protein	-1.16825	3.134e-08	446.667	174.333
Lsat_1_v5_gn_8_91840	AMINO ACID TRANSPORTER // SUBFAMILY NOT NAMED	AT1G08230.2	Transmembrane amino acid transporter family protein	2.50875	3.16441e-08	29	147
Lsat_1_v5_gn_7_114601	EREBP-like factor (EREBP)	AT1G50640.1	ethylene responsive element binding factor 3	-1.46852	3.16658e-08	756	237.333
Lsat_1_v5_gn_7_20421	PB1 domain (PB1)	AT4G05150.1	Octicosapeptide/Phox/Bem1p family protein	-1.35131	3.16658e-08	3968.67	1385.33
Lsat_1_v5_gn_8_150440	REGULATOR OF G-PROTEIN SIGNALING 1	AT3G26090.1	G-protein coupled receptors;GTPase activators	1.36742	3.2955e-08	220.667	504.333
Lsat_1_v5_gn_5_134300	TRANSCRIPTION INITIATION FACTOR TFIID // TRANSCRIPTION INITIATION FACTOR TFIID SUBUNIT 1-RELATED	AT1G32750.1	HAC13 protein (HAC13)	7.91234	3.31432e-08	0	39
Lsat_1_v5_gn_1_4460	FAMILY NOT NAMED // ETHYLENE-RESPONSIVE TRANSCRIPTION FACTOR CRF5-RELATED	AT1G78080.1	related to AP2 4	-1.37655	3.33334e-08	5721.33	1917.67
Lsat_1_v5_gn_3_5360	MEMBRANE PROTEIN-RELATED	AT5G07250.1	RHOMBOID-like protein 3	1.25418	3.33846e-08	5769.67	12179
Lsat_1_v5_gn_5_144181	FAMILY NOT NAMED // SUGAR TRANSPORT PROTEIN 14	AT1G77210.2	sugar transporter 14	1.14076	3.36083e-08	1101.67	2152
Lsat_1_v5_gn_3_122260	ENOYL-COA HYDRATASE-RELATED // SUBFAMILY NOT NAMED	AT4G14430.1	indole-3-butyric acid response 10	2.91837	3.38957e-08	38	261.333
Lsat_1_v5_gn_4_166000	CYCLIN-DEPENDENT KINASE INHIBITOR 1 // CYCLIN-DEPENDENT KINASE INHIBITOR 6	AT5G48820.2	inhibitor/interactor with cyclin-dependent kinase	-1.15111	3.4002e-08	2132	842.667
Lsat_1_v5_gn_1_127001	DNA TOPOISOMERASE 6 SUBUNIT B	AT3G20780.1	topoisomerase 6 subunit B	8.03728	3.62018e-08	0	43
Lsat_1_v5_gn_2_11881	phosphoethanolamine N-methyltransferase (E2.1.1.103, NMT)	AT3G18000.1	S-adenosyl-L-methionine-dependent methyltransferases superfamily protein	-1.63722	3.63784e-08	3592.33	992.333
Lsat_1_v5_gn_9_62200	FAMILY NOT NAMED // PROTEIN ESKIMO 1	AT3G55990.1	Plant protein of unknown function (DUF828)	-1.58835	3.6717e-08	585	170.667
Lsat_1_v5_gn_2_89180	No apical meristem (NAM) protein (NAM)	AT1G26870.1	NAC (No Apical Meristem) domain transcriptional regulator superfamily protein	2.78143	3.68806e-08	21.3333	130.667
Lsat_1_v5_gn_9_10741	succinyl-CoA synthetase beta subunit (LSC2)	AT2G20420.1	ATP citrate lyase (ACL) family protein	0.898477	3.68806e-08	1862	3048.33
Lsat_1_v5_gn_3_25601	FAMILY NOT NAMED // FAMILY NOT NAMED // F-BOX PROTEIN PP2-B1-RELATED	AT3G46290.1	hercules receptor kinase 1	2.12298	3.69038e-08	937.667	3566.33
Lsat_1_v5_gn_5_44941	phospholipid-translocating ATPase (E3.6.3.1)	AT5G44240.2	aminophospholipid ATPase 2	0.984825	3.7238e-08	1416	2461.67
Lsat_1_v5_gn_8_19421	D-mannose binding lectin (B_lectin)	AT4G27290.1	S-locus lectin protein kinase family protein	8.26391	3.81611e-08	0	51
Lsat_1_v5_gn_6_51360	Cytochrome P450 CYP2 subfamily	AT4G12320.1	cytochrome P450, family 706, subfamily A, polypeptide 6	3.34508	3.92607e-08	14.6667	126.333
Lsat_1_v5_gn_8_2121	CBS DOMAIN-CONTAINING PROTEIN CBSX6	AT1G65320.1	Cystathionine beta-synthase (CBS) family protein	0.872516	3.96536e-08	2732	4381.67
Lsat_1_v5_gn_4_101120	ANKYRIN REPEAT FAMILY PROTEIN-RELATED	AT1G10340.1	Ankyrin repeat family protein	1.20009	3.98302e-08	2836.67	5691
Lsat_1_v5_gn_6_70500	Alkaline and neutral invertase (Glyco_hydro_100)	AT3G06500.1	Plant neutral invertase family protein	1.61674	4.0229e-08	1556.33	4250
Lsat_1_v5_gn_9_67160	PPR repeat (PPR) // PPR repeat family (PPR_2)	AT2G42920.1	Pentatricopeptide repeat (PPR-like) superfamily protein	-1.85532	4.10805e-08	200.667	49
Lsat_1_v5_gn_0_13160	LANOSTEROL SYNTHASE // AMYRIN SYNTHASE LUP2-RELATED	AT1G78960.1	lupeol synthase 2	2.45104	4.14163e-08	126.667	611
Lsat_1_v5_gn_2_27321	LEUCINE-RICH REPEAT-CONTAINING PROTEIN // SUBFAMILY NOT NAMED	AT3G14460.1	LRR and NB-ARC domains-containing disease resistance protein	1.4574	4.20117e-08	145.333	348
Lsat_1_v5_gn_2_80961	FAMILY NOT NAMED // PROTEIN PLASTID MOVEMENT IMPAIRED 15-RELATED	AT1G66840.1	Plant protein of unknown function (DUF827)	-1.75857	4.21521e-08	1172.67	303
Lsat_1_v5_gn_3_4321	PHOSPHOLIPASE D // SUBFAMILY NOT NAMED	AT2G42010.1	phospholipase D beta 1	1.06282	4.25114e-08	1151.33	2117.67
Lsat_1_v5_gn_9_54880	FAMILY NOT NAMED // DEHYDRATION-RESPONSIVE ELEMENT-BINDING PROTEIN 1A-RELATED	AT5G51990.1	C-repeat-binding factor 4	-2.44277	4.26549e-08	89.6667	14.3333
Lsat_1_v5_gn_1_29060	FAMILY NOT NAMED // CYTOCHROME P450 94B1-RELATED	AT3G48520.1	cytochrome P450, family 94, subfamily B, polypeptide 3	5.42655	4.29684e-08	47.3333	1859.67
Lsat_1_v5_gn_3_65021	Protein kinase domain (Pkinase) // Leucine rich repeat N-terminal domain (LRRNT_2)	AT1G48480.1	receptor-like kinase 1	-1.76904	4.34125e-08	1493.33	382
Lsat_1_v5_gn_4_91521	tify domain (tify) // Divergent CCT motif (CCT_2)	AT1G74950.1	TIFY domain/Divergent CCT motif family protein	4.3522	4.35322e-08	483.333	8704.33
Lsat_1_v5_gn_7_98760	HEAVY-METAL-ASSOCIATED DOMAIN-CONTAINING PROTEIN	AT5G48290.1	Heavy metal transport/detoxification superfamily protein	1.07677	4.36428e-08	9071.33	16810
Lsat_1_v5_gn_8_79680	3-oxoacyl-[acyl-carrier-protein] reductase	AT1G63380.1	NAD(P)-binding Rossmann-fold superfamily protein	1.22797	4.41594e-08	574.333	1182.33
Lsat_1_v5_gn_7_71780	FAMILY NOT NAMED // DORMANCY/AUXIN ASSOCIATED PROTEIN	AT1G56220.3	Dormancy/auxin associated family protein	-1.28826	4.44709e-08	9574	3429
Lsat_1_v5_gn_6_58281	PROGRAMMED CELL DEATH PROTEIN 11 PRE-RRNA PROCESSING PROTEIN RRP5 // SUBFAMILY NOT NAMED	AT3G23700.1	Nucleic acid-binding proteins superfamily	-1.13172	4.46461e-08	1977.33	793.667
Lsat_1_v5_gn_8_116340	casbene synthase (E4.2.3.8)	AT5G23960.2	terpene synthase 21	2.1712	4.47527e-08	48.3333	190.333
Lsat_1_v5_gn_2_38441	Late embryogenesis abundant protein (LEA_2)	AT2G27260.1	Late embryogenesis abundant (LEA) hydroxyproline-rich glycoprotein family	1.16618	4.52926e-08	306	604.667
Lsat_1_v5_gn_2_49120	protein O-GlcNAc transferase (OGT)	AT3G04240.1	Tetratricopeptide repeat (TPR)-like superfamily protein	0.812186	4.62846e-08	3026.33	4652.33
Lsat_1_v5_gn_5_11720	AMP-ACTIVATED PROTEIN KINASE, GAMMA REGULATORY SUBUNIT // CBS DOMAIN-CONTAINING PROTEIN CBSCBSPB4-RELATED	AT5G50640.1	CBS / octicosapeptide/Phox/Bemp1 (PB1) domains-containing protein	2.90658	4.65964e-08	17.6667	116.667
Lsat_1_v5_gn_8_117861	regulatory protein NPR1 (NPR1)	AT5G45110.1	NPR1-like protein 3	1.18723	4.70593e-08	2154.67	4341.33
Lsat_1_v5_gn_3_140280	PHOSPHATIDYLINOSITOL 4-KINASE GAMMA 2	AT2G46500.2	phosphoinositide 4-kinase gamma 4	1.07218	4.72511e-08	5450	10146
Lsat_1_v5_gn_4_84081	BETA CATENIN-RELATED ARMADILLO REPEAT-CONTAINING // ARMADILLO/BETA-CATENIN-LIKE REPEAT-CONTAINING PROTEIN	AT5G50900.1	ARM repeat superfamily protein	-1.4481	4.72909e-08	250.333	80.3333
Lsat_1_v5_gn_2_93681	pre-rRNA-processing protein TSR4 (TSR4)	AT5G64830.1	programmed cell death 2 C-terminal domain-containing protein	0.922221	4.74605e-08	436.667	727
Lsat_1_v5_gn_4_87281	ribosome biogenesis protein SSF1/2 (SSF1_2)	AT5G61770.3	PETER PAN-like protein	1.52961	4.74605e-08	456.667	1158
Lsat_1_v5_gn_8_33260	Protein Mei2, essential for commitment to meiosis, and related proteins	AT1G29400.1	MEI2-like protein 5	-1.15631	4.79825e-08	2292.33	905
Lsat_1_v5_gn_7_86880	LIMKAIN B LKAP	AT2G15560.1	Putative endonuclease or glycosyl hydrolase	1.14032	4.84715e-08	297	576.333
Lsat_1_v5_gn_3_20221	PROTEIN UXT	AT1G26660.1	Prefoldin chaperone subunit family protein	1.14646	4.84815e-08	425.667	832.667
Lsat_1_v5_gn_8_75520	BETA-GALACTOSIDASE 15-RELATED	AT5G20710.1	beta-galactosidase 7	1.42916	4.85415e-08	145.667	342
Lsat_1_v5_gn_5_39440	NB-ARC domain (NB-ARC) // TIR domain (TIR_2) // Leucine rich repeat (LRR_8)	AT5G17680.1	disease resistance protein (TIR-NBS-LRR class), putative	1.86185	5.12604e-08	39	124
Lsat_1_v5_gn_1_109941	MYOSIN-2	AT5G54280.2	myosin 2	-1.64666	5.1614e-08	638.667	182
Lsat_1_v5_gn_8_128601	GB|AAD29063.1	AT5G50890.1	alpha/beta-Hydrolases superfamily protein	1.6028	5.1614e-08	444	1205
Lsat_1_v5_gn_7_66900	CARBON CATABOLITE REPRESSOR PROTEIN 4 // ENDONUCLEASE/EXONUCLEASE/PHOSPHATASE DOMAIN-CONTAINING PROTEIN	AT4G30900.1	DNAse I-like superfamily protein	-4.59291	5.1936e-08	55	2
Lsat_1_v5_gn_6_81701	LUNG SEVEN TRANSMEMBRANE RECEPTOR // DBJ|BAA84809.1	AT5G42090.1	Lung seven transmembrane receptor family protein	1.08193	5.30012e-08	1199	2203
Lsat_1_v5_gn_3_90920	HEAT SHOCK TRANSCRIPTION FACTOR // HEAT STRESS TRANSCRIPTION FACTOR B-1	AT4G36990.1	heat shock factor 4	1.67046	5.30579e-08	225.333	628
Lsat_1_v5_gn_9_13800	ZINC FINGER CW-TYPE COILED-COIL DOMAIN PROTEIN 3. // SUBFAMILY NOT NAMED	AT2G30470.1	high-level expression of sugar-inducible gene 2	0.850173	5.33342e-08	1645.67	2597
Lsat_1_v5_gn_3_119721	Flavonol 3-O-glucosyltransferase / UDP-glucose flavonol 3-O-glucosyltransferase	AT3G21760.1	UDP-Glycosyltransferase superfamily protein	-2.27646	5.48505e-08	987.333	182.333
Lsat_1_v5_gn_5_183260	Protein kinase domain (Pkinase) // Leucine Rich Repeat (LRR_1) // Protein tyrosine kinase (Pkinase_Tyr) // Leucine rich repeat N-terminal domain (LRRNT_2) // Leucine rich repeat (LRR_8)	AT4G08850.1	Leucine-rich repeat receptor-like protein kinase family protein	0.905982	5.59281e-08	564.333	924.333
Lsat_1_v5_gn_2_74881	S-methyl-5-thioribose-1-phosphate isomerase / S-methyl-5-thio-D-ribose-1-phosphate aldose-ketose-isomerase	AT2G05830.1	NagB/RpiA/CoA transferase-like superfamily protein	7.76633	5.6468e-08	0	35
Lsat_1_v5_gn_4_33560	G-BOX-BINDING FACTOR 2-RELATED	AT2G46270.1	G-box binding factor 3	1.24497	5.714e-08	357.333	744
Lsat_1_v5_gn_3_44301	Polyprenol reductase	AT2G16530.2	3-oxo-5-alpha-steroid 4-dehydrogenase family protein	-2.28573	5.78779e-08	537	95.6667
Lsat_1_v5_gn_9_28860	insulysin (IDE, ide)	AT2G41790.1	Insulinase (Peptidase family M16) family protein	0.872815	5.95496e-08	1673.67	2700
Lsat_1_v5_gn_8_46221	EF-HAND CALCIUM-BINDING DOMAIN CONTAINING PROTEIN // SUBFAMILY NOT NAMED	AT1G24620.1	EF hand calcium-binding protein family	1.30763	6.00688e-08	950.667	2092
Lsat_1_v5_gn_9_24661	Myb-like DNA-binding domain (Myb_DNA-binding)	AT3G46640.3	Homeodomain-like superfamily protein	1.75953	6.061e-08	96.3333	284.667
Lsat_1_v5_gn_6_50740	KH DOMAIN CONTAINING RNA BINDING PROTEIN // SUBFAMILY NOT NAMED	AT3G12130.1	KH domain-containing protein / zinc finger (CCCH type) family protein	1.03641	6.12832e-08	576.667	1041.33
Lsat_1_v5_gn_5_111921	AMINO ACID TRANSPORTER // AMINO ACID PERMEASE 1-RELATED	AT5G49630.1	amino acid permease 6	3.15718	6.13404e-08	7	54.6667
Lsat_1_v5_gn_1_19921	AR781	AT2G26530.1	Protein of unknown function (DUF1645)	-2.40475	6.15803e-08	11819.3	1943.67
Lsat_1_v5_gn_7_22421	FAMILY NOT NAMED // RECEPTOR-LIKE PROTEIN KINASE HSL1	AT1G28440.1	HAESA-like 1	-1.84586	6.16115e-08	1883.33	450
Lsat_1_v5_gn_0_46480	Non-specific serine/threonine protein kinase / Threonine-specific protein kinase	AT1G48210.1	Protein kinase superfamily protein	1.08321	6.21918e-08	586.667	1094.33
Lsat_1_v5_gn_7_2400	Hydroquinone glucosyltransferase / Hydroquinone:O-glucosyltransferase	AT4G01070.1	UDP-Glycosyltransferase superfamily protein	1.63408	6.24997e-08	2089.67	5762.67
Lsat_1_v5_gn_9_89121	HEAT SHOCK PROTEIN 90 // SUBFAMILY NOT NAMED	AT5G56000.1	HEAT SHOCK PROTEIN 81.4	0.996764	6.2519e-08	3021	5278
Lsat_1_v5_gn_7_27520	MITOCHONDRIAL TRANSCRIPTION TERMINATION FACTOR FAMILY PROTEIN	AT2G34620.1	Mitochondrial transcription termination factor family protein	-2.51438	6.41795e-08	893	134
Lsat_1_v5_gn_0_4280	RING FINGER CONTAINING PROTEIN // SUBFAMILY NOT NAMED	AT4G34040.1	RING/U-box superfamily protein	0.895176	6.42687e-08	935.333	1531.33
Lsat_1_v5_gn_8_134280	Wax ester synthase-like Acyl-CoA acyltransferase domain (WES_acyltransf)	AT3G49190.1	O-acyltransferase (WSD1-like) family protein	3.63866	6.58815e-08	6	64.6667
Lsat_1_v5_gn_2_124880	EXPANSIN-A8	AT2G40610.1	expansin A8	-1.31847	6.64633e-08	2065.33	734.333
Lsat_1_v5_gn_6_26721	INOSINE-5-MONOPHOSPHATE DEHYDROGENASE RELATED // ARABINOSE 5-PHOSPHATE ISOMERASE-RELATED	AT3G54690.1	Sugar isomerase (SIS) family protein	7.75894	6.79532e-08	0	35
Lsat_1_v5_gn_9_109161	EXTRA-LARGE GUANINE NUCLEOTIDE-BINDING PROTEIN 1	AT2G23460.1	extra-large G-protein 1	1.13848	6.83083e-08	1836.67	3573
Lsat_1_v5_gn_7_201	RHO GTPASE-ACTIVATING PROTEIN 3-RELATED	AT2G46710.1	Rho GTPase activating protein with PAK-box/P21-Rho-binding domain	-1.08312	6.88468e-08	1614.33	666
Lsat_1_v5_gn_6_87200	GLUTATHIONE PEROXIDASE // SUBFAMILY NOT NAMED	AT4G11600.1	glutathione peroxidase 6	1.09141	6.8971e-08	2403.33	4513.67
Lsat_1_v5_gn_7_2441	Anthocyanidin reductase / ANR	AT4G27250.1	NAD(P)-binding Rossmann-fold superfamily protein	-1.44802	7.10489e-08	7661	2492.33
Lsat_1_v5_gn_6_5581	Very-long-chain 3-oxoacyl-CoA reductase / Very-long-chain beta-ketoacyl-CoA reductase	AT4G23420.1	NAD(P)-binding Rossmann-fold superfamily protein	-7.82435	7.10804e-08	48.3333	0
Lsat_1_v5_gn_3_118940	Flavonol 3-O-glucosyltransferase / UDP-glucose flavonol 3-O-glucosyltransferase	AT3G21760.1	UDP-Glycosyltransferase superfamily protein	-1.82161	7.28839e-08	1117.67	275.333
Lsat_1_v5_gn_2_72561	Salt stress response/antifungal (Stress-antifung) // Protein tyrosine kinase (Pkinase_Tyr)	AT1G70520.1	cysteine-rich RLK (RECEPTOR-like protein kinase) 2	2.00011	7.31221e-08	71.6667	247.333
Lsat_1_v5_gn_4_12740	PEROXYGENASE 4-RELATED	AT1G70670.1	Caleosin-related family protein	0.996193	7.58614e-08	1063	1855.67
Lsat_1_v5_gn_4_66541	CELL DIVISION PROTEIN KINASE // SUBFAMILY NOT NAMED	AT1G53050.1	Protein kinase superfamily protein	1.109	7.58614e-08	3197.33	6100.33
Lsat_1_v5_gn_9_93240	FAMILY NOT NAMED // F11F12.5 PROTEIN	AT3G20300.1	Protein of unknown function (DUF3537)	-1.19652	7.67955e-08	2203.67	850.667
Lsat_1_v5_gn_3_69661	FAMILY NOT NAMED // LATE EMBRYOGENESIS ABUNDANT (LEA) HYDROXYPROLINE-RICH GLYCOPROTEIN-RELATED	AT1G65690.1	Late embryogenesis abundant (LEA) hydroxyproline-rich glycoprotein family	2.01783	7.84052e-08	506	1820.33
Lsat_1_v5_gn_7_97561	RECEPTOR LIKE PROTEIN 54	AT1G47890.1	receptor like protein 7	1.73234	7.85743e-08	72.3333	209.333
Lsat_1_v5_gn_8_61160	two-component response regulator ARR-B family (ARR-B)	AT2G25180.1	response regulator 12	-0.991865	7.94857e-08	962	424.333
Lsat_1_v5_gn_3_116801	VQ motif (VQ)	AT3G22160.1	VQ motif-containing protein	-1.46666	7.9952e-08	4703.33	1518.33
Lsat_1_v5_gn_7_116520	FRUCTOSE-BISPHOSPHATE ALDOLASE // FRUCTOSE-BISPHOSPHATE ALDOLASE-RELATED	AT4G26530.1	Aldolase superfamily protein	-1.50281	8.00023e-08	57114	17948.3
Lsat_1_v5_gn_7_1400	ABSCISIC ACID RECEPTOR PYL7-RELATED	AT1G01360.1	regulatory component of ABA receptor 1	-1.40506	8.11129e-08	1076.67	354.333
Lsat_1_v5_gn_7_43280	FAMILY NOT NAMED // BLUE COPPER PROTEIN	AT5G20230.1	blue-copper-binding protein	1.59088	8.14219e-08	128.333	338
Lsat_1_v5_gn_7_16420	MULTI-COPPER OXIDASE // SUBFAMILY NOT NAMED	AT4G22010.1	SKU5 similar 4	-1.40759	8.26254e-08	1039.67	349
Lsat_1_v5_gn_8_48700	NB-ARC domain (NB-ARC) // TIR domain (TIR_2) // Leucine rich repeat (LRR_8)	AT5G17680.1	disease resistance protein (TIR-NBS-LRR class), putative	1.64228	8.26779e-08	115	316
Lsat_1_v5_gn_3_110841	peptide chain release factor subunit 1 (ETF1, ERF1)	AT3G26618.1	eukaryotic release factor 1-3	1.1681	8.58357e-08	390	769.333
Lsat_1_v5_gn_7_26300	SUBTILISIN-LIKE SERINE ENDOPEPTIDASE FAMILY PROTEIN-RELATED	AT5G45650.1	subtilase family protein	-1.20748	8.62995e-08	2555.67	975.333
Lsat_1_v5_gn_9_11840	Ketohexokinase / Hepatic fructokinase	AT4G28706.2	pfkB-like carbohydrate kinase family protein	-1.34287	8.68141e-08	1098.33	384
Lsat_1_v5_gn_8_12880	Peptide-N(4)-(N-acetyl-beta-glucosaminyl)asparagine amidase / N-oligosaccharide glycopeptidase	AT5G05480.1	Peptide-N4-(N-acetyl-beta-glucosaminyl)asparagine amidase A protein	-1.3167	8.83312e-08	481.667	168.333
Lsat_1_v5_gn_9_104700	light-harvesting complex II chlorophyll a/b binding protein 2 (LHCB2)	AT2G05100.1	photosystem II light harvesting complex gene 2.1	-2.5817	8.85978e-08	7112	1047.33
Lsat_1_v5_gn_6_25741	ATP-BINDING CASSETTE TRANSPORTER // SUBFAMILY NOT NAMED	AT3G21090.1	ABC-2 type transporter family protein	-0.778525	8.87132e-08	2883.67	1477.67
Lsat_1_v5_gn_6_98941	EXTENDED SYNAPTOTAGMIN-RELATED // SYNAPTOTAGMIN-5	AT5G11100.1	Calcium-dependent lipid-binding (CaLB domain) family protein	1.19685	9.01039e-08	430	859.333
Lsat_1_v5_gn_7_11040	FAMILY NOT NAMED // SQUAMOSA PROMOTER-BINDING-LIKE PROTEIN 3	AT1G27370.1	squamosa promoter binding protein-like 10	-2.27211	9.01039e-08	307	55.3333
Lsat_1_v5_gn_2_9000	Carboxylesterase / Procaine esterase	AT2G31550.1	SGNH hydrolase-type esterase superfamily protein	-3.73734	9.04729e-08	55.6667	3.66667
Lsat_1_v5_gn_8_54740	COPPER TRANSPORT PROTEIN ATOX1-RELATED // HEAVY METAL TRANSPORT/DETOXIFICATION DOMAIN-CONTAINING PROTEIN	AT5G27690.1	Heavy metal transport/detoxification superfamily protein	-1.70554	9.04729e-08	726.333	193
Lsat_1_v5_gn_5_80920	ARM REPEAT SUPERFAMILY PROTEIN	AT2G07170.1	ARM repeat superfamily protein	-2.19047	9.13461e-08	117.667	22.3333
Lsat_1_v5_gn_6_96820	ALCOHOL DEHYDROGENASE RELATED // ALCOHOL DEHYDROGENASE CLASS-P	AT1G77090.1	Mog1/PsbP/DUF1795-like photosystem II reaction center PsbP family protein	1.0705	9.14088e-08	1144	2091.67
Lsat_1_v5_gn_3_10740	HYDROLASE, ALPHA/BETA FOLD FAMILY PROTEIN	AT5G17780.2	alpha/beta-Hydrolases superfamily protein	-1.44016	9.17325e-08	775	248
Lsat_1_v5_gn_5_90280	BAND 7 PROTEIN-RELATED // HYPERSENSITIVE-INDUCED RESPONSE PROTEIN 3 // UNCHARACTERIZED	AT5G62740.1	SPFH/Band 7/PHB domain-containing membrane-associated protein family	8.5021	9.22109e-08	0	56.3333
Lsat_1_v5_gn_4_152381	LEUCINE-RICH REPEAT-CONTAINING PROTEIN	AT5G66330.1	Leucine-rich repeat (LRR) family protein	-1.41518	9.28381e-08	368.333	120.667
Lsat_1_v5_gn_1_7161	Cyanobacterial and plastid NDH-1 subunit M (NdhM)	AT4G37925.1	subunit NDH-M of NAD(P)H:plastoquinone dehydrogenase complex	-1.16133	9.47086e-08	5376.67	2125
Lsat_1_v5_gn_8_48940	Non-specific serine/threonine protein kinase / Threonine-specific protein kinase	AT5G39000.1	Malectin/receptor-like protein kinase family protein	-1.74237	9.65333e-08	218.667	56.6667
Lsat_1_v5_gn_5_121441	Ca2+:H+ antiporter (chaA, CAX)	AT1G55730.1	cation exchanger 5	0.893111	9.76973e-08	1114.33	1817.33
Lsat_1_v5_gn_5_123200	TRANSLATION FACTOR // SUBFAMILY NOT NAMED	AT1G17220.1	Translation initiation factor 2, small GTP-binding protein	-0.906328	9.79992e-08	2610.33	1225.33
Lsat_1_v5_gn_3_10580	ENDOGLUCANASE 19-RELATED	AT1G64390.1	glycosyl hydrolase 9C2	-2.23865	9.86158e-08	4915	892.333
Lsat_1_v5_gn_7_30761	NAC DOMAIN CONTAINING PROTEIN 103	AT5G04410.1	NAC domain containing protein 2	7.67698	9.94248e-08	0	33
Lsat_1_v5_gn_3_53361	EF-HAND CALCIUM-BINDING DOMAIN CONTAINING PROTEIN // SUBFAMILY NOT NAMED	AT1G24620.1	EF hand calcium-binding protein family	1.66567	1.00409e-07	73	202.333
Lsat_1_v5_gn_4_37741	FAMILY NOT NAMED // LEUCINE-RICH REPEAT TRANSMEMBRANE PROTEIN KINASE	AT1G53440.1	Leucine-rich repeat transmembrane protein kinase	1.02964	1.00409e-07	1071.33	1927.67
Lsat_1_v5_gn_3_45080	PYRUVATE KINASE // PYRUVATE KINASE-RELATED	AT5G08570.1	Pyruvate kinase family protein	0.893779	1.00627e-07	2070.33	3348.67
Lsat_1_v5_gn_2_123040	FAMILY NOT NAMED // SUBFAMILY NOT NAMED // DISEASE RESISTANCE FAMILY PROTEIN/LRR FAMILY PROTEIN-RELATED	AT3G05650.1	receptor like protein 32	-7.66268	1.04312e-07	42.3333	0
Lsat_1_v5_gn_3_48941	FAMILY NOT NAMED // MLP-LIKE PROTEIN 423-RELATED	AT1G24020.1	MLP-like protein 423	1.28955	1.04312e-07	468	1000.33
Lsat_1_v5_gn_4_116501	coatomer protein complex, subunit alpha (xenin) (COPA)	AT1G62020.1	Coatomer, alpha subunit	1.20839	1.04312e-07	696	1395.33
Lsat_1_v5_gn_3_43761	CYCLIN FAMILY PROTEIN-RELATED	AT3G21870.1	cyclin p2;1	-2.00703	1.04546e-07	328.667	73
Lsat_1_v5_gn_6_14101	SERINE/THREONINE-PROTEIN KINASE RIO // C2H2-LIKE ZINC FINGER PROTEIN-RELATED	AT1G55110.1	indeterminate(ID)-domain 7	-0.812708	1.04965e-07	1749.67	872
Lsat_1_v5_gn_7_86401	LEUCINE-RICH REPEAT PROTEIN KINASE-LIKE PROTEIN	AT4G37250.1	Leucine-rich repeat protein kinase family protein	-1.40489	1.04965e-07	1306	426
Lsat_1_v5_gn_5_115981	FAMILY NOT NAMED // GENOMIC DNA, CHROMOSOME 3, P1 CLONE: MLD14	AT3G19320.1	Leucine-rich repeat (LRR) family protein	-1.65667	1.05008e-07	1641.67	451
Lsat_1_v5_gn_2_11741	LEUCINE-RICH REPEAT-CONTAINING PROTEIN // SUBFAMILY NOT NAMED	AT5G17680.1	disease resistance protein (TIR-NBS-LRR class), putative	7.7949	1.06435e-07	0	35.3333
Lsat_1_v5_gn_4_164920	F14J22.5 PROTEIN-RELATED	AT4G36945.1	PLC-like phosphodiesterases superfamily protein	1.83159	1.06561e-07	46.3333	142.667
Lsat_1_v5_gn_2_106540	phenylalanine ammonia-lyase (E4.3.1.24)	AT2G37040.1	PHE ammonia lyase 1	1.20654	1.073e-07	14215.7	28888
Lsat_1_v5_gn_2_106341	SERINE/THREONINE-PROTEIN KINASE // CALCIUM-DEPENDENT PROTEIN KINASE 1-RELATED	AT5G04870.1	calcium dependent protein kinase 1	1.75487	1.10301e-07	1351.67	4088.67
Lsat_1_v5_gn_5_158061	glycine hydroxymethyltransferase (glyA, SHMT)	AT4G32520.2	serine hydroxymethyltransferase 3	-1.1923	1.12053e-07	588.333	226
Lsat_1_v5_gn_4_66800	CHROMATIN MODIFICATION-RELATED PROTEIN EAF1	AT1G03750.1	switch 2	2.02808	1.13162e-07	82.3333	293.667
Lsat_1_v5_gn_5_50541	1-deoxy-D-xylulose-5-phosphate synthase (dxs)	AT4G15560.1	Deoxyxylulose-5-phosphate synthase	-1.44616	1.13162e-07	5042.33	1611.67
Lsat_1_v5_gn_9_50321	CYTOCHROME B5 ISOFORM A	AT5G53560.1	cytochrome B5 isoform E	1.39244	1.13291e-07	150.667	342.667
Lsat_1_v5_gn_5_49081	Non-specific serine/threonine protein kinase / Threonine-specific protein kinase	AT3G46290.1	hercules receptor kinase 1	1.68102	1.14537e-07	886	2481.33
Lsat_1_v5_gn_8_48760	LEUCINE-RICH REPEAT-CONTAINING PROTEIN // DISEASE RESISTANCE PROTEIN-RELATED	AT5G17680.1	disease resistance protein (TIR-NBS-LRR class), putative	1.8833	1.15225e-07	134.667	433.667
Lsat_1_v5_gn_0_37161	TRANSMEMBRANE 9 SUPERFAMILY PROTEIN // SUBFAMILY NOT NAMED	AT5G37310.1	Endomembrane protein 70 protein family	1.09025	1.15616e-07	610.667	1149.33
Lsat_1_v5_gn_4_90821	Alcohol dehydrogenase GroES-like domain (ADH_N) // Ring finger domain (zf-RING_2)	AT1G77120.1	alcohol dehydrogenase 1	5.21654	1.18486e-07	66.3333	2152.67
Lsat_1_v5_gn_5_135640	Cotton fibre expressed protein (DUF761)	AT1G72790.1	hydroxyproline-rich glycoprotein family protein	1.92321	1.20441e-07	57	189
Lsat_1_v5_gn_5_169461	Myb-like DNA-binding domain (Myb_DNA-binding)	AT3G46640.3	Homeodomain-like superfamily protein	1.82024	1.2121e-07	294.333	923.333
Lsat_1_v5_gn_8_58821	SOLUTE CARRIER FAMILY 35 // SUBFAMILY NOT NAMED // SUBFAMILY NOT NAMED	AT5G25400.1	Nucleotide-sugar transporter family protein	0.918973	1.24983e-07	687.667	1134.33
Lsat_1_v5_gn_4_84721	SERINE PROTEASE FAMILY S10 SERINE CARBOXYPEPTIDASE // SERINE CARBOXYPEPTIDASE-LIKE 45-RELATED	AT1G28110.2	serine carboxypeptidase-like 45	-2.06981	1.27736e-07	174.333	36.3333
Lsat_1_v5_gn_5_173201	Myb-like DNA-binding domain (Myb_DNA-binding)	AT2G38300.1	myb-like HTH transcriptional regulator family protein	2.43425	1.28049e-07	42.6667	204
Lsat_1_v5_gn_9_93360	2-oxoglutarate dehydrogenase E2 component (dihydrolipoamide succinyltransferase) (DLST, sucB)	AT4G26910.1	Dihydrolipoamide succinyltransferase	1.19161	1.2872e-07	1047	2111.33
Lsat_1_v5_gn_8_47041	Protein kinase domain (Pkinase) // Not1 N-terminal domain, CCR4-Not complex component (Not3)	AT5G18230.1	transcription regulator NOT2/NOT3/NOT5 family protein	1.98379	1.32792e-07	67.6667	235
Lsat_1_v5_gn_8_17440	FAMILY NOT NAMED // NAC DOMAIN CONTAINING PROTEIN 53-RELATED	AT3G10500.1	NAC domain containing protein 53	0.876793	1.32793e-07	2055.33	3308.67
Lsat_1_v5_gn_8_154480	Protein kinase domain (Pkinase) // Salt stress response/antifungal (Stress-antifung)	AT1G70520.1	cysteine-rich RLK (RECEPTOR-like protein kinase) 2	1.0734	1.36045e-07	1503.33	2796.67
Lsat_1_v5_gn_4_53440	FAMILY NOT NAMED // L-TYPE LECTIN-DOMAIN CONTAINING RECEPTOR KINASE VII.1-RELATED	AT4G04960.1	Concanavalin A-like lectin protein kinase family protein	1.02603	1.37384e-07	451.333	808.333
Lsat_1_v5_gn_5_80540	FAMILY NOT NAMED // PROTEIN KINASE DOMAIN-CONTAINING PROTEIN // FAMILY NOT NAMED // RECEPTOR-LIKE PROTEIN KINASE ANXUR1-RELATED	AT2G07180.1	Protein kinase superfamily protein	1.50898	1.38173e-07	336	846.667
Lsat_1_v5_gn_3_9081	SORTING NEXIN // SUBFAMILY NOT NAMED	AT5G07120.1	sorting nexin 2B	-1.05349	1.38256e-07	937.667	398.667
Lsat_1_v5_gn_2_72161	MICROSOMAL GLUTATHIONE S-TRANSFERASE // GLUTATHIONE S-TRANSFERASE-RELATED	AT1G65820.1	microsomal glutathione s-transferase, putative	0.884007	1.42488e-07	2494	4060.67
Lsat_1_v5_gn_8_48221	LEUCINE-RICH REPEAT-CONTAINING PROTEIN // DISEASE RESISTANCE PROTEIN-RELATED	AT5G17680.1	disease resistance protein (TIR-NBS-LRR class), putative	-0.966681	1.43375e-07	703.667	314.333
Lsat_1_v5_gn_5_94401	RING ZINC FINGER PROTEIN // SUBFAMILY NOT NAMED	AT2G15580.1	RING/U-box superfamily protein	-0.929385	1.45225e-07	2522	1161.33
Lsat_1_v5_gn_9_117781	Uncharacterized membrane protein	AT3G43660.1	Vacuolar iron transporter (VIT) family protein	3.25507	1.50348e-07	14.6667	125.667
Lsat_1_v5_gn_1_280	VESICLE PROTEIN SORTING-ASSOCIATED // SEC1 FAMILY DOMAIN-CONTAINING PROTEIN 1	AT2G17980.1	Sec1/munc18-like (SM) proteins superfamily	-0.938673	1.52333e-07	853.333	388.667
Lsat_1_v5_gn_1_67440	interleukin-1 receptor-associated kinase 4 (IRAK4)	AT2G02800.1	protein kinase 2B	-1.48309	1.52627e-07	4585.33	1448.67
Lsat_1_v5_gn_5_65400	alcohol dehydrogenase (E1.1.1.1, adh)	AT5G24760.1	GroES-like zinc-binding dehydrogenase family protein	-1.54631	1.52662e-07	575.333	170
Lsat_1_v5_gn_4_121781	AUXILIN/CYCLIN G-ASSOCIATED KINASE-RELATED	AT1G75100.1	J-domain protein required for chloroplast accumulation response 1	-1.30244	1.52686e-07	2172.67	783.667
Lsat_1_v5_gn_9_15501	Mitochondrial calcium uniporter (MCU)	AT1G57610.2	Protein of unknown function (DUF607)	1.15208	1.57159e-07	687	1338.67
Lsat_1_v5_gn_5_105680	TESTIS-SPECIFIC PROTEIN PBS13 T-COMPLEX 11 // PROTEIN M05D6.2 // T-COMPLEX PROTEIN 11	AT1G22930.1	T-complex protein 11	2.04613	1.58705e-07	2025.33	7433
Lsat_1_v5_gn_3_600	PPR repeat (PPR) // PPR repeat family (PPR_2)	AT5G27270.1	Tetratricopeptide repeat (TPR)-like superfamily protein	-1.10762	1.59143e-07	1342	550.667
Lsat_1_v5_gn_3_119140	Phosphate-transporting ATPase / ABC phosphate transporter	AT3G54700.1	phosphate transporter 1;7	-1.0616	1.5989e-07	3756	1574.67
Lsat_1_v5_gn_2_123580	CPG BINDING PROTEIN // SUBFAMILY NOT NAMED	AT5G05610.1	alfin-like 1	1.15557	1.60089e-07	341.333	663.333
Lsat_1_v5_gn_9_117441	CHLOROPHYLL A/B BINDING PROTEIN // CHLOROPHYLL A-B BINDING PROTEIN	AT1G15820.1	light harvesting complex photosystem II subunit 6	-2.46332	1.60313e-07	10761.7	1692.67
Lsat_1_v5_gn_2_23801	LEUCINE-RICH REPEAT-CONTAINING PROTEIN // SUBFAMILY NOT NAMED	AT4G27190.1	NB-ARC domain-containing disease resistance protein	7.74834	1.62805e-07	0	34.6667
Lsat_1_v5_gn_4_99840	ANKYRIN REPEAT FAMILY PROTEIN-RELATED	AT1G10340.1	Ankyrin repeat family protein	1.61132	1.64203e-07	65	175.333
Lsat_1_v5_gn_0_4121	SYNAPTOTAGMIN	AT4G34150.1	Calcium-dependent lipid-binding (CaLB domain) family protein	1.40618	1.65809e-07	498.333	1156
Lsat_1_v5_gn_2_124621	ZINC FINGER CCCH DOMAIN-CONTAINING PROTEIN 29-RELATED	AT2G40140.2	zinc finger (CCCH-type) family protein	-1.28694	1.72506e-07	45046.7	16107.7
Lsat_1_v5_gn_5_84660	UNCHARACTERIZED PUTATIVE METHYLTRANSFERASE // SUBFAMILY NOT NAMED	AT2G18850.1	SET domain-containing protein	1.15704	1.72557e-07	182.667	354.667
Lsat_1_v5_gn_1_126981	DNA TOPOISOMERASE 6 SUBUNIT B	AT3G20780.1	topoisomerase 6 subunit B	7.63271	1.74949e-07	0	32.3333
Lsat_1_v5_gn_5_91001	CALMODULIN-BINDING PROTEIN-RELATED	AT2G24300.2	Calmodulin-binding protein	0.836893	1.74949e-07	709.667	1109
Lsat_1_v5_gn_5_42501	Protein kinase domain (Pkinase) // Glutaredoxin (Glutaredoxin)	AT5G28680.1	Malectin/receptor-like protein kinase family protein	1.10058	1.76504e-07	381.333	718.667
Lsat_1_v5_gn_4_170520	UBIQUITIN-LIKE PROTEIN 3 HCG-1 PROTEIN // MEMBRANE-ANCHORED UBIQUITIN-FOLD PROTEIN 1-RELATED // FAMILY NOT NAMED // GALACTURONOSYLTRANSFERASE 13-RELATED	AT5G15470.1	galacturonosyltransferase 14	0.993476	1.77637e-07	1429.67	2500.67
Lsat_1_v5_gn_8_116101	SERINE-THREONINE PROTEIN KINASE // SUBFAMILY NOT NAMED	AT1G08720.1	Protein kinase superfamily protein	1.10082	1.77637e-07	1008	1900.67
Lsat_1_v5_gn_8_22761	GLYCOSYLTRANSFERASE // SUBFAMILY NOT NAMED	AT5G04480.1	UDP-Glycosyltransferase superfamily protein	0.790561	1.77873e-07	1111	1681.33
Lsat_1_v5_gn_7_38701	FAMILY NOT NAMED // LRR RECEPTOR-LIKE SERINE/THREONINE-PROTEIN KINASE MEE39-RELATED	AT4G29180.2	root hair specific 16	3.99359	1.7921e-07	5.66667	76.6667
Lsat_1_v5_gn_8_114481	AAA domain (AAA_22) // TIR domain (TIR_2)	AT5G36930.2	Disease resistance protein (TIR-NBS-LRR class) family	1.89456	1.79681e-07	273	906.333
Lsat_1_v5_gn_2_98781	FAMILY NOT NAMED // RECEPTOR-LIKE SERINE/THREONINE-PROTEIN KINASE NCRK	AT2G28250.1	Protein kinase superfamily protein	1.21737	1.80096e-07	153.667	313
Lsat_1_v5_gn_1_20740	D-mannose binding lectin (B_lectin) // Protein tyrosine kinase (Pkinase_Tyr) // PAN-like domain (PAN_2)	AT3G16030.1	lectin protein kinase family protein	1.1186	1.80828e-07	1297.67	2476.67
Lsat_1_v5_gn_8_85820	jasmonate ZIM domain-containing protein (JAZ)	AT1G19180.1	jasmonate-zim-domain protein 1	1.28489	1.80859e-07	12548	27208.3
Lsat_1_v5_gn_6_36901	NDH-DEPENDENT CYCLIC ELECTRON FLOW 5	AT1G55370.2	NDH-dependent cyclic electron flow 5	-1.04149	1.83178e-07	870.667	372.333
Lsat_1_v5_gn_1_68521	CALLOSE SYNTHASE 9	AT3G07160.1	glucan synthase-like 10	1.17062	1.85817e-07	2454.33	4862.67
Lsat_1_v5_gn_5_149681	METHYLTRANSFERASE // SUBFAMILY NOT NAMED	AT5G01710.1	methyltransferases	1.06207	1.85817e-07	3417	6279.67
Lsat_1_v5_gn_5_21580	RING FINGER PROTEIN 127 // ZINC FINGER (C3HC4-TYPE RING FINGER) FAMILY PROTEIN	AT1G18660.3	zinc finger (C3HC4-type RING finger) family protein	0.861506	1.85817e-07	1974	3140.67
Lsat_1_v5_gn_9_32301	PLAC8 family (PLAC8)	AT2G40935.1	PLAC8 family protein	1.29879	1.86021e-07	186	403
Lsat_1_v5_gn_9_114580	Protein kinase domain (Pkinase) // Leucine Rich Repeat (LRR_1) // Leucine rich repeat N-terminal domain (LRRNT_2)	AT1G09970.1	Leucine-rich receptor-like protein kinase family protein	0.97105	1.88372e-07	5631.33	9742.33
Lsat_1_v5_gn_6_89121	INHIBITOR OF APOPTOSIS // SUBFAMILY NOT NAMED	AT1G32740.1	SBP (S-ribonuclease binding protein) family protein	1.31582	1.91928e-07	300	654.667
Lsat_1_v5_gn_6_10680	WRC (WRC) // QLQ (QLQ)	AT2G36400.1	growth-regulating factor 3	-2.3635	1.94722e-07	261.667	44
Lsat_1_v5_gn_5_19541	MYB-LIKE DNA-BINDING PROTEIN MYB // MYB FAMILY TRANSCRIPTION FACTOR	AT5G62470.2	myb domain protein 96	-1.10405	1.96045e-07	847.333	347.667
Lsat_1_v5_gn_9_11760	FAMILY NOT NAMED // RECEPTOR-LIKE SERINE/THREONINE-PROTEIN KINASE ALE2	AT2G20300.1	Protein kinase superfamily protein	1.36455	1.9648e-07	909	2060
Lsat_1_v5_gn_1_91940	LEUCINE-RICH REPEAT-CONTAINING PROTEIN // SUBFAMILY NOT NAMED	AT5G36930.2	Disease resistance protein (TIR-NBS-LRR class) family	1.27734	1.98712e-07	739.333	1578.33
Lsat_1_v5_gn_1_98241	LEUCINE-RICH REPEAT-CONTAINING PROTEIN // SUBFAMILY NOT NAMED	AT3G14470.1	NB-ARC domain-containing disease resistance protein	1.37196	2.00163e-07	88.3333	200.333
Lsat_1_v5_gn_8_4320	flavonol 3-O-methyltransferase (E2.1.1.76) // caffeic acid 3-O-methyltransferase (E2.1.1.68, COMT)	AT5G54160.1	O-methyltransferase 1	1.09973	2.0097e-07	5919	11032.7
Lsat_1_v5_gn_6_24060	VACUOLAR PROTON ATPASES // VACUOLAR PROTON ATPASE A1	AT2G28520.1	vacuolar proton ATPase A1	1.03217	2.04527e-07	971.667	1731.33
Lsat_1_v5_gn_5_163580	ADP-ribose diphosphatase / ADPR-PPase // FAD diphosphatase / FAD pyrophosphatase	AT2G42070.1	nudix hydrolase homolog 23	-1.18501	2.04958e-07	741	287.333
Lsat_1_v5_gn_7_5921	BETA CATENIN-RELATED ARMADILLO REPEAT-CONTAINING // ARMADILLO/BETA-CATENIN REPEAT-CONTAINING PROTEIN-RELATED	AT2G45720.2	ARM repeat superfamily protein	-0.819353	2.06298e-07	4978.67	2484.67
Lsat_1_v5_gn_3_90620	TRANSCRIPTION FACTOR HEC1	AT3G50330.1	basic helix-loop-helix (bHLH) DNA-binding superfamily protein	2.47027	2.12213e-07	29.3333	143
Lsat_1_v5_gn_3_41281	Protein kinase domain (Pkinase) // S-locus glycoprotein domain (S_locus_glycop) // D-mannose binding lectin (B_lectin) // PAN-like domain (PAN_2)	AT2G19130.1	S-locus lectin protein kinase family protein	-1.31833	2.12795e-07	1986.33	686.667
Lsat_1_v5_gn_6_15121	FAMILY NOT NAMED // C2 DOMAIN-CONTAINING PROTEIN-RELATED	AT1G09070.1	soybean gene regulated by cold-2	1.58647	2.1299e-07	7154	19207.7
Lsat_1_v5_gn_5_171140	FAMILY NOT NAMED // E3 UBIQUITIN-PROTEIN LIGASE XBAT31-RELATED	AT5G11240.1	transducin family protein / WD-40 repeat family protein	-0.955029	2.13613e-07	8390.33	3781.33
Lsat_1_v5_gn_5_30281	solute carrier family 35 (SLC35D)	AT4G32272.1	Nucleotide/sugar transporter family protein	1.06928	2.13613e-07	327.667	607
Lsat_1_v5_gn_9_96901	LEUCINE-RICH REPEAT-CONTAINING PROTEIN // SUBFAMILY NOT NAMED	AT5G36930.2	Disease resistance protein (TIR-NBS-LRR class) family	1.75767	2.17129e-07	399.667	1189.33
Lsat_1_v5_gn_5_158421	Phosphomethylpyrimidine synthase	AT2G29630.3	thiaminC	-0.819503	2.17423e-07	25588	12695.3
Lsat_1_v5_gn_9_104300	F-box domain (F-box) // F-box associated (FBA_1)	AT3G07870.1	F-box and associated interaction domains-containing protein	-2.32724	2.18479e-07	3240.33	576.667
Lsat_1_v5_gn_9_99020	TRANSCRIPTION FACTOR TCP10-RELATED	AT3G15030.1	TCP family transcription factor 4	-0.837272	2.19715e-07	860.333	422
Lsat_1_v5_gn_8_56641	LEA PROTEIN-RELATED	AT3G22490.1	Seed maturation protein	4.92548	2.20959e-07	2	52.6667
Lsat_1_v5_gn_2_17201	interleukin-1 receptor-associated kinase 1 (IRAK1)	AT1G70530.1	cysteine-rich RLK (RECEPTOR-like protein kinase) 3	-1.23762	2.2268e-07	337.333	126
Lsat_1_v5_gn_5_144981	light-harvesting complex II chlorophyll a/b binding protein 1 (LHCB1)	AT1G29930.1	chlorophyll A/B binding protein 1	-2.49654	2.2523e-07	5285.67	809
Lsat_1_v5_gn_5_153261	PPR repeat (PPR) // PPR repeat family (PPR_2) // Pentatricopeptide repeat domain (PPR_3)	AT4G20090.1	Pentatricopeptide repeat (PPR) superfamily protein	2.17002	2.25364e-07	43.6667	174.333
Lsat_1_v5_gn_4_15680	FRUCTOSE-BISPHOSPHATE ALDOLASE // FRUCTOSE-BISPHOSPHATE ALDOLASE 3, CHLOROPLASTIC-RELATED	AT2G01140.1	Aldolase superfamily protein	1.27686	2.27122e-07	1310.67	2741
Lsat_1_v5_gn_3_97721	GLUCOSYL/GLUCURONOSYL TRANSFERASES // UDP-GLYCOSYLTRANSFERASE 83A1	AT3G02100.1	UDP-Glycosyltransferase superfamily protein	-3.0405	2.27757e-07	119	13
Lsat_1_v5_gn_7_109881	BETA-1,3-N-ACETYLGLUCOSAMINYLTRANSFERASE // BETA-1,3-GALACTOSYLTRANSFERASE 2-RELATED	AT1G05170.1	Galactosyltransferase family protein	-1.16325	2.30217e-07	1588.33	617.333
Lsat_1_v5_gn_8_43480	BETA CATENIN-RELATED ARMADILLO REPEAT-CONTAINING // U-BOX DOMAIN-CONTAINING PROTEIN 10-RELATED	AT1G23030.1	ARM repeat superfamily protein	-1.37762	2.34623e-07	1063.33	357.333
Lsat_1_v5_gn_7_66960	GRAM domain (GRAM)	AT5G08350.1	GRAM domain-containing protein / ABA-responsive protein-related	1.10117	2.39501e-07	4238.67	8067.33
Lsat_1_v5_gn_1_37941	VON WILLEBRAND FACTOR, TYPE A DOMAIN CONTAINING // SUBFAMILY NOT NAMED // NUCLEOSIDE DIPHOSPHATE KINASE	AT1G19110.1	inter-alpha-trypsin inhibitor heavy chain-related	1.23241	2.41633e-07	280	572
Lsat_1_v5_gn_8_112941	Protein phosphatase 1, regulatory subunit, and related proteins	AT5G36930.2	Disease resistance protein (TIR-NBS-LRR class) family	1.56669	2.41633e-07	253.333	657.667
Lsat_1_v5_gn_3_28841	LysM domain (LysM)	AT1G21880.2	lysm domain GPI-anchored protein 1 precursor	3.88174	2.42707e-07	4.66667	60
Lsat_1_v5_gn_5_168340	SOLUTE CARRIER FAMILY 31 COPPER TRANSPORTERS // COPPER TRANSPORTER 1-RELATED // SUBFAMILY NOT NAMED	AT2G26975.1	Ctr copper transporter family	-1.24802	2.42707e-07	805.333	300.667
Lsat_1_v5_gn_2_73601	LEUCINE-RICH REPEAT-CONTAINING PROTEIN // SUBFAMILY NOT NAMED	AT4G35470.1	plant intracellular ras group-related LRR 4	-0.951288	2.43008e-07	1151.67	522
Lsat_1_v5_gn_1_25820	DIENELACTONE HYDROLASE-LIKE PROTEIN	AT1G35420.1	alpha/beta-Hydrolases superfamily protein	-1.58918	2.50656e-07	1722.33	503
Lsat_1_v5_gn_4_92001	FAMILY NOT NAMED // PECTINESTERASE 2-RELATED	AT3G14310.1	pectin methylesterase 3	-1.24767	2.50656e-07	7183.67	2621.67
Lsat_1_v5_gn_8_90361	PHOSPHATIDYLINOSITOL N-ACETYLGLUCOSAMINYLTRANSFERASE SUBUNIT P DOWN SYNDROME CRITICAL REGION PROTEIN 5 -RELATED // SUBFAMILY NOT NAMED	AT4G28760.1	Protein of unknown function (DUF3741)	1.04582	2.50656e-07	2234.67	4073
Lsat_1_v5_gn_4_152541	NAD DEPENDENT EPIMERASE/DEHYDRATASE // SUBFAMILY NOT NAMED	AT4G39230.1	NmrA-like negative transcriptional regulator family protein	1.2331	2.51022e-07	760.667	1578.67
Lsat_1_v5_gn_5_161960	MLP-LIKE PROTEIN 165-RELATED	AT5G28010.1	Polyketide cyclase/dehydrase and lipid transport superfamily protein	8.51444	2.51613e-07	0	56
Lsat_1_v5_gn_4_47601	ZINC FINGER FYVE DOMAIN CONTAINING PROTEIN // SUBFAMILY NOT NAMED	AT1G29670.1	GDSL-like Lipase/Acylhydrolase superfamily protein	1.84862	2.52572e-07	1093.67	3447.33
Lsat_1_v5_gn_2_97681	ALDEHYDE DEHYDROGENASE-RELATED // ALDEHYDE DEHYDROGENASE FAMILY 3 MEMBER F1	AT4G36250.1	aldehyde dehydrogenase 3F1	-0.825112	2.54745e-07	2736	1348
Lsat_1_v5_gn_7_24861	F-box domain (F-box)	AT5G03100.1	F-box/RNI-like superfamily protein	-6.41834	2.54869e-07	65	0.666667
Lsat_1_v5_gn_5_36521	REGULATORY PROTEIN NPR3-RELATED	AT5G45110.1	NPR1-like protein 3	0.983401	2.55385e-07	1188.33	2064.33
Lsat_1_v5_gn_1_47140	Ankyrin repeat protein // 26S proteasome regulatory complex, subunit PSMD10	AT1G10340.1	Ankyrin repeat family protein	1.59737	2.55603e-07	1182	3203
Lsat_1_v5_gn_8_60981	Hydrophobic seed protein (Hydrophob_seed)	AT3G22142.1	Bifunctional inhibitor/lipid-transfer protein/seed storage 2S albumin superfamily protein	-2.35406	2.55603e-07	51126	8665
Lsat_1_v5_gn_5_191561	DnaJ homolog subfamily B member 11 (DNAJB11)	AT3G62600.1	DNAJ heat shock family protein	1.09962	2.55675e-07	2267	4303.67
Lsat_1_v5_gn_5_89201	histone H4 (H4)	AT1G07820.2	Histone superfamily protein	2.50412	2.55675e-07	15.6667	78.6667
Lsat_1_v5_gn_8_27340	U-BOX DOMAIN-CONTAINING PROTEIN 43-RELATED	AT1G76390.1	ARM repeat superfamily protein	1.21962	2.58001e-07	1270.67	2620.67
Lsat_1_v5_gn_5_135940	NITROGEN METABOLIC REGULATION PROTEIN NMR-RELATED // SUBFAMILY NOT NAMED	AT1G72640.1	NAD(P)-binding Rossmann-fold superfamily protein	-1.25476	2.58007e-07	1919.33	706.667
Lsat_1_v5_gn_5_19280	HYPERSENSITIVE-INDUCED RESPONSE PROTEIN 1	AT5G62740.1	SPFH/Band 7/PHB domain-containing membrane-associated protein family	0.774615	2.58698e-07	2235.67	3355
Lsat_1_v5_gn_5_98560	Protein kinase domain (Pkinase) // Leucine rich repeat N-terminal domain (LRRNT_2)	AT2G26730.1	Leucine-rich repeat protein kinase family protein	-1.43497	2.59043e-07	3358	1079.67
Lsat_1_v5_gn_3_19600	RNA recognition motif. (a.k.a. RRM, RBD, or RNP domain) (RRM_1)	AT4G17720.1	RNA-binding (RRM/RBD/RNP motifs) family protein	1.34354	2.6028e-07	1563	3533.33
Lsat_1_v5_gn_3_91300	Sulfotransferase domain (Sulfotransfer_1)	AT3G50620.1	P-loop containing nucleoside triphosphate hydrolases superfamily protein	1.16652	2.64527e-07	501.667	998
Lsat_1_v5_gn_9_13441	FAMILY NOT NAMED // LEUCINE-RICH REPEAT PROTEIN KINASE-LIKE PROTEIN	AT1G06840.1	Leucine-rich repeat protein kinase family protein	1.09869	2.64547e-07	1995	3784
Lsat_1_v5_gn_2_8760	ALCOHOL DEHYDROGENASE RELATED // SUBFAMILY NOT NAMED	AT4G39330.1	cinnamyl alcohol dehydrogenase 9	7.52337	2.71678e-07	0	29.6667
Lsat_1_v5_gn_3_16060	Ras-related protein Rab-6A (RAB6A)	AT2G44610.1	Ras-related small GTP-binding family protein	0.881439	2.7186e-07	579.333	931
Lsat_1_v5_gn_8_12401	coronatine-insensitive protein 1 (COI-1)	AT2G39940.1	RNI-like superfamily protein	-0.866661	2.72815e-07	1867	897
Lsat_1_v5_gn_2_104120	EF-hand domain pair (EF-hand_7)	AT4G13440.1	Calcium-binding EF-hand family protein	2.46447	2.78553e-07	17	83
Lsat_1_v5_gn_9_9840	GLUTATHIONE REDUCTASE, CHLOROPLASTIC	AT3G54660.1	glutathione reductase	0.929981	2.79386e-07	3312.67	5542.67
Lsat_1_v5_gn_5_115020	IAA (IAGLU)	AT2G23260.1	UDP-glucosyl transferase 84B1	1.47635	2.8132e-07	112.667	273
Lsat_1_v5_gn_9_28321	Helix-loop-helix DNA-binding domain (HLH)	AT2G42280.1	basic helix-loop-helix (bHLH) DNA-binding superfamily protein	-0.850891	2.81671e-07	1262.67	611.667
Lsat_1_v5_gn_4_162241	BETA CATENIN-RELATED ARMADILLO REPEAT-CONTAINING // SUBFAMILY NOT NAMED	AT2G23140.1	RING/U-box superfamily protein with ARM repeat domain	1.21423	2.89272e-07	714.333	1473
Lsat_1_v5_gn_3_39381	AUXIN-RESPONSIVE GH3 FAMILY PROTEIN	AT4G03400.1	Auxin-responsive GH3 family protein	-0.885099	2.90252e-07	1469	697.667
Lsat_1_v5_gn_1_9780	THIOREDOXIN // SUBFAMILY NOT NAMED	AT4G03520.1	Thioredoxin superfamily protein	-1.52441	2.90507e-07	914	283.667
Lsat_1_v5_gn_2_65961	E3 ubiquitin-protein ligase ATL6/9/15/31/42/55 [EC:6.3.2.19] (ATL6S)	AT1G72220.1	RING/U-box superfamily protein	1.52597	2.91129e-07	1645.67	4246
Lsat_1_v5_gn_2_112481	CALCIUM-ACTIVATED CHLORIDE CHANNEL REGULATOR // C3H4 TYPE ZINC FINGER PROTEIN-RELATED	AT2G38970.1	Zinc finger (C3HC4-type RING finger) family protein	-1.01846	2.92732e-07	1400.33	602.667
Lsat_1_v5_gn_4_121661	lysocardiolipin and lysophospholipid acyltransferase (LCLAT1, AGPAT8)	AT3G18850.2	lysophosphatidyl acyltransferase 5	-1.43398	2.94792e-07	491.333	161
Lsat_1_v5_gn_1_31740	interleukin-1 receptor-associated kinase 4 (IRAK4)	AT4G32000.2	Protein kinase superfamily protein	-1.07257	3.10144e-07	682.333	286.333
Lsat_1_v5_gn_6_78761	RING FINGER DOMAIN-CONTAINING // RING-H2 FINGER PROTEIN ATL3	AT3G16720.1	TOXICOS EN LEVADURA 2	-1.57264	3.14656e-07	15289	4469.67
Lsat_1_v5_gn_3_78681	MINOR ALLERGEN	AT4G36750.1	Quinone reductase family protein	-1.46442	3.17619e-07	627	198.667
Lsat_1_v5_gn_6_49101	Protein disulfide-isomerase / S-S rearrangase	AT3G44020.1	thylakoid lumenal P17.1 protein	-1.06551	3.17648e-07	835	349.667
Lsat_1_v5_gn_0_4881	PECTATE LYASE 1-RELATED	AT4G13710.1	Pectin lyase-like superfamily protein	-2.16958	3.18046e-07	241.667	47.3333
Lsat_1_v5_gn_2_87941	RING FINGER AND CCCH-TYPE ZINC FINGER DOMAIN-CONTAINING PROTEIN // SUBFAMILY NOT NAMED	AT3G29270.1	RING/U-box superfamily protein	1.29516	3.25992e-07	392	853
Lsat_1_v5_gn_3_93260	Anaphase-promoting complex (APC), subunit 11 // Predicted E3 ubiquitin ligase	AT2G23780.1	RING/U-box superfamily protein	0.98332	3.34726e-07	644	1124.67
Lsat_1_v5_gn_4_108080	MYB-LIKE DNA-BINDING PROTEIN MYB // MYB FAMILY TRANSCRIPTION FACTOR	AT3G47600.1	myb domain protein 94	-1.2467	3.36009e-07	738.333	272.667
Lsat_1_v5_gn_2_103080	5'-AMP-ACTIVATED PROTEIN KINASE , BETA SUBUNIT // PHOSPHOGLUCAN PHOSPHATASE DSP4, CHLOROPLASTIC	AT3G52180.1	dual specificity protein phosphatase (DsPTP1) family protein	0.867997	3.36044e-07	1785	2863.67
Lsat_1_v5_gn_2_10761	AMINO ACID TRANSPORTER // CATIONIC AMINO ACID TRANSPORTER 2, VACUOLAR-RELATED // VACUOLAR PROTEIN SORTING 26 RELATED // VACUOLAR PROTEIN SORTING-ASSOCIATED PROTEIN 26A-RELATED	AT1G58030.1	cationic amino acid transporter 2	-1.34064	3.37266e-07	393	136.667
Lsat_1_v5_gn_5_188861	SODIUM/HYDROGEN EXCHANGER // SODIUM/HYDROGEN EXCHANGER 1-RELATED	AT3G05030.1	sodium hydrogen exchanger 2	2.45586	3.38006e-07	26.6667	131
Lsat_1_v5_gn_8_110620	FAMILY NOT NAMED // PROTEIN LURP-ONE-RELATED 1-RELATED	AT3G11740.1	Protein of unknown function (DUF567)	4.24632	3.39755e-07	3	50
Lsat_1_v5_gn_3_36420	Secologanin synthase	AT3G14690.1	cytochrome P450, family 72, subfamily A, polypeptide 15	1.6187	3.43915e-07	675	1844.67
Lsat_1_v5_gn_8_98601	peroxin-13 (PEX13)	AT3G07560.1	peroxin 13	0.979049	3.46067e-07	4979	8674.33
Lsat_1_v5_gn_2_8861	GDSL ESTERASE/LIPASE EXL1-RELATED	AT5G42170.1	SGNH hydrolase-type esterase superfamily protein	-2.74876	3.4656e-07	251.333	33.3333
Lsat_1_v5_gn_7_108921	TBC1 DOMAIN FAMILY MEMBER GTPASE-ACTIVATING PROTEIN // SUBFAMILY NOT NAMED	AT4G27100.2	Ypt/Rab-GAP domain of gyp1p superfamily protein	0.981061	3.52715e-07	1489.67	2587
Lsat_1_v5_gn_1_26120	Calmodulin binding protein-like (Calmodulin_bind)	AT5G62570.2	Calmodulin binding protein-like	-1.26082	3.57599e-07	1266	465.667
Lsat_1_v5_gn_6_88660	SODIUM-BILE ACID COTRANSPORTER // SODIUM/METABOLITE COTRANSPORTER BASS5, CHLOROPLASTIC-RELATED	AT4G22840.1	Sodium Bile acid symporter family	1.45619	3.58043e-07	119	286.667
Lsat_1_v5_gn_5_178301	FAMILY NOT NAMED // EXPRESSED PROTEIN	AT2G43060.1	ILI1 binding bHLH 1	2.20277	3.63609e-07	27	109
Lsat_1_v5_gn_2_123380	PHOSPHOINOSITIDE PHOSPHOLIPASE C 6	AT2G40116.1	Phosphoinositide-specific phospholipase C family protein	1.53748	3.67558e-07	740.667	1852
Lsat_1_v5_gn_6_113680	PROTEIN PHOSPHATASE 2C // PROTEIN PHOSPHATASE 2C 12-RELATED	AT1G47380.1	Protein phosphatase 2C family protein	1.2016	3.70979e-07	604	1221
Lsat_1_v5_gn_0_32720	tether containing UBX domain for GLUT4 (ASPSCR1, ASPL)	AT3G27310.1	plant UBX domain-containing protein 1	1.06611	3.7774e-07	296	546
Lsat_1_v5_gn_4_185440	MITOCHONDRIAL TRANSCRIPTION TERMINATION FACTOR FAMILY PROTEIN	AT4G14605.1	Mitochondrial transcription termination factor family protein	-0.973835	3.78538e-07	1118.33	498.333
Lsat_1_v5_gn_7_44940	LEUCINE-RICH REPEAT-CONTAINING PROTEIN // SUBFAMILY NOT NAMED	AT5G36930.2	Disease resistance protein (TIR-NBS-LRR class) family	1.8803	3.80587e-07	35	113.667
Lsat_1_v5_gn_1_67400	AQUAPORIN TRANSPORTER // AQUAPORIN PIP1-4-RELATED	AT4G00430.1	plasma membrane intrinsic protein 1;4	3.63952	3.82838e-07	11.3333	124.667
Lsat_1_v5_gn_9_103381	ERO1-like protein alpha (ERO1L)	AT1G72280.1	endoplasmic reticulum oxidoreductins 1	1.06866	3.86721e-07	547.333	1011.67
Lsat_1_v5_gn_4_185301	EF-HAND CALCIUM-BINDING DOMAIN CONTAINING PROTEIN // SUBFAMILY NOT NAMED	AT1G76650.3	calmodulin-like 38	2.07176	3.89827e-07	1100	4139
Lsat_1_v5_gn_3_3380	Trypsin and protease inhibitor (Kunitz_legume)	AT1G17860.1	Kunitz family trypsin and protease inhibitor protein	1.77817	3.91688e-07	63.3333	190.667
Lsat_1_v5_gn_3_65300	Germacrene A alcohol dehydrogenase // Germacrene A hydroxylase	AT3G26210.1	cytochrome P450, family 71, subfamily B, polypeptide 23	-1.15161	3.94644e-07	7503.67	2976
Lsat_1_v5_gn_1_49781	2-OXOGLUTARATE-DEPENDENT DIOXYGENASE FAMILY PROTEIN-RELATED	AT2G25737.1	Sulfite exporter TauE/SafE family protein	-1.3991	3.95517e-07	1923	634.667
Lsat_1_v5_gn_2_45640	FAMILY NOT NAMED // CORONATINE-INSENSITIVE PROTEIN 1	AT2G39940.1	RNI-like superfamily protein	-1.28251	3.97556e-07	644	234
Lsat_1_v5_gn_2_84380	SERINE/THREONINE-PROTEIN KINASE // SUBFAMILY NOT NAMED	AT3G50530.1	CDPK-related kinase	-1.46155	4.00188e-07	310.667	99.3333
Lsat_1_v5_gn_8_112021	NB-ARC domain (NB-ARC) // CHD5-like protein (CHD5) // TIR domain (TIR_2)	AT5G36930.2	Disease resistance protein (TIR-NBS-LRR class) family	1.43284	4.00767e-07	190.667	454.667
Lsat_1_v5_gn_2_131600	FAMILY NOT NAMED // IQ-DOMAIN 24 PROTEIN	AT5G07240.1	IQ-domain 24	1.17573	4.06761e-07	1580.33	3164.67
Lsat_1_v5_gn_8_61241	apolipoprotein D and lipocalin family protein (APOD)	AT5G58070.1	temperature-induced lipocalin	-1.09084	4.07051e-07	2306.33	959.333
Lsat_1_v5_gn_1_48821	DIMETHYLANILINE MONOOXYGENASE // INDOLE-3-PYRUVATE MONOOXYGENASE YUCCA2-RELATED	AT5G25620.1	Flavin-binding monooxygenase family protein	-2.58545	4.07294e-07	90	13.3333
Lsat_1_v5_gn_4_168960	peptidyl-prolyl isomerase D [EC:5.2.1.8] (PPID, CYPD)	AT2G15790.1	peptidyl-prolyl cis-trans isomerase / cyclophilin-40 (CYP40) / rotamase	1.10892	4.11999e-07	336.667	638
Lsat_1_v5_gn_8_157700	Leucine Rich Repeat (LRR_1) // Leucine rich repeat N-terminal domain (LRRNT_2) // Leucine rich repeat (LRR_8)	AT2G34930.1	disease resistance family protein / LRR family protein	-1.98462	4.13343e-07	529	120.333
Lsat_1_v5_gn_6_12421	RING-H2 FINGER PROTEIN ATL69-RELATED	AT5G53110.1	RING/U-box superfamily protein	4.38615	4.2073e-07	2.66667	49.3333
Lsat_1_v5_gn_5_143381	MITOGEN-ACTIVATED KINASE KINASE KINASE // MITOGEN-ACTIVATED PROTEIN KINASE KINASE 1-RELATED	AT4G29810.1	MAP kinase kinase 2	0.888102	4.2603e-07	1096.67	1790.67
Lsat_1_v5_gn_5_182741	GLYCOLIPID TRANSFER PROTEIN-RELATED // SUBFAMILY NOT NAMED	AT2G33470.2	glycolipid transfer protein 1	0.8692	4.28845e-07	1319.33	2107.33
Lsat_1_v5_gn_9_28401	STEROL REGULATORY ELEMENT-BINDING PROTEIN // TRANSCRIPTION FACTOR BHLH48-RELATED	AT3G57800.2	basic helix-loop-helix (bHLH) DNA-binding superfamily protein	-1.08842	4.29873e-07	1352.67	555.333
Lsat_1_v5_gn_6_36540	FAMILY NOT NAMED // KINESIN-RELATED PROTEIN 11	AT3G12020.1	P-loop containing nucleoside triphosphate hydrolases superfamily protein	-0.830268	4.33101e-07	1184.67	583.667
Lsat_1_v5_gn_9_104581	heat shock protein 90kDa beta (HSP90B, TRA1)	AT3G07770.1	HEAT SHOCK PROTEIN 89.1	1.1265	4.34299e-07	891.667	1694
Lsat_1_v5_gn_8_149900	U-BOX DOMAIN-CONTAINING PROTEIN 45-RELATED	AT1G27910.1	plant U-box 45	1.1381	4.3479e-07	351.667	674.667
Lsat_1_v5_gn_1_21441	PROPROTEIN CONVERTASE SUBTILISIN/KEXIN // SUBFAMILY NOT NAMED	AT5G67090.1	Subtilisin-like serine endopeptidase family protein	-1.11334	4.41258e-07	1190	483.667
Lsat_1_v5_gn_5_38761	FAMILY NOT NAMED // F-BOX FAMILY PROTEIN	AT4G22430.1	F-box family protein	5.51239	4.43139e-07	1	40
Lsat_1_v5_gn_9_21800	GLUTATHIONE PEROXIDASE // GLUTATHIONE PEROXIDASE 4-RELATED	AT3G63080.1	glutathione peroxidase 5	-7.43724	4.44688e-07	36.3333	0
Lsat_1_v5_gn_2_113481	S-locus glycoprotein domain (S_locus_glycop) // D-mannose binding lectin (B_lectin) // Protein tyrosine kinase (Pkinase_Tyr) // PAN-like domain (PAN_2)	AT4G27290.1	S-locus lectin protein kinase family protein	2.19746	4.4844e-07	28.3333	115.667
Lsat_1_v5_gn_6_83821	Photosystem I // UDP-glucose 4-epimerase / Uridine diphospho-galactose-4-epimerase	AT4G23920.1	UDP-D-glucose/UDP-D-galactose 4-epimerase 2	-2.17939	4.555e-07	9418	1821.67
Lsat_1_v5_gn_1_36540	PEPTIDASE M20 FAMILY MEMBER // IAA-AMINO ACID HYDROLASE ILR1-LIKE 1-RELATED	AT1G51760.1	peptidase M20/M25/M40 family protein	1.4115	4.5556e-07	641	1500.33
Lsat_1_v5_gn_3_44001	GUANYL-NUCLEOTIDE EXCHANGE FACTOR // SUBFAMILY NOT NAMED	AT4G34660.1	SH3 domain-containing protein	0.944696	4.59631e-07	765	1290.67
Lsat_1_v5_gn_9_23580	FAMILY NOT NAMED // PROTEIN KINASE APK1A, CHLOROPLASTIC-RELATED	AT2G28930.3	protein kinase 1B	-1.2173	4.61943e-07	3543.67	1341.67
Lsat_1_v5_gn_2_133080	F-BOX AND WD40 DOMAIN PROTEIN // SUBFAMILY NOT NAMED	AT4G00755.1	F-box family protein	-1.07536	4.66421e-07	1090	453.333
Lsat_1_v5_gn_8_14841	speckle-type POZ protein (SPOP)	AT2G39760.1	BTB/POZ/MATH-domains containing protein	0.944346	4.67154e-07	1501.33	2543
Lsat_1_v5_gn_9_104220	F-box domain (F-box) // F-box associated (FBA_1)	AT3G07870.1	F-box and associated interaction domains-containing protein	-1.12921	4.67393e-07	365.667	147
Lsat_1_v5_gn_8_41680	F-type H+-transporting ATPase subunit beta (ATPeF1B, ATP5B, ATP2)	AT5G08680.1	ATP synthase alpha/beta family protein	0.801799	4.81758e-07	3936.33	5991.67
Lsat_1_v5_gn_1_11741	Protein kinase domain (Pkinase) // Leucine Rich Repeat (LRR_1) // Leucine rich repeat (LRR_8)	AT4G08850.1	Leucine-rich repeat receptor-like protein kinase family protein	2.883	4.84275e-07	22.3333	145.667
Lsat_1_v5_gn_7_35201	ETHYLENE-RESPONSIVE TRANSCRIPTION FACTOR ERF018	AT1G19210.1	Integrase-type DNA-binding superfamily protein	-1.8193	4.86045e-07	1409	350.667
Lsat_1_v5_gn_1_61441	EUKARYOTIC TRANSLATION INITIATION FACTOR 2C // PROTEIN ARGONAUTE 5	AT1G48410.2	Stabilizer of iron transporter SufD / Polynucleotidyl transferase	1.12033	4.93011e-07	1763.67	3320
Lsat_1_v5_gn_7_17080	MKIAA1688 PROTEIN // SUBFAMILY NOT NAMED	AT4G04900.1	ROP-interactive CRIB motif-containing protein 10	-1.26619	4.93115e-07	589	215.667
Lsat_1_v5_gn_7_28721	Plant protein of unknown function (DUF247)	AT3G50140.1	Plant protein of unknown function (DUF247)	2.67364	4.95557e-07	12.3333	68.3333
Lsat_1_v5_gn_6_86460	PROTEIN VM106R.1	AT5G41330.1	BTB/POZ domain with WD40/YVTN repeat-like protein	-1.2935	5.0066e-07	1314	465.667
Lsat_1_v5_gn_7_57220	SERINE-THREONINE PROTEIN KINASE // SUBFAMILY NOT NAMED	AT4G31170.3	Protein kinase superfamily protein	1.0406	5.03455e-07	662.667	1196.67
Lsat_1_v5_gn_6_107101	PPR repeat (PPR) // PPR repeat family (PPR_2) // Pentatricopeptide repeat domain (PPR_3) // DYW family of nucleic acid deaminases (DYW_deaminase)	AT4G13650.1	Pentatricopeptide repeat (PPR) superfamily protein	-0.993736	5.12407e-07	1134	499.667
Lsat_1_v5_gn_7_112340	INHIBITOR OF APOPTOSIS // BOI-RELATED E3 UBIQUITIN-PROTEIN LIGASE 3-RELATED	AT3G12920.1	SBP (S-ribonuclease binding protein) family protein	1.24247	5.16359e-07	452.667	932.667
Lsat_1_v5_gn_5_54160	Protein kinase domain (Pkinase) // Protein tyrosine kinase (Pkinase_Tyr)	AT1G11300.1	protein serine/threonine kinases;protein kinases;ATP binding;sugar binding;kinases;carbohydrate binding	-2.81761	5.19672e-07	71.6667	9
Lsat_1_v5_gn_8_27040	Non-specific serine/threonine protein kinase / Threonine-specific protein kinase	AT1G76360.1	Protein kinase superfamily protein	2.40418	5.19672e-07	58.3333	279
Lsat_1_v5_gn_5_110941	MAGNESIUM AND COBALT TRANSPORT PROTEIN/MITOCHONDRIAL IMPORT INNER MEMBRANE TRANSLOCASE SUBUNIT TIM8 // ZINC TRANSPORT PROTEIN ZNTB	AT2G04305.1	Magnesium transporter CorA-like family protein	0.902535	5.20058e-07	625.667	1026
Lsat_1_v5_gn_9_61301	cytochrome P450, family 90, subfamily A, polypeptide 1 (CYP90A1, CPD)	AT5G05690.1	Cytochrome P450 superfamily protein	-1.33844	5.20058e-07	759.333	264
Lsat_1_v5_gn_6_65141	transcription factor MYC2 (MYC2)	AT4G17880.1	Basic helix-loop-helix (bHLH) DNA-binding family protein	1.41312	5.33713e-07	887.667	2091.33
Lsat_1_v5_gn_1_46700	bZIP transcription factor (bZIP_1) // FAT domain (FAT) // Basic region leucine zipper (bZIP_2)	AT4G38900.3	Basic-leucine zipper (bZIP) transcription factor family protein	-7.50878	5.35026e-07	37.6667	0
Lsat_1_v5_gn_2_133700	PYRUVATE KINASE // PLASTIDIAL PYRUVATE KINASE 2	AT5G52920.1	plastidic pyruvate kinase beta subunit 1	-2.08786	5.39999e-07	120	25
Lsat_1_v5_gn_3_25841	CGI-141-RELATED/LIPASE CONTAINING PROTEIN // SUBFAMILY NOT NAMED	AT5G18640.1	alpha/beta-Hydrolases superfamily protein	1.03443	5.41935e-07	1604.67	2907
Lsat_1_v5_gn_5_41561	PEPTIDYL-PROLYL CIS-TRANS ISOMERASE FKBP16-2, CHLOROPLASTIC	AT4G39710.1	FK506-binding protein 16-2	-1.5514	5.42689e-07	1844.33	559.667
Lsat_1_v5_gn_7_2520	Delta(8)-fatty-acid desaturase / SLD	AT3G61580.1	Fatty acid/sphingolipid desaturase	0.808845	5.44541e-07	2552	3924.67
Lsat_1_v5_gn_1_70060	TRANSCRIPTION FACTOR BHLH63-RELATED	AT3G07340.1	basic helix-loop-helix (bHLH) DNA-binding superfamily protein	-1.78957	5.46814e-07	2334	577.667
Lsat_1_v5_gn_2_19081	UNCHARACTERIZED NODULIN-LIKE PROTEIN // SUBFAMILY NOT NAMED	AT2G39210.1	Major facilitator superfamily protein	-0.929547	5.47389e-07	1181.33	545
Lsat_1_v5_gn_7_49561	Protein kinase domain (Pkinase) // Leucine Rich Repeat (LRR_1) // Leucine rich repeat N-terminal domain (LRRNT_2) // Leucine rich repeat (LRR_8)	AT2G24130.1	Leucine-rich receptor-like protein kinase family protein	3.25954	5.48906e-07	5.33333	44.6667
Lsat_1_v5_gn_9_90040	POTASSIUM CHANNEL, SUBFAMILY K // SUBFAMILY NOT NAMED	AT5G55630.2	Outward rectifying potassium channel protein	-1.74147	5.48906e-07	415.333	109
Lsat_1_v5_gn_9_27300	Guanylate kinase / Guanosine monophosphate kinase	AT3G57550.2	guanylate kinase	1.58985	6.01036e-07	68	179
Lsat_1_v5_gn_7_1360	RING finger protein 113A (RNF113A, CWC24)	AT1G01350.1	Zinc finger (CCCH-type/C3HC4-type RING finger) family protein	0.781902	6.05321e-07	1009	1525.67
Lsat_1_v5_gn_8_49481	LEUCINE-RICH REPEAT-CONTAINING PROTEIN // DISEASE RESISTANCE PROTEIN-RELATED	AT5G36930.2	Disease resistance protein (TIR-NBS-LRR class) family	0.810571	6.19194e-07	1189.67	1825
Lsat_1_v5_gn_9_97780	MATE EFFLUX FAMILY PROTEIN ALF5-RELATED	AT3G23550.1	MATE efflux family protein	-1.02152	6.20362e-07	928	403.333
Lsat_1_v5_gn_5_134441	Homeobox domain (Homeobox) // START domain (START) // MEKHLA domain (MEKHLA)	AT1G52150.1	Homeobox-leucine zipper family protein / lipid-binding START domain-containing protein	-0.998649	6.23426e-07	1063.33	470
Lsat_1_v5_gn_4_33021	Late embryogenesis abundant protein (LEA_2)	AT1G64450.1	Glycine-rich protein family	-1.35705	6.24591e-07	257	87.6667
Lsat_1_v5_gn_3_56361	F16A14.15-RELATED	AT1G69360.1	Plant protein of unknown function (DUF863)	-1.32609	6.25192e-07	581	202.333
Lsat_1_v5_gn_8_155220	PROTEIN PHOSPHATASE 2C 14-RELATED	AT1G67820.1	Protein phosphatase 2C family protein	1.72483	6.25573e-07	52.3333	151.333
Lsat_1_v5_gn_2_126880	WRKY DNA -binding domain (WRKY)	AT3G56400.1	WRKY DNA-binding protein 70	-1.11343	6.35436e-07	20591.3	8425.33
Lsat_1_v5_gn_5_188121	SET DOMAIN PROTEINS // SUBFAMILY NOT NAMED	AT2G44150.1	histone-lysine N-methyltransferase ASHH3	-1.18186	6.37677e-07	866	331.333
Lsat_1_v5_gn_7_13541	Stress responsive A/B Barrel Domain (Dabb)	AT2G31670.1	Stress responsive alpha-beta barrel domain protein	-1.02331	6.46706e-07	746.667	324
Lsat_1_v5_gn_1_91580	programmed cell death protein 5 (PDCD5, TFAR19)	AT1G29850.1	double-stranded DNA-binding family protein	0.748059	6.52627e-07	1734	2554.33
Lsat_1_v5_gn_1_8741	L-TYPE LECTIN-DOMAIN CONTAINING RECEPTOR KINASE S.6	AT5G42120.1	Concanavalin A-like lectin protein kinase family protein	2.64906	6.69696e-07	12.6667	69.3333
Lsat_1_v5_gn_5_99040	RIBOSOMAL PROTEIN S6 KINASE // PROTEIN KINASE PINOID 2	AT2G26700.1	AGC (cAMP-dependent, cGMP-dependent and protein kinase C) kinase family protein	-1.23792	6.77002e-07	1371.67	514
Lsat_1_v5_gn_1_128641	F-box domain (F-box) // F-box associated (FBA_1)	AT3G07870.1	F-box and associated interaction domains-containing protein	-7.38139	6.77542e-07	35.3333	0
Lsat_1_v5_gn_9_99300	general transcription factor IIIA (GTF3A)	AT1G72050.2	transcription factor IIIA	0.955845	6.77838e-07	582	988.667
Lsat_1_v5_gn_8_51000	Pollen allergen (Pollen_allerg_1) // Rare lipoprotein A (RlpA)-like double-psi beta-barrel (DPBB_1)	AT1G69530.2	expansin A1	-2.45183	6.80051e-07	499	79
Lsat_1_v5_gn_4_155220	AUXIN EFFLUX CARRIER FAMILY PROTEIN	AT1G71090.1	Auxin efflux carrier family protein	1.71217	6.87928e-07	160.667	464.667
Lsat_1_v5_gn_2_133260	BAG FAMILY MOLECULAR CHAPERONE REGULATOR 2-RELATED	AT5G07220.1	BCL-2-associated athanogene 3	0.718685	6.91209e-07	2324.67	3359.33
Lsat_1_v5_gn_2_72001	tRNA-splicing endonuclease positive effector (SEN1) // DNA helicase	AT1G65810.1	P-loop containing nucleoside triphosphate hydrolases superfamily protein	7.1251	6.92916e-07	0.333333	43.6667
Lsat_1_v5_gn_6_19480	PROTEIN DEHYDRATION-INDUCED 19 HOMOLOG 4-RELATED	AT5G49230.1	Drought-responsive family protein	0.853203	6.94014e-07	578.333	918
Lsat_1_v5_gn_8_11880	DUAL SPECIFICITY PROTEIN KINASE // HYPOTHETICAL SER-THR PROTEIN KINASE-RELATED	AT2G40120.1	Protein kinase superfamily protein	-1.1418	6.94706e-07	592.333	233
Lsat_1_v5_gn_6_110641	PROPROTEIN CONVERTASE SUBTILISIN/KEXIN // SUBFAMILY NOT NAMED	AT1G71950.1	Proteinase inhibitor, propeptide	0.758666	6.96347e-07	2315.67	3444.67
Lsat_1_v5_gn_4_5360	INHIBITOR OF APOPTOSIS // S-RIBONUCLEASE BINDING PROTEIN SBP1-RELATED	AT1G10650.1	SBP (S-ribonuclease binding protein) family protein	1.38092	7.03385e-07	744	1704
Lsat_1_v5_gn_2_17221	FAMILY NOT NAMED // F-BOX PROTEIN PP2-B1-RELATED	AT2G02230.1	phloem protein 2-B1	-1.6329	7.07895e-07	1613.67	467.333
Lsat_1_v5_gn_1_57701	Secoisolariciresinol dehydrogenase	AT1G52340.1	NAD(P)-binding Rossmann-fold superfamily protein	-2.53288	7.09661e-07	1419.67	222.333
Lsat_1_v5_gn_5_29420	AUX/IAA family (AUX_IAA)	AT4G32280.1	indole-3-acetic acid inducible 29	-2.56173	7.21705e-07	152.333	22
Lsat_1_v5_gn_8_67381	xyloglucan:xyloglucosyl transferase (E2.4.1.207) // xyloglucan:xyloglucosyl transferase TCH4 (TCH4)	AT4G25810.1	xyloglucan endotransglycosylase 6	3.28525	7.22836e-07	51.3333	419.667
Lsat_1_v5_gn_9_26060	FAMILY NOT NAMED // PROTEIN TRICHOME BIREFRINGENCE-RELATED	AT5G06700.1	Plant protein of unknown function (DUF828)	1.03342	7.34486e-07	2552.67	4563.67
Lsat_1_v5_gn_1_104941	CTL TRANSPORTER // PROTEIN PNS1	AT5G13760.1	Plasma-membrane choline transporter family protein	-1.31134	7.41842e-07	696.333	246
Lsat_1_v5_gn_4_36401	SYNAPTOTAGMIN // C2 CALCIUM/LIPID-BINDING PLANT PHOSPHORIBOSYLTRANSFERASE FAMILY PROTEIN	AT4G11610.1	C2 calcium/lipid-binding plant phosphoribosyltransferase family protein	1.30632	7.6611e-07	3483	7625.67
Lsat_1_v5_gn_8_153841	PANTOTHENATE KINASE // SUBFAMILY NOT NAMED	AT4G32180.1	pantothenate kinase 2	1.03153	7.74299e-07	920.333	1660
Lsat_1_v5_gn_5_119080	STEROL REGULATORY ELEMENT-BINDING PROTEIN // SUBFAMILY NOT NAMED	AT4G34530.1	cryptochrome-interacting basic-helix-loop-helix 1	-2.06998	7.7504e-07	371.667	78.3333
Lsat_1_v5_gn_2_44460	FAMILY NOT NAMED // SUBFAMILY NOT NAMED // FAMILY NOT NAMED // F-BOX PROTEIN PP2-B13-RELATED	AT5G47850.1	CRINKLY4 related 4	1.76425	7.78366e-07	36.6667	110
Lsat_1_v5_gn_2_241	LEUCINE-RICH REPEAT-CONTAINING PROTEIN // SUBFAMILY NOT NAMED	AT4G27220.1	NB-ARC domain-containing disease resistance protein	1.07353	7.82483e-07	311.333	573
Lsat_1_v5_gn_2_36140	PPR repeat family (PPR_2)	AT4G31850.1	proton gradient regulation 3	-1.14394	7.91959e-07	1079	427.333
Lsat_1_v5_gn_4_9800	apyrase (ENTPD1_3_8)	AT2G02970.1	GDA1/CD39 nucleoside phosphatase family protein	1.12132	7.98069e-07	1211.33	2336
Lsat_1_v5_gn_4_53920	VQ motif (VQ)	AT1G28280.2	VQ motif-containing protein	-1.3824	8.03047e-07	1142	380
Lsat_1_v5_gn_8_62261	CLATHRIN ASSEMBLY PROTEIN // SUBFAMILY NOT NAMED	AT4G32285.2	ENTH/ANTH/VHS superfamily protein	2.20675	8.03047e-07	25	100.333
Lsat_1_v5_gn_5_38041	FAMILY NOT NAMED // PROTEIN WAVE-DAMPENED 2-RELATED	AT1G54460.1	TPX2 (targeting protein for Xklp2) protein family	0.69742	8.06936e-07	1225.33	1741.33
Lsat_1_v5_gn_6_102660	Cytochrome P450 CYP2 subfamily	AT3G26300.1	cytochrome P450, family 71, subfamily B, polypeptide 34	1.51455	8.11156e-07	354.333	880.667
Lsat_1_v5_gn_7_42641	ubiquinol-cytochrome c reductase subunit 7 (QCR7, UQCRB)	AT5G25450.1	Cytochrome bd ubiquinol oxidase, 14kDa subunit	1.13047	8.16886e-07	196.667	376.333
Lsat_1_v5_gn_3_40321	Wound-induced protein (DUF3774)	AT4G28240.1	Wound-responsive family protein	2.08116	8.17452e-07	22.3333	82
Lsat_1_v5_gn_1_61061	Kinesin-like protein	AT5G06670.1	P-loop containing nucleoside triphosphate hydrolases superfamily protein	-0.863106	8.28794e-07	1224.33	589
Lsat_1_v5_gn_5_7741	C2 domain (C2)	AT5G55530.3	Calcium-dependent lipid-binding (CaLB domain) family protein	0.984445	8.28794e-07	1595.67	2781.67
Lsat_1_v5_gn_6_10780	MEMBER OF 'GDXG' FAMILY OF LIPOLYTIC ENZYMES // CARBOXYLESTERASE 12-RELATED	AT2G03550.1	alpha/beta-Hydrolases superfamily protein	-1.18721	8.29456e-07	2207	841.667
Lsat_1_v5_gn_4_18540	UNCHARACTERIZED DUF292 // SUBFAMILY NOT NAMED	AT1G13340.1	Regulator of Vps4 activity in the MVB pathway protein	2.37372	8.37977e-07	34	158.667
Lsat_1_v5_gn_2_49961	Domain of unknown function (DUF239) (DUF239) // Domain of unknown function (DUF4409) (DUF4409)	AT3G13510.1	Protein of Unknown Function (DUF239)	-1.25607	8.45802e-07	6080.33	2228.67
Lsat_1_v5_gn_8_96821	molecular chaperone GrpE (GRPE)	AT4G26780.1	Co-chaperone GrpE family protein	-1.20637	8.48907e-07	361.333	137
Lsat_1_v5_gn_6_58961	(-)-germacrene D synthase (GERD)	AT5G23960.2	terpene synthase 21	-7.27324	8.54741e-07	32.6667	0
Lsat_1_v5_gn_8_53860	FAMILY NOT NAMED // PROTEIN KINASE 2A, CHLOROPLASTIC-RELATED	AT2G02800.1	protein kinase 2B	0.965508	8.57727e-07	1654	2850.67
Lsat_1_v5_gn_2_57840	TRANSCRIPTION FACTOR GATA GATA BINDING FACTOR // SUBFAMILY NOT NAMED	AT4G32890.1	GATA transcription factor 9	1.26992	8.58774e-07	1403	3009.33
Lsat_1_v5_gn_4_51700	mlo protein (MLO)	AT2G39200.1	Seven transmembrane MLO family protein	1.48396	8.64696e-07	153	378
Lsat_1_v5_gn_0_17841	DOWNY MILDEW RESISTANCE 6 PROTEIN / OXIDOREDUCTASE	AT5G24530.1	2-oxoglutarate (2OG) and Fe(II)-dependent oxygenase superfamily protein	1.98264	8.68586e-07	607.333	2164.33
Lsat_1_v5_gn_3_49241	Glycosyl transferase family 2 (Glyco_tranf_2_4)	AT1G27200.1	Domain of unknown function (DUF23)	1.00682	8.68586e-07	657	1164.33
Lsat_1_v5_gn_8_83780	PROTEIN S-ACYLTRANSFERASE 4-RELATED	AT3G56930.1	DHHC-type zinc finger family protein	2.267	8.68586e-07	31.3333	129.333
Lsat_1_v5_gn_6_55221	nonsense-mediated mRNA decay protein 3 (NMD3)	AT2G03820.1	nonsense-mediated mRNA decay NMD3 family protein	1.44999	8.70007e-07	2317.67	5581.33
Lsat_1_v5_gn_5_98641	PPR repeat (PPR) // PPR repeat family (PPR_2)	AT5G55740.1	Tetratricopeptide repeat (TPR)-like superfamily protein	-1.30494	8.8872e-07	301.333	107.667
Lsat_1_v5_gn_9_123500	DnaJ domain (DnaJ) // 4Fe-4S single cluster domain of Ferredoxin I (Fer4_13) // 4Fe-4S single cluster domain (Fer4_15)	AT3G05345.1	Chaperone DnaJ-domain superfamily protein	-1.37289	8.89028e-07	2004.33	690
Lsat_1_v5_gn_6_43520	Rubber cis-polyprenylcistransferase / Rubber transferase	AT2G17570.1	Undecaprenyl pyrophosphate synthetase family protein	1.05558	8.94677e-07	289	527.333
Lsat_1_v5_gn_4_5001	FAMILY NOT NAMED // CARBOXYL-TERMINAL PEPTIDASE-RELATED	AT1G23340.2	Protein of Unknown Function (DUF239)	-1.14509	8.97671e-07	920.333	364.333
Lsat_1_v5_gn_7_97821	RECEPTOR LIKE PROTEIN 54	AT1G47890.1	receptor like protein 7	1.22054	8.99699e-07	399	812
Lsat_1_v5_gn_8_22281	F-box associated domain (FBA_3)	AT3G06240.1	F-box family protein	1.11132	9.1089e-07	296.333	564.667
Lsat_1_v5_gn_0_47540	GLUCOSE-6-PHOSPHATE 1-DEHYDROGENASE G6PD // SUBFAMILY NOT NAMED	AT5G40760.1	glucose-6-phosphate dehydrogenase 6	0.816114	9.11113e-07	4537	7000.67
Lsat_1_v5_gn_3_72021	ZINC FINGER FYVE DOMAIN CONTAINING PROTEIN // SUBFAMILY NOT NAMED	AT1G20110.1	RING/FYVE/PHD zinc finger superfamily protein	1.09415	9.11113e-07	991.667	1870
Lsat_1_v5_gn_5_40061	E3 ubiquitin-protein ligase ATL6/9/15/31/42/55 [EC:6.3.2.19] (ATL6S)	AT3G05200.1	RING/U-box superfamily protein	-0.988534	9.1612e-07	2811.33	1244
Lsat_1_v5_gn_1_34101	katanin p60 ATPase-containing subunit A1 [EC:3.6.4.3] (KATNA1)	AT1G80350.1	P-loop containing nucleoside triphosphate hydrolases superfamily protein	-1.39058	9.21896e-07	300	100.333
Lsat_1_v5_gn_4_158841	CIRCADIAN PROTEIN CLOCK/ARNT/BMAL/PAS // TRANSCRIPTION FACTOR NAI1	AT4G37850.1	basic helix-loop-helix (bHLH) DNA-binding superfamily protein	3.99203	9.26528e-07	5.66667	78.3333
Lsat_1_v5_gn_3_135001	PHOSPHOLIPASE D // SUBFAMILY NOT NAMED	AT2G42010.1	phospholipase D beta 1	0.890391	9.26679e-07	725.333	1178.67
Lsat_1_v5_gn_3_110861	REGULATOR OF CHROMOSOME CONDENSATION // REGULATOR OF CHROMOSOME CONDENSATION (RCC1) FAMILY PROTEIN-RELATED	AT5G19420.1	Regulator of chromosome condensation (RCC1) family with FYVE zinc finger domain	-0.907875	9.28941e-07	896.333	418.333
Lsat_1_v5_gn_5_158101	nascent polypeptide-associated complex subunit beta (EGD1, BTF3)	AT1G17880.1	basic transcription factor 3	0.764482	9.39035e-07	1083.67	1610
Lsat_1_v5_gn_4_162120	ESTERASE KAI2-RELATED	AT4G37470.1	alpha/beta-Hydrolases superfamily protein	-1.01011	9.58569e-07	3477.67	1522.33
Lsat_1_v5_gn_2_43281	SERINE-THREONINE PROTEIN KINASE // SUBFAMILY NOT NAMED // FAMILY NOT NAMED // SUBFAMILY NOT NAMED	AT1G04700.1	PB1 domain-containing protein tyrosine kinase	5.03689	9.65112e-07	1.33333	39
Lsat_1_v5_gn_4_162801	Protein tyrosine kinase (Pkinase_Tyr) // Carbohydrate-binding protein of the ER (Malectin_like)	AT2G23200.1	Protein kinase superfamily protein	0.864351	9.65308e-07	2054.33	3289.33
Lsat_1_v5_gn_2_112781	ABC TRANSPORTER G FAMILY MEMBER 24	AT1G53390.1	P-loop containing nucleoside triphosphate hydrolases superfamily protein	1.32911	9.6868e-07	1856	4141.67
Lsat_1_v5_gn_4_171740	FAMILY NOT NAMED // LRR RECEPTOR-LIKE SERINE/THREONINE-PROTEIN KINASE RPK2	AT3G02130.1	receptor-like protein kinase 2	0.986521	9.92312e-07	953	1662
Lsat_1_v5_gn_7_31141	CYSTATIN FAMILY MEMBER // CYSTEINE PROTEINASE INHIBITOR 6	AT3G12490.2	cystatin B	1.20074	9.95118e-07	1269.33	2558
Lsat_1_v5_gn_5_59921	Actin filament-coating protein tropomyosin	AT4G31340.1	myosin heavy chain-related	0.736641	1.01101e-06	2579.67	3775.33
Lsat_1_v5_gn_1_80541	THREONINE ALDOLASE // LOW SPECIFICITY L-THREONINE ALDOLASE	AT3G19210.1	homolog of RAD54	1.23605	1.01332e-06	134.333	279.333
Lsat_1_v5_gn_4_53520	SERINE-THREONINE PROTEIN KINASE // SUBFAMILY NOT NAMED	AT5G58950.1	Protein kinase superfamily protein	1.07592	1.02126e-06	2790	5204.33
Lsat_1_v5_gn_8_47400	GLYCOGEN PHOSPHORYLASE // SUBFAMILY NOT NAMED	AT3G29320.1	Glycosyl transferase, family 35	-1.05124	1.02622e-06	4662	1975.33
Lsat_1_v5_gn_1_26480	UBIQUITIN-CONJUGATING ENZYME E2 // SUBFAMILY NOT NAMED // FAMILY NOT NAMED // SUBFAMILY NOT NAMED	AT1G63800.1	ubiquitin-conjugating enzyme 5	1.4349	1.03004e-06	705.333	1685.33
Lsat_1_v5_gn_4_125861	PROTEIN WEAK CHLOROPLAST MOVEMENT UNDER BLUE LIGHT 1-RELATED	AT2G26570.1	Plant protein of unknown function (DUF827)	1.49261	1.04801e-06	7331	18467.3
Lsat_1_v5_gn_1_39941	SERINE/THREONINE KINASE // CBL-INTERACTING SERINE/THREONINE-PROTEIN KINASE 1-RELATED	AT3G17510.1	CBL-interacting protein kinase 1	-1.1926	1.05537e-06	258.667	99
Lsat_1_v5_gn_7_106380	ORGANIC SOLUTE TRANSPORTER-RELATED // SUBFAMILY NOT NAMED	AT4G21570.1	Protein of unknown function (DUF300)	1.01185	1.05635e-06	572.333	1003.33
Lsat_1_v5_gn_8_70401	HELICASE-RELATED // ENDORIBONUCLEASE DICER HOMOLOG 3	AT3G43920.2	dicer-like 3	-2.81324	1.06002e-06	109.667	13.3333
Lsat_1_v5_gn_9_94461	FAMILY NOT NAMED // DNA REPAIR PROTEIN RADA-LIKE PROTEIN // FAMILY NOT NAMED	AT5G50340.1	ATP-dependent peptidases;nucleotide binding;serine-type endopeptidases;DNA helicases;ATP binding;damaged DNA binding;nucleoside-triphosphatases	8.03173	1.06382e-06	2	466
Lsat_1_v5_gn_8_61661	SERINE/THREONINE-PROTEIN KINASE // CBL-INTERACTING SERINE/THREONINE-PROTEIN KINASE 12-RELATED	AT4G30960.1	SOS3-interacting protein 3	1.07275	1.07677e-06	3289.67	6068.33
Lsat_1_v5_gn_2_37340	Cyanobacterial and plant NDH-1 subunit O (NdhO)	AT1G74880.1	NAD(P)H:plastoquinone dehydrogenase complex subunit O	-1.22414	1.10041e-06	2152	818.333
Lsat_1_v5_gn_8_134300	Protein of unknown function (DUF1298) (DUF1298)	AT5G53390.1	O-acyltransferase (WSD1-like) family protein	3.00901	1.10041e-06	9	62
Lsat_1_v5_gn_2_86520	endo-1,3(4)-beta-glucanase (E3.2.1.6)	AT5G15870.1	glycosyl hydrolase family 81 protein	0.938537	1.10102e-06	679.667	1148
Lsat_1_v5_gn_7_86701	glycoprotein 3-alpha-L-fucosyltransferase (E2.4.1.214)	AT1G49710.1	fucosyltransferase 12	0.879429	1.10925e-06	605.667	976
Lsat_1_v5_gn_4_19380	LEUCINE-RICH REPEAT-CONTAINING PROTEIN	AT1G68780.1	RNI-like superfamily protein	-1.53741	1.11442e-06	339	101.667
Lsat_1_v5_gn_4_162200	EXTENSIN, PROLINE-RICH PROTEIN // SUBFAMILY NOT NAMED	AT5G59845.1	Gibberellin-regulated family protein	2.2188	1.12065e-06	263	1045.33
Lsat_1_v5_gn_7_12921	CELLULOSE SYNTHASE-LIKE PROTEIN E1	AT1G55850.1	cellulose synthase like E1	-1.26194	1.14232e-06	1073.67	396.333
Lsat_1_v5_gn_8_13781	Leucine Rich Repeat (LRR_1) // Leucine rich repeat N-terminal domain (LRRNT_2) // Leucine rich repeat (LRR_8)	AT2G34930.1	disease resistance family protein / LRR family protein	1.32062	1.15775e-06	388	847
Lsat_1_v5_gn_4_115141	FAMILY NOT NAMED // CYTOCHROME P450 71B21-RELATED	AT3G26330.1	cytochrome P450, family 71, subfamily B, polypeptide 37	3.35074	1.16118e-06	9	80.3333
Lsat_1_v5_gn_6_5620	Very-long-chain 3-oxoacyl-CoA reductase / Very-long-chain beta-ketoacyl-CoA reductase	AT4G23420.1	NAD(P)-binding Rossmann-fold superfamily protein	-0.975174	1.16247e-06	2218	987.667
Lsat_1_v5_gn_7_76100	pre-mRNA-splicing factor RBM22/SLT11 (RBM22, SLT11)	AT1G07360.1	CCCH-type zinc fingerfamily protein with RNA-binding domain	0.919854	1.20687e-06	1744	2912
Lsat_1_v5_gn_1_59561	WD40-like Beta Propeller Repeat (PD40)	AT4G01870.1	tolB protein-related	4.92389	1.2225e-06	28.3333	721.667
Lsat_1_v5_gn_6_33061	Bleomycin hydrolase / Aminopeptidase C (Lactococcus lactis)	AT5G36210.1	alpha/beta-Hydrolases superfamily protein	1.61971	1.22522e-06	89	239
Lsat_1_v5_gn_4_98620	FAMILY NOT NAMED // LYSM DOMAIN RECEPTOR-LIKE KINASE 3	AT1G51940.1	protein kinase family protein / peptidoglycan-binding LysM domain-containing protein	-0.87762	1.22831e-06	719.667	342.333
Lsat_1_v5_gn_7_51121	HISTONE ACETYLTRANSFERASE // SUBFAMILY NOT NAMED	AT2G19260.1	RING/FYVE/PHD zinc finger superfamily protein	1.09542	1.23557e-06	774.667	1468
Lsat_1_v5_gn_4_38221	FAMILY NOT NAMED // METACASPASE-2	AT1G02170.1	metacaspase 1	1.0859	1.27219e-06	807	1519.67
Lsat_1_v5_gn_0_16501	EPIDIDYMAL MEMBRANE PROTEIN E9-RELATED // SUBFAMILY NOT NAMED	AT3G01360.2	Family of unknown function (DUF716)	0.860086	1.27686e-06	545.667	872.667
Lsat_1_v5_gn_6_19060	PERIPLASMIC BETA-GLUCOSIDASE-RELATED // BETA-D-XYLOSIDASE 1	AT5G49360.1	beta-xylosidase 1	-1.82536	1.30953e-06	327.667	82
Lsat_1_v5_gn_4_6101	Matrilysin / Uterine metalloendopeptidase	AT1G24140.1	Matrixin family protein	-1.24194	1.32065e-06	10133.7	3765.67
Lsat_1_v5_gn_1_940	DNA topoisomerase / Untwisting enzyme	AT3G42860.1	zinc knuckle (CCHC-type) family protein	-7.18967	1.34089e-06	30.6667	0
Lsat_1_v5_gn_6_103341	METHYLTRANSFERASE // PECTIN METHYLTRANSFERASE QUA2-RELATED	AT1G78240.1	S-adenosyl-L-methionine-dependent methyltransferases superfamily protein	1.40006	1.34943e-06	2618.67	6152.67
Lsat_1_v5_gn_6_107860	CAMP-RESPONSE ELEMENT BINDING PROTEIN-RELATED // SUBFAMILY NOT NAMED	AT1G58330.1	transcription factor-related	2.02521	1.36396e-06	159	554.333
Lsat_1_v5_gn_5_82100	CGI-141-RELATED/LIPASE CONTAINING PROTEIN // SUBFAMILY NOT NAMED	AT3G52430.1	alpha/beta-Hydrolases superfamily protein	1.03544	1.37169e-06	1628.67	2955.67
Lsat_1_v5_gn_5_102741	Calmodulin binding protein-like (Calmodulin_bind)	AT5G57580.1	Calmodulin-binding protein	1.09644	1.37912e-06	195.333	366.333
Lsat_1_v5_gn_2_104141	Cupin domain (Cupin_2)	AT1G02335.1	germin-like protein subfamily 2 member 2 precursor	2.36782	1.40225e-06	18.6667	85.6667
Lsat_1_v5_gn_4_660	IQ calmodulin-binding motif (IQ) // IPT/TIG domain (TIG) // CG-1 domain (CG-1) // Ankyrin repeats (3 copies) (Ank_2)	AT1G67310.1	Calmodulin-binding transcription activator protein with CG-1 and Ankyrin domains	1.02115	1.40225e-06	2113.67	3793
Lsat_1_v5_gn_8_164580	PROTEIN DEHYDRATION-INDUCED 19 HOMOLOG 4-RELATED	AT5G49230.1	Drought-responsive family protein	1.36464	1.40225e-06	2788	6399
Lsat_1_v5_gn_4_18460	FAMILY NOT NAMED // AGENET DOMAIN-CONTAINING PROTEIN / BROMO-ADJACENT HOMOLOGY (BAH) DOMAIN-CONTAINING PROTEIN	AT1G68580.2	agenet domain-containing protein / bromo-adjacent homology (BAH) domain-containing protein	-0.994449	1.41643e-06	3602.67	1589
Lsat_1_v5_gn_4_48480	WRKY TRANSCRIPTION FACTOR 65-RELATED	AT1G29280.1	WRKY DNA-binding protein 65	1.5862	1.41952e-06	972.667	2604.33
Lsat_1_v5_gn_4_85941	Non-specific serine/threonine protein kinase / Threonine-specific protein kinase	AT4G32000.2	Protein kinase superfamily protein	-1.13695	1.42341e-06	622.333	247
Lsat_1_v5_gn_6_118141	SERINE/THREONINE KINASE // CBL-INTERACTING SERINE/THREONINE-PROTEIN KINASE 1-RELATED	AT3G17510.1	CBL-interacting protein kinase 1	1.11323	1.43107e-06	4111.33	7843.33
Lsat_1_v5_gn_3_80460	FAMILY NOT NAMED // PLASTIDIC GLUCOSE TRANSPORTER 4	AT5G16150.3	plastidic GLC translocator	0.983294	1.451e-06	482.667	836.667
Lsat_1_v5_gn_5_39460	LEUCINE-RICH REPEAT-CONTAINING PROTEIN // SUBFAMILY NOT NAMED // SUBFAMILY NOT NAMED	AT1G69550.1	disease resistance protein (TIR-NBS-LRR class)	7.29154	1.45103e-06	0	25.3333
Lsat_1_v5_gn_4_144921	LEUCINE-RICH REPEAT-CONTAINING PROTEIN // DISEASE RESISTANCE PROTEIN-RELATED	AT5G17680.1	disease resistance protein (TIR-NBS-LRR class), putative	1.12744	1.45307e-06	281	538.333
Lsat_1_v5_gn_3_50181	F25A4.19 PROTEIN	AT1G70000.2	myb-like transcription factor family protein	-0.977723	1.45884e-06	4224.67	1880.67
Lsat_1_v5_gn_8_24501	ATP-BINDING CASSETTE TRANSPORTER // SUBFAMILY NOT NAMED	AT2G36380.1	pleiotropic drug resistance 6	-7.17751	1.45884e-06	30.3333	0
Lsat_1_v5_gn_9_121260	cytochrome c (CYC)	AT1G22840.1	CYTOCHROME C-1	1.06224	1.46734e-06	263.667	481
Lsat_1_v5_gn_2_36200	CYSTATIN FAMILY MEMBER // SUBFAMILY NOT NAMED	AT3G12490.2	cystatin B	0.940454	1.48647e-06	3897	6602.33
Lsat_1_v5_gn_4_27960	MLP-LIKE PROTEIN 165-RELATED	AT1G70830.1	MLP-like protein 28	-1.43947	1.49028e-06	388.333	126
Lsat_1_v5_gn_2_28900	GRAS domain family (GRAS)	AT1G50420.1	scarecrow-like 3	0.873598	1.51168e-06	1322	2110.33
Lsat_1_v5_gn_5_81000	Protopanaxadiol 6-hydroxylase / Protopanaxatriol synthase	AT5G36110.1	cytochrome P450, family 716, subfamily A, polypeptide 1	3.40826	1.51607e-06	4.66667	44
Lsat_1_v5_gn_8_116421	Germacrene-A synthase / Germacrene A synthase	AT5G23960.2	terpene synthase 21	3.08373	1.51611e-06	11	82
Lsat_1_v5_gn_5_172501	DNAJ (HSP40) HOMOLOG, SUBFAMILY A, MEMBER 3A	AT5G58900.1	Homeodomain-like transcriptional regulator	1.0491	1.53385e-06	970.667	1780
Lsat_1_v5_gn_7_11381	FAMILY NOT NAMED // ETHYLENE-RESPONSIVE TRANSCRIPTION FACTOR ERF035	AT2G44940.1	Integrase-type DNA-binding superfamily protein	-1.44114	1.53651e-06	515	164.333
Lsat_1_v5_gn_2_82860	Formamidase / Formamide amidohydrolase	AT4G37560.1	Acetamidase/Formamidase family protein	-0.972625	1.54224e-06	1765.67	795.667
Lsat_1_v5_gn_1_42421	Pathogenesis-related protein Bet v I family (Bet_v_1)	AT1G24020.1	MLP-like protein 423	1.62054	1.55021e-06	2123.33	5825.67
Lsat_1_v5_gn_2_91401	MYB FAMILY TRANSCRIPTION FACTOR // F14J22.20 PROTEIN	AT2G03500.1	Homeodomain-like superfamily protein	-7.3031	1.57365e-06	33.6667	0
Lsat_1_v5_gn_8_121420	homoserine kinase (thrB1)	AT2G17265.1	homoserine kinase	-1.22102	1.57839e-06	967.667	363
Lsat_1_v5_gn_8_21260	pseudo-response regulator 7 (PRR7)	AT5G02810.1	pseudo-response regulator 7	0.79274	1.57839e-06	5263.33	7969.67
Lsat_1_v5_gn_4_60560	Beta-glucosidase / Gentobiase	AT2G44450.1	beta glucosidase 15	1.80679	1.58259e-06	203.667	616.333
Lsat_1_v5_gn_1_7940	speckle-type POZ protein (SPOP)	AT4G08455.1	BTB/POZ domain-containing protein	-1.09503	1.61281e-06	357	146.667
Lsat_1_v5_gn_2_84240	CYCLIN-DEPENDENT KINASE INHIBITOR 1 // CYCLIN-DEPENDENT KINASE INHIBITOR 6	AT1G49620.1	Cyclin-dependent kinase inhibitor family protein	-1.78872	1.62723e-06	285	72.6667
Lsat_1_v5_gn_3_137221	PHOSPHATIDYLINOSITOL N-ACETYLGLUCOSAMINYLTRANSFERASE SUBUNIT P DOWN SYNDROME CRITICAL REGION PROTEIN 5 -RELATED // PHOSPHATIDYLINOSITOL N-ACETYGLUCOSAMINLYTRANSFERASE SUBUNIT P-LIKE PROTEIN	AT4G00440.3	Protein of unknown function (DUF3741)	1.80504	1.62723e-06	267	798
Lsat_1_v5_gn_3_55381	HISTONE H1/H5 // SUBFAMILY NOT NAMED	AT5G08780.1	winged-helix DNA-binding transcription factor family protein	1.2662	1.62723e-06	475	986.333
Lsat_1_v5_gn_3_97861	heterogeneous nuclear ribonucleoprotein A1/A3 (HNRNPA1_3)	AT5G61030.1	glycine-rich RNA-binding protein 3	-1.05164	1.63509e-06	749.667	314
Lsat_1_v5_gn_3_15861	beta-amylase (E3.2.1.2)	AT4G17090.1	chloroplast beta-amylase	-1.72493	1.63791e-06	2973.67	801.667
Lsat_1_v5_gn_9_22100	FAMILY NOT NAMED // RAS-RELATED PROTEIN RABE1A // GTP-BINDING PROTEIN ARA-3-RELATED	AT3G53610.3	RAB GTPase homolog 8	0.785534	1.64039e-06	2487.33	3761.33
Lsat_1_v5_gn_2_115780	Protein of unknown function (DUF674) (DUF674)	AT5G01150.1	Protein of unknown function (DUF674)	3.55429	1.64943e-06	9.66667	99.3333
Lsat_1_v5_gn_3_62620	FAMILY NOT NAMED // PROTEIN KINASE-LIKE PROTEIN	AT1G25390.1	Protein kinase superfamily protein	1.86461	1.65505e-06	600.333	1963.67
Lsat_1_v5_gn_5_128960	NB-ARC domain (NB-ARC) // TIR domain (TIR) // TIR domain (TIR_2)	AT5G17680.1	disease resistance protein (TIR-NBS-LRR class), putative	1.14489	1.66716e-06	472.333	911.333
Lsat_1_v5_gn_2_120081	SMALL HEAT-SHOCK PROTEIN HSP20 FAMILY // SUBFAMILY NOT NAMED	AT1G53540.1	HSP20-like chaperones superfamily protein	1.17112	1.66882e-06	814.333	1594
Lsat_1_v5_gn_4_122280	brassinosteroid resistant 1/2 (BZR1_2)	AT1G75080.2	Brassinosteroid signalling positive regulator (BZR1) family protein	-1.33025	1.66882e-06	919.333	317
Lsat_1_v5_gn_7_75440	CELL DIVISION PROTEIN KINASE // PROTEIN KINASE SUPERFAMILY PROTEIN	AT1G53050.1	Protein kinase superfamily protein	1.78202	1.68104e-06	53.3333	159
Lsat_1_v5_gn_3_135541	Abieta-7,13-dien-18-ol hydroxylase / CYP720B1	AT2G45510.1	cytochrome P450, family 704, subfamily A, polypeptide 2	-1.16139	1.69001e-06	1328	521.333
Lsat_1_v5_gn_2_90361	GIBBERELLIN-REGULATED PROTEIN 4	AT1G74670.1	Gibberellin-regulated family protein	-2.35335	1.72467e-06	941.667	160.667
Lsat_1_v5_gn_5_176860	Mitochondrial calcium uniporter (MCU)	AT1G57610.2	Protein of unknown function (DUF607)	1.65005	1.74647e-06	146.667	408.667
Lsat_1_v5_gn_1_27281	Cytochrome P450 (p450)	AT3G48270.1	cytochrome P450, family 71, subfamily A, polypeptide 26	-0.906179	1.75277e-06	2100	977.667
Lsat_1_v5_gn_8_37961	phospholipid-translocating ATPase (E3.6.3.1)	AT1G68710.1	ATPase E1-E2 type family protein / haloacid dehalogenase-like hydrolase family protein	-1.11511	1.75561e-06	9201	3761
Lsat_1_v5_gn_9_55081	U5 snRNP-specific protein-like factor and related proteins // Microtubule binding protein YTM1 (contains WD40 repeats)	AT5G23730.1	Transducin/WD40 repeat-like superfamily protein	-2.85193	1.7702e-06	132.667	16.3333
Lsat_1_v5_gn_4_162261	U-BOX DOMAIN-CONTAINING PROTEIN 2-RELATED	AT2G23140.1	RING/U-box superfamily protein with ARM repeat domain	1.74152	1.77562e-06	263.667	770.333
Lsat_1_v5_gn_9_66481	sulfate transporter 4 (SULTR4)	AT5G13550.1	sulfate transporter 4.1	2.24704	1.77949e-06	1043.33	4207.33
Lsat_1_v5_gn_8_69601	Leucine rich repeat N-terminal domain (LRRNT_2) // Leucine rich repeat (LRR_8)	AT1G62440.1	leucine-rich repeat/extensin 2	1.9068	1.82105e-06	54.3333	176.333
Lsat_1_v5_gn_8_46581	Ureide permease (Ureide_permease)	AT2G03530.1	ureide permease 2	-1.17002	1.85105e-06	1044.33	408.333
Lsat_1_v5_gn_3_4300	hydroxymethylglutaryl-CoA synthase (E2.3.3.10)	AT4G11820.2	hydroxymethylglutaryl-CoA synthase / HMG-CoA synthase / 3-hydroxy-3-methylglutaryl coenzyme A synthase	0.797711	1.85241e-06	7047.67	10790.7
Lsat_1_v5_gn_9_4641	glycerol-3-phosphate acyltransferase (GPAT)	AT4G01950.1	glycerol-3-phosphate acyltransferase 3	2.56319	1.85308e-06	31	157
Lsat_1_v5_gn_1_50200	FRUCTOSE-BISPHOSPHATE ALDOLASE // SUBFAMILY NOT NAMED	AT2G36460.1	Aldolase superfamily protein	1.08114	1.86211e-06	3041.33	5568
Lsat_1_v5_gn_8_135220	AP2 domain (AP2)	AT5G44210.1	erf domain protein 9	-1.32146	1.88883e-06	20549	7280.33
Lsat_1_v5_gn_2_89300	SHN SHINE , DNA BINDING / TRANSCRIPTION FACTOR // SUBFAMILY NOT NAMED	AT5G19790.1	related to AP2 11	-3.88325	1.90268e-06	195.333	11
Lsat_1_v5_gn_6_42781	4-hydroxyphenylpyruvate dioxygenase / p-hydroxyphenylpyruvate oxidase	AT1G06570.1	phytoene desaturation 1	-7.36978	1.90344e-06	35.3333	0
Lsat_1_v5_gn_3_117761	LEUCINE-RICH REPEAT-CONTAINING PROTEIN // SUBFAMILY NOT NAMED	AT3G14460.1	LRR and NB-ARC domains-containing disease resistance protein	7.2636	1.94358e-06	0	24.6667
Lsat_1_v5_gn_2_29221	viridiflorene synthase (TPS31)	AT5G23960.2	terpene synthase 21	0.956949	1.94974e-06	14006.3	24028
Lsat_1_v5_gn_4_141761	ASPARTIC PROTEINASE-LIKE PROTEIN 1	AT5G10080.1	Eukaryotic aspartyl protease family protein	-1.27359	1.95381e-06	275.333	99.6667
Lsat_1_v5_gn_9_40600	interleukin-1 receptor-associated kinase 4 (IRAK4)	AT4G10390.1	Protein kinase superfamily protein	2.30297	1.95381e-06	29.6667	126
Lsat_1_v5_gn_2_128100	Zinc-binding dehydrogenase (ADH_zinc_N_2) // N-terminal domain of oxidoreductase (ADH_N_2)	AT5G61510.1	GroES-like zinc-binding alcohol dehydrogenase family protein	1.53885	1.99266e-06	332.333	837.667
Lsat_1_v5_gn_9_70600	Predicted RNA-binding protein SEB4 (RRM superfamily)	AT1G22330.1	RNA-binding (RRM/RBD/RNP motifs) family protein	-5.16514	1.99266e-06	69	1.66667
Lsat_1_v5_gn_7_45581	DnaJ homolog subfamily B member 12 (DNAJB12)	AT3G57340.2	Heat shock protein DnaJ, N-terminal with domain of unknown function (DUF1977)	0.950506	2.0095e-06	844	1436.67
Lsat_1_v5_gn_4_34441	F-BOX FAMILY PROTEIN // SUBFAMILY NOT NAMED	AT3G61590.1	Galactose oxidase/kelch repeat superfamily protein	-1.21363	2.02345e-06	872.667	329.667
Lsat_1_v5_gn_4_98941	GAMMA-BUTYROBETAINE HYDROXYLASE-RELATED // SUBFAMILY NOT NAMED	AT3G21360.1	2-oxoglutarate (2OG) and Fe(II)-dependent oxygenase superfamily protein	7.33955	2.03692e-06	0	25.6667
Lsat_1_v5_gn_9_114720	FAMILY NOT NAMED // DEHYDRATION-RESPONSIVE ELEMENT-BINDING PROTEIN 1A-RELATED	AT5G51990.1	C-repeat-binding factor 4	-1.78174	2.04195e-06	352.667	88
Lsat_1_v5_gn_7_12901	X-BOX TRANSCRIPTION FACTOR-RELATED // SUBFAMILY NOT NAMED	AT1G55850.1	cellulose synthase like E1	-1.34849	2.04805e-06	585.667	202.333
Lsat_1_v5_gn_5_150201	OVATE FAMILY PROTEIN 1-RELATED	AT1G06920.1	ovate family protein 4	1.31643	2.05232e-06	531	1158.67
Lsat_1_v5_gn_5_8081	Zinc finger C-x8-C-x5-C-x3-H type (and similar) (zf-CCCH) // OST-HTH/LOTUS domain (OST-HTH) // RNA recognition motif. (a.k.a. RRM, RBD, or RNP domain) (RRM_5)	AT2G05160.1	CCCH-type zinc fingerfamily protein with RNA-binding domain	-0.857032	2.06409e-06	875.667	422.667
Lsat_1_v5_gn_5_177800	FAMILY NOT NAMED // F21O3.2 PROTEIN-RELATED	AT3G07310.1	Protein of unknown function (DUF760)	-1.66628	2.08081e-06	976	273
Lsat_1_v5_gn_7_16021	CALCIUM-DEPENDENT PROTEIN KINASE 29	AT4G04720.1	calcium-dependent protein kinase 21	0.939983	2.08081e-06	1972	3336.67
Lsat_1_v5_gn_2_55181	FAMILY NOT NAMED // GB|AAD12216.1-RELATED	AT3G52525.1	ovate family protein 6	-1.48446	2.09143e-06	219.667	68.3333
Lsat_1_v5_gn_4_180981	SENESCENCE-ASSOCIATED CARBOXYLESTERASE 101	AT5G14930.2	senescence-associated gene 101	-1.36735	2.10813e-06	3756	1272.33
Lsat_1_v5_gn_5_24941	FAMILY NOT NAMED // SERINE PROTEASE SPPA, CHLOROPLASTIC	AT1G73990.1	signal peptide peptidase	1.48268	2.13014e-06	688	1722
Lsat_1_v5_gn_4_97140	Protein tyrosine kinase (Pkinase_Tyr) // Carbohydrate-binding protein of the ER (Malectin_like)	AT4G29990.1	Leucine-rich repeat transmembrane protein kinase protein	1.50514	2.13939e-06	2333	5935.33
Lsat_1_v5_gn_5_10300	MITOCHONDRIAL PHOSPHATE CARRIER PROTEIN 3, MITOCHONDRIAL	AT5G14040.1	phosphate transporter 3;1	3.80447	2.13939e-06	151.667	1869.33
Lsat_1_v5_gn_8_143241	ENOLASE SUPERFAMILY, MANDELATE RACEMASE // SUBFAMILY NOT NAMED	AT3G18270.1	cytochrome P450, family 77, subfamily A, polypeptide 5 pseudogene	-1.24777	2.16035e-06	284	104
Lsat_1_v5_gn_4_110360	FAMILY NOT NAMED // ELM2 DOMAIN-CONTAINING PROTEIN	AT1G13880.1	ELM2 domain-containing protein	0.87901	2.17437e-06	1018	1651
Lsat_1_v5_gn_4_88101	Protein kinase domain (Pkinase) // D-mannose binding lectin (B_lectin) // PAN-like domain (PAN_2)	AT4G32300.1	S-domain-2 5	-1.08421	2.19509e-06	595.667	247.667
Lsat_1_v5_gn_8_85281	SCARECROW-LIKE PROTEIN 9	AT2G37650.1	GRAS family transcription factor	-1.31076	2.20358e-06	695	248.333
Lsat_1_v5_gn_6_103400	VQ motif (VQ)	AT1G35830.1	VQ motif-containing protein	1.62316	2.21524e-06	59.6667	160.667
Lsat_1_v5_gn_5_18140	ENHANCED DISEASE SUSCEPTIBILITY 1	AT3G48090.1	alpha/beta-Hydrolases superfamily protein	-0.965247	2.23276e-06	22123.3	9938.33
Lsat_1_v5_gn_5_4500	FAMILY NOT NAMED // CALCIUM/CALMODULIN-REGULATED RECEPTOR-LIKE KINASE	AT5G54590.2	Protein kinase superfamily protein	1.46879	2.25107e-06	654	1622.67
Lsat_1_v5_gn_9_46720	SWI/SNF-RELATED CHROMATIN BINDING PROTEIN // HIGH MOBILITY GROUP B PROTEIN 10-RELATED	AT1G76110.1	HMG (high mobility group) box protein with ARID/BRIGHT DNA-binding domain	-1.64694	2.26713e-06	277.667	79
Lsat_1_v5_gn_1_21660	PROTEIN KINASE FAMILY PROTEIN	AT1G01540.2	Protein kinase superfamily protein	-0.804507	2.27122e-06	2557.33	1289
Lsat_1_v5_gn_4_27581	translation initiation factor 4E (EIF4E)	AT4G18040.1	eukaryotic translation initiation factor 4E	0.759682	2.27196e-06	857.667	1268.67
Lsat_1_v5_gn_8_108861	OVATE FAMILY PROTEIN 1-RELATED	AT1G06920.1	ovate family protein 4	-2.37375	2.28884e-06	121.333	20.3333
Lsat_1_v5_gn_3_109941	BETA LACTAMASE DOMAIN // HYDROXYACYLGLUTATHIONE HYDROLASE 1, MITOCHONDRIAL-RELATED	AT1G06130.1	glyoxalase 2-4	0.825107	2.2997e-06	1273	1982.67
Lsat_1_v5_gn_7_58320	YggT family protein (yggT)	AT5G21920.1	YGGT family protein	-1.08636	2.3016e-06	1352.33	557.667
Lsat_1_v5_gn_3_100941	3-beta-hydroxysteroid-4-alpha-carboxylate 3-dehydrogenase (decarboxylating) / Sterol-4-alpha-carboxylate 3-dehydrogenase (decarboxylating)	AT2G26260.1	3beta-hydroxysteroid-dehydrogenase/decarboxylase isoform 2	3.39924	2.32682e-06	33	308.667
Lsat_1_v5_gn_1_59700	(S)-norcoclaurine synthase / (S)-norlaudanosoline synthase	AT5G28010.1	Polyketide cyclase/dehydrase and lipid transport superfamily protein	-0.904573	2.3412e-06	4207.33	1976.67
Lsat_1_v5_gn_2_64621	Protein kinase domain (Pkinase) // Formin Homology 2 Domain (FH2)	AT5G07740.1	actin binding	-7.0733	2.37401e-06	28.3333	0
Lsat_1_v5_gn_7_10540	histone H3 (H3)	AT5G10390.1	Histone superfamily protein	1.93483	2.38571e-06	63	211
Lsat_1_v5_gn_2_69281	PPR repeat (PPR) // PPR repeat family (PPR_2)	AT5G43820.1	Pentatricopeptide repeat (PPR) superfamily protein	1.16875	2.3878e-06	180	357
Lsat_1_v5_gn_1_123721	Germacrene A alcohol dehydrogenase // Germacrene A hydroxylase	AT3G26330.1	cytochrome P450, family 71, subfamily B, polypeptide 37	5.38824	2.39047e-06	1.66667	62.3333
Lsat_1_v5_gn_5_161641	ZINC FINGER AN1 AND C2H2 DOMAIN-CONTAINING STRESS-ASSOCIATED PROTEIN 11-RELATED	AT2G41835.1	zinc finger (C2H2 type, AN1-like) family protein	1.17165	2.39275e-06	414	823.667
Lsat_1_v5_gn_9_27941	alpha-soluble NSF attachment protein (NAPA, SNAPA, SEC17)	AT3G56190.1	alpha-soluble NSF attachment protein 2	0.927104	2.40106e-06	1904.67	3191.33
Lsat_1_v5_gn_5_24640	GDP-fucose protein O-fucosyltransferase (O-FucT)	AT5G15740.1	O-fucosyltransferase family protein	-0.88517	2.40147e-06	1311.33	625
Lsat_1_v5_gn_7_33081	Premnaspirodiene oxygenase / Hyoscymus muticus premnaspirodiene oxygenase	AT5G25180.1	cytochrome P450, family 71, subfamily B, polypeptide 14	2.31223	2.40873e-06	25.6667	112.333
Lsat_1_v5_gn_5_75160	Non-specific serine/threonine protein kinase / Threonine-specific protein kinase // Mitogen-activated protein kinase / Stress-activated protein kinase	AT5G53450.1	OBP3-responsive gene 1	1.43226	2.41371e-06	606	1459
Lsat_1_v5_gn_7_56381	TBC1 domain family member 5 (TBC1D5)	AT4G29950.1	Ypt/Rab-GAP domain of gyp1p superfamily protein	-0.679486	2.4177e-06	3403.33	1864
Lsat_1_v5_gn_8_162660	TWO-COMPONENT RESPONSE REGULATOR ARR15-RELATED	AT1G10470.1	response regulator 4	-2.40587	2.45747e-06	111.333	18.6667
Lsat_1_v5_gn_7_103281	Non-specific serine/threonine protein kinase / Threonine-specific protein kinase	AT1G16670.1	Protein kinase superfamily protein	1.08147	2.48114e-06	1164	2185.33
Lsat_1_v5_gn_1_43600	FAMILY NOT NAMED // B3 DOMAIN-CONTAINING PROTEIN REM-LIKE 1-RELATED	AT1G26680.1	transcriptional factor B3 family protein	-1.48554	2.48157e-06	611.667	189.333
Lsat_1_v5_gn_0_15921	prolyl 4-hydroxylase (E1.14.11.2)	AT3G28480.1	Oxoglutarate/iron-dependent oxygenase	0.889476	2.51925e-06	309.667	500.667
Lsat_1_v5_gn_5_25740	CYSTEINE PROTEASE FAMILY C1-RELATED // SUBFAMILY NOT NAMED	AT1G09850.1	xylem bark cysteine peptidase 3	1.12951	2.51925e-06	421.667	809
Lsat_1_v5_gn_2_101681	F-box domain (F-box) // Kelch motif (Kelch_1)	AT1G55270.1	Galactose oxidase/kelch repeat superfamily protein	-1.09987	2.52648e-06	342.333	140
Lsat_1_v5_gn_4_13800	Acyl-ATP thioesterase (Acyl-thio_N)	AT1G08510.1	fatty acyl-ACP thioesterases B	2.30809	2.53776e-06	27	117.667
Lsat_1_v5_gn_8_82881	Phosphoethanolamine N-methyltransferase // Sarcosine/dimethylglycine N-methyltransferase / SDMT	AT3G10200.1	S-adenosyl-L-methionine-dependent methyltransferases superfamily protein	-1.32677	2.54317e-06	591.333	204
Lsat_1_v5_gn_7_105700	EXPRESSED PROTEIN	AT5G54400.1	S-adenosyl-L-methionine-dependent methyltransferases superfamily protein	-1.66894	2.5464e-06	820	223
Lsat_1_v5_gn_5_168181	DNA-directed RNA polymerases I and III subunit RPAC2 (RPC19, POLR1D)	AT2G29540.1	RNApolymerase 14 kDa subunit	1.10482	2.55561e-06	239.667	456.333
Lsat_1_v5_gn_8_49341	ZINC FINGER DHHC DOMAIN CONTAINING PROTEIN // SUBFAMILY NOT NAMED	AT1G69420.1	DHHC-type zinc finger family protein	-1.03482	2.56305e-06	4764.33	2032.33
Lsat_1_v5_gn_6_20521	flotillin (FLOT)	AT5G25260.1	SPFH/Band 7/PHB domain-containing membrane-associated protein family	-6.8514	2.5686e-06	47	0.333333
Lsat_1_v5_gn_3_118201	LEUCINE-RICH REPEAT-CONTAINING PROTEIN // SUBFAMILY NOT NAMED	AT3G14470.1	NB-ARC domain-containing disease resistance protein	2.1848	2.68951e-06	39.6667	158.333
Lsat_1_v5_gn_8_109600	Protein kinase domain (Pkinase) // Leucine rich repeat N-terminal domain (LRRNT_2)	AT5G58300.2	Leucine-rich repeat protein kinase family protein	1.63125	2.70266e-06	108.667	291.333
Lsat_1_v5_gn_5_17200	E3 ubiquitin-protein ligase SIS3 [EC:6.3.2.19] (SIS3)	AT3G47990.1	SUGAR-INSENSITIVE 3	-1.00377	2.71932e-06	1107.67	482.333
Lsat_1_v5_gn_5_42581	Non-specific serine/threonine protein kinase / Threonine-specific protein kinase	AT3G46290.1	hercules receptor kinase 1	-3.87791	2.76616e-06	62.3333	3.66667
Lsat_1_v5_gn_1_117141	1-AMINOCYCLOPROPANE-1-CARBOXYLATE OXIDASE-LIKE PROTEIN-RELATED	AT3G13610.1	2-oxoglutarate (2OG) and Fe(II)-dependent oxygenase superfamily protein	-2.05622	2.8054e-06	316.333	67.6667
Lsat_1_v5_gn_2_18221	tyrosine-protein phosphatase SIW14 [EC:3.1.3.48] (SIW14, OCA3)	AT3G02800.1	Tyrosine phosphatase family protein	-1.13107	2.81507e-06	1107.67	446.667
Lsat_1_v5_gn_5_175081	KINASE INTERACTING (KIP1-LIKE) FAMILY PROTEIN	AT5G58320.2	Kinase interacting (KIP1-like) family protein	0.69496	2.82102e-06	2295	3267.33
Lsat_1_v5_gn_5_135581	mitochondrial import inner membrane translocase subunit TIM23 (TIM23)	AT1G17530.1	translocase of inner mitochondrial membrane 23	0.770859	2.86165e-06	911	1368.33
Lsat_1_v5_gn_8_122461	SERINE-THREONINE PROTEIN KINASE // SUBFAMILY NOT NAMED	AT4G38470.1	ACT-like protein tyrosine kinase family protein	-1.23621	2.86293e-06	1708	644.333
Lsat_1_v5_gn_4_76660	Protein kinase domain (Pkinase) // Leucine rich repeat (LRR_8)	AT5G14210.1	Leucine-rich repeat protein kinase family protein	-0.684978	2.8975e-06	3856.67	2098.67
Lsat_1_v5_gn_8_75720	PROTEIN PHOSPHATASE 2C // PROTEIN PHOSPHATASE 2C 36-RELATED	AT2G28890.1	poltergeist like 4	1.19847	2.90286e-06	1419.67	2899.33
Lsat_1_v5_gn_5_36361	ZINC FINGER PROTEIN ZPR1	AT5G37340.2	ZPR1 zinc-finger domain protein	-5.25779	2.93471e-06	43	1
Lsat_1_v5_gn_9_40501	Peptide-O-fucosyltransferase / GDP-L-fucose:polypeptide fucosyltransferase	AT3G05320.1	O-fucosyltransferase family protein	1.06894	2.95313e-06	423	784.333
Lsat_1_v5_gn_2_63561	methylenetetrahydrofolate dehydrogenase (NADP+) / methenyltetrahydrofolate cyclohydrolase / formyltetrahydrofolate synthetase (MTHFD)	AT2G38660.3	Amino acid dehydrogenase family protein	-1.64459	2.99836e-06	129	36
Lsat_1_v5_gn_7_78961	SERINE HYDROXYMETHYLTRANSFERASE 6-RELATED	AT1G22020.1	serine hydroxymethyltransferase 6	0.734847	3.01855e-06	2325.67	3398.33
Lsat_1_v5_gn_6_28920	ACYL-COA N-ACYLTRANSFERASE WITH RING/FYVE/PHD-TYPE ZINC FINGER DOMAIN-CONTAINING PROTEIN	AT2G36720.1	Acyl-CoA N-acyltransferase with RING/FYVE/PHD-type zinc finger domain	-0.916577	3.04147e-06	724.667	338
Lsat_1_v5_gn_8_95100	Protein of unknown function (DUF1070) (DUF1070)	AT5G53250.1	arabinogalactan protein 22	-1.3564	3.05028e-06	2818.67	967.333
Lsat_1_v5_gn_3_131760	palmitoyl-protein thioesterase (PPT)	AT3G60340.1	alpha/beta-Hydrolases superfamily protein	1.15682	3.09596e-06	640	1240.67
Lsat_1_v5_gn_4_5880	23S RRNA METHYLTRANSFERASE // SUBFAMILY NOT NAMED	AT1G60230.1	Radical SAM superfamily protein	-1.05117	3.11853e-06	504	214.333
Lsat_1_v5_gn_2_109480	elongation factor 1-alpha (EEF1A)	AT1G07920.1	GTP binding Elongation factor Tu family protein	-1.23596	3.12772e-06	1017	383
Lsat_1_v5_gn_5_164480	THIOREDOXIN-LIKE 3-1, CHLOROPLASTIC	AT5G06690.1	WCRKC thioredoxin 1	-1.04763	3.13323e-06	2995	1280.33
Lsat_1_v5_gn_2_72320	ACYL-ACTIVATING ENZYME 10-RELATED	AT5G16370.1	acyl activating enzyme 5	2.13684	3.16439e-06	115.667	448.333
Lsat_1_v5_gn_3_121680	OXIDOREDUCTASE, 2OG-FE II OXYGENASE FAMILY PROTEIN // 1-AMINOCYCLOPROPANE-1-CARBOXYLATE OXIDASE HOMOLOG 10-RELATED	AT1G06650.2	2-oxoglutarate (2OG) and Fe(II)-dependent oxygenase superfamily protein	-1.21769	3.20763e-06	1087.33	405.667
Lsat_1_v5_gn_7_61661	NOTUM-RELATED // PECTINACETYLESTERASE FAMILY PROTEIN // FAMILY NOT NAMED // UBIQUITIN CARBOXYL-TERMINAL HYDROLASE FAMILY PROTEIN	AT3G09410.1	Pectinacetylesterase family protein	0.875908	3.24678e-06	366.333	589
Lsat_1_v5_gn_2_75420	PROLYL 4-HYDROXYLASE ALPHA SUBUNIT // 2-OXOGLUTARATE (2OG) AND FE(II)-DEPENDENT OXYGENASE SUPERFAMILY PROTEIN-RELATED	AT5G66060.1	2-oxoglutarate (2OG) and Fe(II)-dependent oxygenase superfamily protein	-1.76719	3.271e-06	124	31.6667
Lsat_1_v5_gn_6_5540	PROTEIN VM106R.1	AT5G41330.1	BTB/POZ domain with WD40/YVTN repeat-like protein	-1.74504	3.28391e-06	28370	7452
Lsat_1_v5_gn_9_23341	FAMILY NOT NAMED // FASCICLIN-LIKE ARABINOGALACTAN PROTEIN 4	AT3G46550.1	Fasciclin-like arabinogalactan family protein	-1.45187	3.29334e-06	761	244.333
Lsat_1_v5_gn_9_52960	Phosphoglucomutase (glucose-cofactor) / Glucose-1-phosphate phosphotransferase	AT5G51820.1	phosphoglucomutase	-1.09641	3.29334e-06	2927.33	1210
Lsat_1_v5_gn_2_102941	light-harvesting complex II chlorophyll a/b binding protein 1 (LHCB1)	AT1G29930.1	chlorophyll A/B binding protein 1	-4.22285	3.30834e-06	8197.33	384
Lsat_1_v5_gn_3_48840	dimethylaniline monooxygenase (N-oxide forming) (FMO)	AT1G19250.1	flavin-dependent monooxygenase 1	-1.75164	3.30834e-06	235	61.6667
Lsat_1_v5_gn_8_52140	NAD(P)-LINKED OXIDOREDUCTASE-LIKE PROTEIN	AT1G14345.1	NAD(P)-linked oxidoreductase superfamily protein	-1.27066	3.32477e-06	3881.67	1433
Lsat_1_v5_gn_5_107420	ACTIN // SUBFAMILY NOT NAMED	AT5G09810.1	actin 7	0.985441	3.34036e-06	353.667	617
Lsat_1_v5_gn_3_39480	photosystem II Psb27 protein (psb27)	AT1G03600.1	photosystem II family protein	-1.55817	3.37476e-06	12905.3	3828.33
Lsat_1_v5_gn_7_87380	Protein of unknown function (DUF1645) (DUF1645)	AT2G15760.1	Protein of unknown function (DUF1645)	-1.2416	3.38677e-06	343.667	126.667
Lsat_1_v5_gn_7_27640	SERINE PROTEASE FAMILY S1C HTRA-RELATED // PROTEASE DO-LIKE 5, CHLOROPLASTIC	AT4G18370.1	DEGP protease 5	1.0528	3.39024e-06	390.667	715.667
Lsat_1_v5_gn_9_80141	FRIGIDA-LIKE PROTEIN 4A-RELATED	AT3G22440.1	FRIGIDA-like protein	0.745954	3.39489e-06	6379.33	9430.33
Lsat_1_v5_gn_5_145561	FAMILY NOT NAMED // TETRASPANIN-2	AT2G19580.1	tetraspanin2	-0.99175	3.39783e-06	1481.33	648.667
Lsat_1_v5_gn_8_123221	SKP1	AT1G75950.1	S phase kinase-associated protein 1	1.20905	3.42005e-06	191.667	392.667
Lsat_1_v5_gn_3_16840	AP-2 complex subunit mu-1 (AP2M1)	AT5G46630.1	Clathrin adaptor complexes medium subunit family protein	0.803411	3.4266e-06	1201	1846.67
Lsat_1_v5_gn_4_153620	Sugar transporter/spinster transmembrane protein	AT4G36790.1	Major facilitator superfamily protein	1.36838	3.44163e-06	132	298.333
Lsat_1_v5_gn_4_180741	NADH-ubiquinone reductase complex 1 MLRQ subunit (B12D)	AT3G48140.1	B12D protein	2.16175	3.47798e-06	72.6667	290.333
Lsat_1_v5_gn_3_92121	CATALYTIC/ PYRIDOXAL PHOSPHATE BINDING PROTEIN	AT4G37100.1	Pyridoxal phosphate (PLP)-dependent transferases superfamily protein	-1.04252	3.48852e-06	1269	535
Lsat_1_v5_gn_9_90320	POTASSIUM CHANNEL, SUBFAMILY K // SUBFAMILY NOT NAMED	AT5G55630.1	Outward rectifying potassium channel protein	0.696201	3.48852e-06	2004.33	2854
Lsat_1_v5_gn_1_22360	CYSTEINE PROTEASE FAMILY C1-RELATED // SUBFAMILY NOT NAMED	AT5G43060.1	Granulin repeat cysteine protease family protein	1.01187	3.50396e-06	194	341
Lsat_1_v5_gn_1_59200	LATE EMBRYOGENESIS ABUNDANT HYDROXYPROLINE-RICH GLYCOPROTEIN	AT3G44380.1	Late embryogenesis abundant (LEA) hydroxyproline-rich glycoprotein family	-1.44252	3.54785e-06	280.333	90.3333
Lsat_1_v5_gn_4_86881	WRKY TRANSCRIPTION FACTOR 40-RELATED	AT1G80840.1	WRKY DNA-binding protein 40	1.0061	3.57221e-06	16926.7	30124
Lsat_1_v5_gn_9_102721	FAMILY NOT NAMED // ZINC FINGER PROTEIN CONSTANS-LIKE 10-RELATED	AT5G48250.1	B-box type zinc finger protein with CCT domain	-1.69768	3.60476e-06	341	93
Lsat_1_v5_gn_8_4420	PHOSPHATIDYLCHOLINE TRANSFER PROTEIN // SUBFAMILY NOT NAMED	AT1G64720.1	Polyketide cyclase/dehydrase and lipid transport superfamily protein	-1.36656	3.63467e-06	456.333	154.333
Lsat_1_v5_gn_4_181561	RING-H2 FINGER PROTEIN ATL46	AT5G40250.1	RING/U-box superfamily protein	-0.872898	3.63799e-06	659.333	314
Lsat_1_v5_gn_5_150921	peroxidase (E1.11.1.7)	AT5G05340.1	Peroxidase superfamily protein	5.5947	3.64297e-06	1	42
Lsat_1_v5_gn_1_112601	MACPF DOMAIN-CONTAINING PROTEIN CAD1	AT1G29690.1	MAC/Perforin domain-containing protein	1.42519	3.66325e-06	2406.33	5782
Lsat_1_v5_gn_6_84200	COPINE // DCD (DEVELOPMENT AND CELL DEATH) DOMAIN PROTEIN	AT5G42050.1	DCD (Development and Cell Death) domain protein	1.06741	3.66325e-06	15012.3	27869.7
Lsat_1_v5_gn_1_55341	Benzyl alcohol O-benzoyltransferase	AT5G17540.1	HXXXD-type acyl-transferase family protein	0.920705	3.67241e-06	4730.33	7777
Lsat_1_v5_gn_8_120280	LYSM DOMAIN-CONTAINING GPI-ANCHORED PROTEIN 2	AT2G17120.1	lysm domain GPI-anchored protein 2 precursor	5.96812	3.6979e-06	0.666667	36.6667
Lsat_1_v5_gn_1_61380	uncharacterized protein (E2.7.1.-)	AT5G22850.1	Eukaryotic aspartyl protease family protein	-0.898657	3.70888e-06	1732.67	814.333
Lsat_1_v5_gn_5_19621	MEMBRANE ASSOCIATED RING FINGER // SUBFAMILY NOT NAMED	AT5G62460.1	RING/FYVE/PHD zinc finger superfamily protein	0.820434	3.76329e-06	1888	2942
Lsat_1_v5_gn_4_13301	FAMILY NOT NAMED // PHOSPHOLIPASE A1-IBETA2, CHLOROPLASTIC	AT4G16820.1	alpha/beta-Hydrolases superfamily protein	2.15688	3.76598e-06	68	258.333
Lsat_1_v5_gn_4_178260	ZINC-FINGER HOMEODOMAIN PROTEIN 10-RELATED	AT5G15210.1	homeobox protein 30	-0.854668	3.77055e-06	829.333	402.667
Lsat_1_v5_gn_4_137160	DJ-1/THIJ/PFPI FAMILY PROTEIN	AT3G02720.1	Class I glutamine amidotransferase-like superfamily protein	3.45251	3.78388e-06	20.3333	190
Lsat_1_v5_gn_3_123200	Plus-3 domain (Plus-3)	AT5G43630.1	zinc knuckle (CCHC-type) family protein	0.96913	3.84357e-06	1045.67	1811.33
Lsat_1_v5_gn_7_74820	PROTEIN NRT1/ PTR FAMILY 4.3	AT1G59740.1	Major facilitator superfamily protein	-1.17064	3.85494e-06	496.667	192
Lsat_1_v5_gn_1_120680	IQ-DOMAIN 9 PROTEIN	AT3G15050.1	IQ-domain 10	-2.11853	3.86212e-06	504.667	100.333
Lsat_1_v5_gn_6_28360	signal recognition particle 43 kDa protein (SRP43, CAO)	AT2G47450.1	chloroplast signal recognition particle component (CAO)	-1.12061	3.89004e-06	3029.67	1216.67
Lsat_1_v5_gn_2_109681	CCAAT-BINDING TRANSCRIPTION FACTOR-RELATED // SUBFAMILY NOT NAMED	AT2G37060.3	nuclear factor Y, subunit B8	-1.49607	3.89081e-06	132	41
Lsat_1_v5_gn_5_140780	GDP-fucose protein O-fucosyltransferase (O-FucT)	AT5G35570.1	O-fucosyltransferase family protein	0.845838	3.94387e-06	1297.33	2035.67
Lsat_1_v5_gn_9_22780	Thaumatin family (Thaumatin)	AT2G28790.1	Pathogenesis-related thaumatin superfamily protein	1.6443	4.02982e-06	54	148
Lsat_1_v5_gn_8_75280	Delta(12)-fatty-acid desaturase / Oleoyl-CoA Delta(12) desaturase // Transferred entry: 1.14.19.22	AT3G12120.2	fatty acid desaturase 2	1.98705	4.03954e-06	195.667	688.667
Lsat_1_v5_gn_8_85260	BRASSINOSTEROID INSENSITIVE 1-ASSOCIATED RECEPTOR KINASE 1-RELATED	AT5G21090.1	Leucine-rich repeat (LRR) family protein	0.846388	4.11773e-06	8626.67	13701
Lsat_1_v5_gn_3_136501	TRANSLATIONAL ACTIVATOR GCN1-RELATED // TRANSLATIONAL ACTIVATOR GCN1	AT1G64790.1	ILITYHIA	5.35785	4.12033e-06	1	35.6667
Lsat_1_v5_gn_1_19661	Cytochrome P450 CYP2 subfamily	AT4G31940.1	cytochrome P450, family 82, subfamily C, polypeptide 4	1.61752	4.17932e-06	117.333	320
Lsat_1_v5_gn_6_60620	EXPANSIN-LIKE B1	AT4G17030.1	expansin-like B1	1.64465	4.19914e-06	136.333	374.333
Lsat_1_v5_gn_7_21060	GLUTAREDOXIN-RELATED PROTEIN // GLUTAREDOXIN-3	AT4G04950.1	thioredoxin family protein	-0.925655	4.19914e-06	2833.33	1312.67
Lsat_1_v5_gn_3_51140	MYB-LIKE DNA-BINDING PROTEIN MYB // MYB-RELATED PROTEIN B	AT2G02820.2	myb domain protein 88	0.927977	4.23437e-06	739.333	1241.67
Lsat_1_v5_gn_9_13740	Trans-cinnamate 4-monooxygenase / Cinnamic acid 4-monooxygenase	AT2G30490.1	cinnamate-4-hydroxylase	-1.03488	4.25524e-06	14101	6045
Lsat_1_v5_gn_1_47261	OLIGOPEPTIDE TRANSPORTER-RELATED // SUBFAMILY NOT NAMED	AT1G52190.1	Major facilitator superfamily protein	2.03555	4.26124e-06	134	489.333
Lsat_1_v5_gn_4_76040	Protein kinase domain (Pkinase) // Leucine Rich Repeat (LRR_1) // Leucine rich repeat N-terminal domain (LRRNT_2) // Leucine rich repeat (LRR_8)	AT5G56040.2	Leucine-rich receptor-like protein kinase family protein	-1.75594	4.27339e-06	830.333	212
Lsat_1_v5_gn_5_165541	No apical meristem (NAM) protein (NAM)	AT3G44350.2	NAC domain containing protein 61	2.00752	4.30575e-06	279.333	1009
Lsat_1_v5_gn_4_15461	PCD6 INTERACTING PROTEIN-RELATED // PROTEIN EGO-2, ISOFORM C	AT1G15130.1	Endosomal targeting BRO1-like domain-containing protein	0.975032	4.34035e-06	1671.67	2886.33
Lsat_1_v5_gn_3_80541	FAMILY NOT NAMED // 50S RIBOSOMAL PROTEIN RELATED PROTEIN	AT5G16200.1	50S ribosomal protein-related	-1.6307	4.35461e-06	514.667	145.333
Lsat_1_v5_gn_3_33481	PROTEIN Y45F10A.7, ISOFORM A	AT3G11920.1	glutaredoxin-related	2.55747	4.40227e-06	137.667	731.667
Lsat_1_v5_gn_3_17861	transcription factor MYC2 (MYC2)	AT1G32640.1	Basic helix-loop-helix (bHLH) DNA-binding family protein	0.946098	4.46984e-06	17094.3	29077.3
Lsat_1_v5_gn_5_37921	WD40 repeat protein	AT1G54710.1	homolog of yeast autophagy 18 (ATG18) H	1.57795	4.55779e-06	84.3333	222.333
Lsat_1_v5_gn_1_3320	3-deoxy-7-phosphoheptulonate synthase / Phospho-2-oxo-3-deoxyheptonate aldolase	AT4G33510.1	3-deoxy-d-arabino-heptulosonate 7-phosphate synthase	-1.6063	4.63006e-06	893.667	257.333
Lsat_1_v5_gn_9_69620	[Protein-PII] uridylyltransferase / Uridylyl removing enzyme	AT2G36840.1	ACT-like superfamily protein	-1.09847	4.64048e-06	1017	419
Lsat_1_v5_gn_5_40160	HMG (high mobility group) box (HMG_box) // ARID/BRIGHT DNA binding domain (ARID)	AT1G04880.1	HMG (high mobility group) box protein with ARID/BRIGHT DNA-binding domain	-6.117	4.69307e-06	51.3333	0.666667
Lsat_1_v5_gn_8_19401	S-locus glycoprotein domain (S_locus_glycop) // Protein tyrosine kinase (Pkinase_Tyr) // PAN-like domain (PAN_2)	AT4G27290.1	S-locus lectin protein kinase family protein	1.93912	4.69307e-06	164	561.667
Lsat_1_v5_gn_6_81681	FAMILY NOT NAMED // GROWTH-REGULATING FACTOR 8	AT4G24150.1	growth-regulating factor 8	1.24106	4.75557e-06	217	444
Lsat_1_v5_gn_3_98040	Uncharacterized conserved protein	AT5G27490.1	Integral membrane Yip1 family protein	0.712492	4.82305e-06	1111.33	1597
Lsat_1_v5_gn_8_53500	RING FINGER CONTAINING PROTEIN // SUBFAMILY NOT NAMED	AT2G47700.1	RING/U-box superfamily protein	-2.26782	4.83857e-06	174.667	31.6667
Lsat_1_v5_gn_3_60021	GALACTURONOSYLTRANSFERASE-LIKE 3-RELATED	AT1G13250.1	galacturonosyltransferase-like 3	2.16892	4.86241e-06	57.3333	228.667
Lsat_1_v5_gn_3_7321	FAMILY NOT NAMED // PROTEIN KINASE PROTEIN WITH TETRATRICOPEPTIDE REPEAT DOMAIN	AT1G63500.1	Protein kinase protein with tetratricopeptide repeat domain	1.10378	4.87074e-06	424.667	793.333
Lsat_1_v5_gn_2_20080	Cyclic nucleotide-gated cation channel CNGA1-3 and related proteins	AT3G17700.1	cyclic nucleotide-binding transporter 1	0.843627	4.88343e-06	554	869.333
Lsat_1_v5_gn_0_37380	ZINC FINGER PROTEIN CONSTANS-LIKE 14-RELATED	AT2G33500.1	B-box type zinc finger protein with CCT domain	0.74386	4.92113e-06	1938.33	2857.33
Lsat_1_v5_gn_5_95460	EIN3-binding F-box protein (EBF1_2)	AT5G25350.1	EIN3-binding F box protein 2	1.16393	4.97172e-06	5086	10103
Lsat_1_v5_gn_9_9580	MATE EFFLUX FAMILY PROTEIN 2, CHLOROPLASTIC	AT2G38330.1	MATE efflux family protein	-7.03436	4.99464e-06	27.3333	0
Lsat_1_v5_gn_6_58740	CYSTEINE PROTEINASE INHIBITOR 2	AT2G31980.1	PHYTOCYSTATIN 2	1.2572	5.05332e-06	3023.33	6376.67
Lsat_1_v5_gn_8_33100	SERINE CARBOXYPEPTIDASE-LIKE 34	AT5G23210.1	serine carboxypeptidase-like 34	-1.09989	5.10428e-06	645.667	264
Lsat_1_v5_gn_5_16880	cysteine and glycine-rich protein (CSRP)	AT1G10200.1	GATA type zinc finger transcription factor family protein	0.93384	5.11364e-06	535.667	901
Lsat_1_v5_gn_4_61461	WRKY DNA -binding domain (WRKY)	AT1G62300.1	WRKY family transcription factor	-0.774332	5.13473e-06	5725	2946.33
[truncated: 20,685 more rows]
