# Supplementary material for: Examining preharvest genetic and morphological factors contributing to lettuce (Lactuca sativa L.) shelf-life
Source: Sci Rep. 2024 Mar 19;14:6618. doi: 10.1038/s41598-024-55037-1 (PMC10951199; doi:10.1038/s41598-024-55037-1)
Supplement: Supplementary file 4 — Supplementary Table S3. [file 41598_2024_55037_MOESM4_ESM.xlsx]

## Sheet: SSL LSL common expression
Supplementary Table 3. Moderately Expressed Gene Sets.xlsx
Subsets of genes that are moderately expressed (TPM ≥ 100) uniquely and among all selected L. sativa genotypes. Sheets list L. sativa gene ID from Phytozome V13 and functional “defline”, and mean transcripts per million (TPM) from n = 3 biological replicates for each genotype.
Sheet 1: Moderately expressed genes common to 60184 (SSL) and ‘Okeechobee’ (LSL)
GeneID	Phytozome_defline	60184_mean_reads	okeechobee_mean_reads
Lsat_1_v5_gn_1_40080	Protein kinase domain (Pkinase) // Cation transporting ATPase, C-terminus (Cation_ATPase_C)	3379.67	3018
Lsat_1_v5_gn_2_130641	FAMILY NOT NAMED // DEHYDRATION-RESPONSIVE ELEMENT-BINDING PROTEIN 1A-RELATED	123.333	662.333
Lsat_1_v5_gn_2_15841	Cellulose synthase (Cellulose_synt) // Glycosyl transferase family group 2 (Glyco_trans_2_3)	1837.33	1216.67
Lsat_1_v5_gn_8_68341	Plant transposase (Ptta/En/Spm family) (Transposase_24)	935.333	493.333
Lsat_1_v5_gn_8_155860	Cytochrome P450 CYP2 subfamily	253.667	510.333
Lsat_1_v5_gn_8_124100	LEUCINE-RICH REPEAT-CONTAINING PROTEIN	443.333	263.333
Lsat_1_v5_gn_4_34741	cinnamyl-alcohol dehydrogenase (E1.1.1.195)	419	245.333
Lsat_1_v5_gn_7_58080		635.667	244.333
Lsat_1_v5_gn_6_42241	Leucine-rich repeat protein // Leucine-rich repeat (LRR) protein associated with apoptosis in muscle tissue	119	1746.67
Lsat_1_v5_gn_8_67360	xyloglucan:xyloglucosyl transferase (E2.4.1.207) // xyloglucan:xyloglucosyl transferase TCH4 (TCH4)	324.667	4944.67
Lsat_1_v5_gn_1_60701	RECEPTOR LIKE PROTEIN 54	346	590.667
Lsat_1_v5_gn_2_940	LEUCINE-RICH REPEAT-CONTAINING PROTEIN // SUBFAMILY NOT NAMED // FAMILY NOT NAMED // SUBFAMILY NOT NAMED	504.333	580
Lsat_1_v5_gn_8_79040	histone H4 (H4)	324	2828.33
Lsat_1_v5_gn_0_42720	RING FINGER DOMAIN-CONTAINING // RING-H2 FINGER PROTEIN ATL60	141.333	163.667
Lsat_1_v5_gn_6_92840	FAMILY NOT NAMED // ETHYLENE-RESPONSIVE TRANSCRIPTION FACTOR 15-RELATED	1389.33	6853
Lsat_1_v5_gn_6_13121	ETHYLENE-RESPONSIVE TRANSCRIPTION FACTOR ERF025-RELATED	103	256.667
Lsat_1_v5_gn_2_340	LEUCINE-RICH REPEAT-CONTAINING PROTEIN // SUBFAMILY NOT NAMED // FAMILY NOT NAMED // SUBFAMILY NOT NAMED	591.333	1536.33
Lsat_1_v5_gn_2_3000		13900.3	19335.7
Lsat_1_v5_gn_3_39881	ANION EXCHANGE PROTEIN // BORON TRANSPORTER 4-RELATED	263	384.333
Lsat_1_v5_gn_9_102320	Catechol oxidase / Tyrosinase	9905.67	15094.7
Lsat_1_v5_gn_8_155781	Cytochrome P450 CYP2 subfamily	275	596.667
Lsat_1_v5_gn_8_78900	histone H4 (H4)	229	1525.67
Lsat_1_v5_gn_2_50620	pathogen-inducible salicylic acid glucosyltransferase [EC:2.4.1.-] Glc b1-2 SA (SGT1)	373.333	453.667
Lsat_1_v5_gn_6_58021	Aldo/keto reductase family (Aldo_ket_red) // Acetyltransferase (GNAT) domain (Acetyltransf_3)	1008.33	2648.33
Lsat_1_v5_gn_3_62541	PROTEIN PHOSPHATASE 2C 5-RELATED	821.667	787
Lsat_1_v5_gn_6_41981	serine carboxypeptidase 1 [EC:3.4.16.-] (SCPEP1)	285	137.333
Lsat_1_v5_gn_5_24841	GLUCOSYL/GLUCURONOSYL TRANSFERASES // UDP-GLYCOSYLTRANSFERASE 89B1	2153.67	9922
Lsat_1_v5_gn_2_6961		355.333	862.333
Lsat_1_v5_gn_5_152721	Glycine hydroxymethyltransferase / Threonine aldolase	113	452.667
Lsat_1_v5_gn_7_29400	TOLL-LIKE RECEPTOR // SUBFAMILY NOT NAMED	931	2029
Lsat_1_v5_gn_3_98920	RING ZINC FINGER PROTEIN // SUBFAMILY NOT NAMED	975.333	984
Lsat_1_v5_gn_5_116201	GLUCOSYL/GLUCURONOSYL TRANSFERASES // UDP-GLYCOSYLTRANSFERASE 84A1-RELATED	412.333	327.333
Lsat_1_v5_gn_2_85040	caffeoyl-CoA O-methyltransferase (E2.1.1.104)	1015	289.333
Lsat_1_v5_gn_8_67301	xyloglucan:xyloglucosyl transferase (E2.4.1.207) // xyloglucan:xyloglucosyl transferase TCH4 (TCH4)	204	2431.33
Lsat_1_v5_gn_2_1040	V-TYPE PROTON ATPASE SUBUNIT H	404.667	206.333
Lsat_1_v5_gn_1_73921	Allyl-alcohol dehydrogenase // 2-alkenal reductase (NADP(+)) / NADPH-dependent alkenal/one oxidoreductase // 2-alkenal reductase (NAD(P)(+)) / NADPH:2-alkenal alpha,beta-hydrogenase	2400	564.333
Lsat_1_v5_gn_8_121640	NB-ARC domain (NB-ARC) // Leucine rich repeat (LRR_8)	314.333	141.667
Lsat_1_v5_gn_6_51600	Leucine Rich Repeat (LRR_1) // Leucine rich repeat N-terminal domain (LRRNT_2) // Leucine rich repeat (LRR_8)	216.667	124.333
Lsat_1_v5_gn_1_19661	Cytochrome P450 CYP2 subfamily	117.333	320
Lsat_1_v5_gn_5_5021	U5 snRNP-specific protein-like factor and related proteins // WD40 repeat-containing protein	277.333	151.333
Lsat_1_v5_gn_1_123460	Salt stress response/antifungal (Stress-antifung) // Protein tyrosine kinase (Pkinase_Tyr)	182.333	1320.33
Lsat_1_v5_gn_7_61681		116.667	1003
Lsat_1_v5_gn_1_75060	PLAC8 family (PLAC8)	1545.67	115.333
Lsat_1_v5_gn_7_105640	NAC DOMAIN-CONTAINING PROTEIN 19-RELATED	619.333	4196
Lsat_1_v5_gn_5_56320	FORMIN-RELATED // FORMIN-LIKE PROTEIN 17-RELATED // FAMILY NOT NAMED	527.667	123
Lsat_1_v5_gn_6_52801	U1 SMALL NUCLEAR RIBONUCLEOPROTEIN 70 KD // U1 SMALL NUCLEAR RIBONUCLEOPROTEIN 70 KDA	2349.67	276.333
Lsat_1_v5_gn_9_111281	CINNAMYL ALCOHOL DEHYDROGENASE 4-RELATED	405.333	114.333
Lsat_1_v5_gn_8_115261	Germacrene A alcohol dehydrogenase // Germacrene A hydroxylase	537.333	1947.67
Lsat_1_v5_gn_2_1140	FANCONI ANEMIA GROUP J PROTEIN	207	238.333
Lsat_1_v5_gn_6_36801	(fabG)	2029	955.667
Lsat_1_v5_gn_3_117560	NB-ARC domain (NB-ARC) // Putative S-adenosyl-L-methionine-dependent methyltransferase (Methyltransf_29)	331.667	1108.67
Lsat_1_v5_gn_6_102660	Cytochrome P450 CYP2 subfamily	354.333	880.667
Lsat_1_v5_gn_3_27981	ZINC FINGER PROTEIN 622	520.667	1320.33
Lsat_1_v5_gn_5_184081		670	106.333
Lsat_1_v5_gn_2_48740	Perakine reductase	281	830.667
Lsat_1_v5_gn_8_67401	xyloglucan:xyloglucosyl transferase (E2.4.1.207) // xyloglucan:xyloglucosyl transferase TCH4 (TCH4)	871.667	2883.67
Lsat_1_v5_gn_8_82321	FAMILY NOT NAMED // O-FUCOSYLTRANSFERASE FAMILY PROTEIN	519.667	1648
Lsat_1_v5_gn_9_110040	AP2 domain (AP2)	3160.33	4152
Lsat_1_v5_gn_4_120200		766.667	717
Lsat_1_v5_gn_3_134181	FAMILY NOT NAMED // OMEGA-6 FATTY ACID DESATURASE, ENDOPLASMIC RETICULUM	150	443.667
Lsat_1_v5_gn_2_111280	EXOCYST COMPLEX PROTEIN EXO70 // EXOCYST SUBUNIT EXO70 FAMILY PROTEIN-RELATED	803	404.667
Lsat_1_v5_gn_2_4860	LEUCINE-RICH REPEAT-CONTAINING PROTEIN // SUBFAMILY NOT NAMED	558.667	2583.67
Lsat_1_v5_gn_7_29740	MANNOSE-BINDING LECTIN SUPERFAMILY PROTEIN	2074.33	311.667
Lsat_1_v5_gn_7_5661	METHYLTRANSFERASE PMT15-RELATED	2412.33	1153.33
Lsat_1_v5_gn_1_60921	RECEPTOR LIKE PROTEIN 54	1033.33	1120.67
Lsat_1_v5_gn_1_37841	jasmonate ZIM domain-containing protein (JAZ)	1385.33	14906
Lsat_1_v5_gn_7_60661	Smr domain (Smr) // Domain of unknown function (DUF1771) (DUF1771)	364.667	1817.67
Lsat_1_v5_gn_5_5481	Acetylornithine transaminase / Succinylornithine aminotransferase	578.667	556.333
Lsat_1_v5_gn_5_137041	PROTEIN TIFY 10A-RELATED	234	4588
Lsat_1_v5_gn_4_165741	MITOGEN-ACTIVATED PROTEIN KINASE KINASE KINASE 19-RELATED	5479.33	10515.3
Lsat_1_v5_gn_2_103761	beta-glucosidase (E3.2.1.21) // beta-glucosidase (bglX)	1597	5611.67
Lsat_1_v5_gn_2_71081	FAMILY NOT NAMED // ANKYRIN REPEAT FAMILY PROTEIN	682.667	566
Lsat_1_v5_gn_4_183440		470	328
Lsat_1_v5_gn_4_89280	DNA DAMAGE RESPONSE PROTEIN WSS1	1317.33	958
Lsat_1_v5_gn_1_59360	FAMILY NOT NAMED // DEHYDRATION-RESPONSIVE PROTEIN RD22	870.333	700.333
Lsat_1_v5_gn_4_124360	MITOGEN-ACTIVATED KINASE KINASE KINASE // MITOGEN-ACTIVATED PROTEIN KINASE KINASE KINASE 5	247.333	573.333
Lsat_1_v5_gn_2_2080	Domain of unknown function (DUF4228) (DUF4228)	1429	1839.33
Lsat_1_v5_gn_2_129441		890	1207.33
Lsat_1_v5_gn_0_37240	nucleoredoxin [EC:1.8.1.8] (NXN)	1726	2118.67
Lsat_1_v5_gn_1_58521	FAMILY NOT NAMED // F26K24.5 PROTEIN	1123.67	1756
Lsat_1_v5_gn_9_107800	HOMEOBOX PROTEIN TRANSCRIPTION FACTORS // BEL1-LIKE HOMEODOMAIN PROTEIN 6-RELATED	682.667	553.667
Lsat_1_v5_gn_7_33401		2964	490.667
Lsat_1_v5_gn_4_121121	Cytochrome P450 CYP2 subfamily	1084.33	1399.67
Lsat_1_v5_gn_2_69560	Cinnamyl-alcohol dehydrogenase / CAD	659.333	914.667
Lsat_1_v5_gn_2_8920	GDSL ESTERASE/LIPASE EXL1-RELATED	189	102.667
Lsat_1_v5_gn_6_96820	ALCOHOL DEHYDROGENASE RELATED // ALCOHOL DEHYDROGENASE CLASS-P	1144	2091.67
Lsat_1_v5_gn_5_3000		375.667	262.333
Lsat_1_v5_gn_9_104040	SER/THR-RICH PROTEIN T10 IN DGCR REGION // SUBFAMILY NOT NAMED	149	851.333
Lsat_1_v5_gn_4_88821	LEUCINE-RICH REPEAT RECEPTOR-LIKE PROTEIN KINASE PEPR1-RELATED	684.667	1992.67
Lsat_1_v5_gn_9_50321	CYTOCHROME B5 ISOFORM A	150.667	342.667
Lsat_1_v5_gn_4_123700	Cytochrome P450 CYP2 subfamily	905	430.667
Lsat_1_v5_gn_3_121660	Deacetoxyvindoline 4-hydroxylase / Desacetyoxyvindoline-17-hydroxylase	609.333	444.667
Lsat_1_v5_gn_1_66661	Protein kinase domain (Pkinase) // S-locus glycoprotein domain (S_locus_glycop)	340.667	321
Lsat_1_v5_gn_2_127400	UNCHARACTERIZED RING FINGER-CONTAINING PROTEIN // SUBFAMILY NOT NAMED	702.333	3463
Lsat_1_v5_gn_0_7200		321.667	220.333
Lsat_1_v5_gn_5_111420	ATP-DEPENDENT CLP PROTEASE // CHAPERONE PROTEIN CLPC1, CHLOROPLASTIC // SUBFAMILY NOT NAMED	324	151.667
Lsat_1_v5_gn_6_68241	INNER NUCLEAR MEMBRANE PROTEIN MAN1 LEM DOMAIN CONTAINING PROTEIN	310.333	313
Lsat_1_v5_gn_6_102560	Cytochrome P450 CYP2 subfamily	126	501.333
Lsat_1_v5_gn_3_30360	BOLA-LIKE PROTEIN-RELATED // SUFE-LIKE PROTEIN 2, CHLOROPLASTIC	236.667	295
Lsat_1_v5_gn_7_114101	SERINE/THREONINE-PROTEIN KINASE WNK11-RELATED	131	714.667
Lsat_1_v5_gn_7_22701	FAMILY NOT NAMED // EXPRESSED PROTEIN-RELATED	10262.3	765
Lsat_1_v5_gn_2_120081	SMALL HEAT-SHOCK PROTEIN HSP20 FAMILY // SUBFAMILY NOT NAMED	814.333	1594
Lsat_1_v5_gn_5_71300	HR-like lesion-inducing (HR_lesion)	452.333	6883
Lsat_1_v5_gn_6_68221	Ferric reductase-like proteins	528.333	542.333
Lsat_1_v5_gn_5_41060		1614.67	421.333
Lsat_1_v5_gn_6_45060	Leucine Rich Repeat (LRR_1) // Leucine rich repeat N-terminal domain (LRRNT_2) // Leucine rich repeat (LRR_8)	1175	320.333
Lsat_1_v5_gn_4_6460	40S RIBOSOMAL PROTEIN S5-1-RELATED	111.333	127.667
Lsat_1_v5_gn_1_85921	LEUCINE-RICH REPEAT-CONTAINING PROTEIN // SUBFAMILY NOT NAMED	278	419.667
Lsat_1_v5_gn_1_40161	Sucrose synthase / Uridine diphosphoglucose-fructose glucosyltransferase	267	258.333
Lsat_1_v5_gn_6_89421	regulator of nonsense transcripts 1 (UPF1, RENT1)	225	189.667
Lsat_1_v5_gn_9_66521	NUCLEOTIDE KINASE // ADENYLATE KINASE 1, MITOCHONDRIAL-RELATED	254.333	508.333
Lsat_1_v5_gn_4_68701	12-oxophytodienoic acid reductase (OPR)	5100	11381
Lsat_1_v5_gn_2_2380		360.333	366
Lsat_1_v5_gn_8_87840	RIBOSOMAL PROTEIN S6 KINASE // AGC (CAMP-DEPENDENT, CGMP-DEPENDENT AND PROTEIN KINASE C) KINASE FAMILY PROTEIN-RELATED	1201.33	640.667
Lsat_1_v5_gn_5_108141	2-NITROPROPANE DIOXYGENASE-LIKE PROTEIN	710.333	766.667
Lsat_1_v5_gn_1_60741		266.667	179.333
Lsat_1_v5_gn_2_2660		250.667	349.667
Lsat_1_v5_gn_5_110881	N-(long-chain-acyl)ethanolamine deacylase / N-acylethanolamine amidohydrolase // Fatty acid amide hydrolase / Oleamide hydrolase	389.333	345
Lsat_1_v5_gn_2_71101	FAMILY NOT NAMED // ANKYRIN REPEAT FAMILY PROTEIN	241	388.333
Lsat_1_v5_gn_2_107361	ubiquitin carboxyl-terminal hydrolase 7 (USP7, UBP15)	1103.67	2647.33
Lsat_1_v5_gn_3_79441	FAMILY NOT NAMED // F1O19.11 PROTEIN	433	125
Lsat_1_v5_gn_5_19500	EMSY N TERMINUS (ENT) DOMAIN-CONTAINING PROTEIN-RELATED	222.667	204.333
Lsat_1_v5_gn_2_115560	pectate lyase (pel)	1289.33	193.667
Lsat_1_v5_gn_4_185341	FAMILY NOT NAMED // F28J7.14 PROTEIN	424.333	259
Lsat_1_v5_gn_2_2021	Domain of unknown function (DUF4228) (DUF4228)	5272.67	1551
Lsat_1_v5_gn_1_25581	GLUCOSYL/GLUCURONOSYL TRANSFERASES // SUBFAMILY NOT NAMED	269.667	689.333
Lsat_1_v5_gn_5_114741	Phosphoglycerate dehydrogenase / Phosphoglyceric acid dehydrogenase	3570.67	3893.67
Lsat_1_v5_gn_0_32100	FAMILY NOT NAMED // GALACTINOL--SUCROSE GALACTOSYLTRANSFERASE 5-RELATED	2138.33	3091
Lsat_1_v5_gn_4_13581	interleukin-1 receptor-associated kinase 1 (IRAK1)	472.333	1770.33
Lsat_1_v5_gn_8_81940	GLUTATHIONE S-TRANSFERASE, GST, SUPERFAMILY, GST DOMAIN CONTAINING // GLUTATHIONE S-TRANSFERASE U1-RELATED	1311.33	1589.67
Lsat_1_v5_gn_2_128161	Zinc-binding dehydrogenase (ADH_zinc_N_2) // N-terminal domain of oxidoreductase (ADH_N_2)	373.333	480.333
Lsat_1_v5_gn_8_15080	RING ZINC FINGER PROTEIN // SUBFAMILY NOT NAMED	588.667	637.333
Lsat_1_v5_gn_3_134300	Transferred entry: 1.14.19.22	218	321.333
Lsat_1_v5_gn_4_35961	GLYCEROL-3-PHOSPHATE 2-O-ACYLTRANSFERASE 4-RELATED	258.333	105.667
Lsat_1_v5_gn_3_121300	Deacetoxyvindoline 4-hydroxylase / Desacetyoxyvindoline-17-hydroxylase	1413.67	650.333
Lsat_1_v5_gn_9_9761	Photosystem II reaction centre W protein (PsbW) (PsbW)	1992	640.333
Lsat_1_v5_gn_8_48341	LEUCINE-RICH REPEAT-CONTAINING PROTEIN // DISEASE RESISTANCE PROTEIN-RELATED	1286.33	2517.67
Lsat_1_v5_gn_8_150780	SEL-1-LIKE PROTEIN // SUBFAMILY NOT NAMED	1274.67	6949
Lsat_1_v5_gn_5_5940	thiamine thiazole synthase (THI4, THI1)	15259.7	3003
Lsat_1_v5_gn_2_128581	NADPH:quinone reductase / Zeta-crystallin	2797.67	4890.33
Lsat_1_v5_gn_2_68100	GLUCOSYL/GLUCURONOSYL TRANSFERASES // SUBFAMILY NOT NAMED	153.667	244.667
Lsat_1_v5_gn_1_38961		196	147.667
Lsat_1_v5_gn_2_34600	LATE EMBRYOGENESIS ABUNDANT HYDROXYPROLINE-RICH GLYCOPROTEIN	1214	3541.33
Lsat_1_v5_gn_2_46060	anthocyanidin 3-O-glucoside 5-O-glucosyltransferase (UGT75C1)	6962.67	2120
Lsat_1_v5_gn_2_20381		769.333	397.333
Lsat_1_v5_gn_9_53561	PROTEIN PHOSPHATASE 2C // SUBFAMILY NOT NAMED	227	480.333
Lsat_1_v5_gn_2_31860	MYB-LIKE DNA-BINDING PROTEIN MYB // MYB TRANSCRIPTION FACTOR	2789	852
Lsat_1_v5_gn_3_39861	ANION EXCHANGE PROTEIN // BORON TRANSPORTER 4-RELATED	186	205.333
Lsat_1_v5_gn_3_42480		338	1485.33
Lsat_1_v5_gn_6_18041	Sphingomyelin phosphodiesterase / Neutral sphingomyelinase	428.333	873.667
Lsat_1_v5_gn_9_10540	serine/threonine kinase 38 [EC:2.7.11.1] (STK38, NDR)	106.667	101.667
Lsat_1_v5_gn_5_162041	cis-zeatin O-glucosyltransferase (CISZOG)	637.667	342.667
Lsat_1_v5_gn_9_53960	FAMILY NOT NAMED // DEHYDRATION-RESPONSIVE ELEMENT-BINDING PROTEIN 1A-RELATED	1345.67	2534.33
Lsat_1_v5_gn_4_84241	Stress up-regulated Nod 19 (SURNod19)	171.333	598.333
Lsat_1_v5_gn_6_96720	ALCOHOL DEHYDROGENASE RELATED // SUBFAMILY NOT NAMED	120	246.667
Lsat_1_v5_gn_6_28821	brassinosteroid (UGT73C)	1124.67	1151.67
Lsat_1_v5_gn_2_17081		363.667	114
Lsat_1_v5_gn_6_94020	FAMILY NOT NAMED // PHOSPHOLIPASE A1-IBETA2, CHLOROPLASTIC	292	1505.33
Lsat_1_v5_gn_8_19881	S-locus glycoprotein domain (S_locus_glycop) // D-mannose binding lectin (B_lectin) // Protein tyrosine kinase (Pkinase_Tyr) // PAN-like domain (PAN_2)	193.333	433.667
Lsat_1_v5_gn_4_123600		175.667	238
Lsat_1_v5_gn_4_1701		172.667	263.667
Lsat_1_v5_gn_7_47621	Hydrophobic seed protein (Hydrophob_seed)	13167	4244.33
Lsat_1_v5_gn_2_49461	Perakine reductase	2545.33	1834
Lsat_1_v5_gn_3_81460	vacuolar protein 8 (VAC8)	915.667	583.667
Lsat_1_v5_gn_4_173820		1107.33	170.667
Lsat_1_v5_gn_6_39441		5726.33	326
Lsat_1_v5_gn_5_105680	TESTIS-SPECIFIC PROTEIN PBS13 T-COMPLEX 11 // PROTEIN M05D6.2 // T-COMPLEX PROTEIN 11	2025.33	7433
Lsat_1_v5_gn_0_37981		6072	3434.67
Lsat_1_v5_gn_8_125500		142	186.333
Lsat_1_v5_gn_2_132361	DNA2/NAM7 HELICASE FAMILY // DNA-BINDING PROTEIN-RELATED	1274.67	238
Lsat_1_v5_gn_9_83660	FAMILY NOT NAMED // GERMIN-LIKE PROTEIN SUBFAMILY 2 MEMBER 1-RELATED	241.667	423
Lsat_1_v5_gn_6_45200	Leucine Rich Repeat (LRR_1) // Leucine rich repeat N-terminal domain (LRRNT_2)	291.667	148
Lsat_1_v5_gn_1_321	ALPHA/BETA-HYDROLASES SUPERFAMILY PROTEIN	523	1970.67
Lsat_1_v5_gn_2_43400	PECTATE LYASE 1-RELATED	1757.67	156.667
Lsat_1_v5_gn_1_35981	FAMILY NOT NAMED // RECEPTOR LIKE PROTEIN 13-RELATED	379.333	462.667
Lsat_1_v5_gn_4_73821	FAMILY NOT NAMED // PATHOGENESIS-RELATED THAUMATIN-LIKE PROTEIN	1069.33	390
Lsat_1_v5_gn_6_28780	brassinosteroid (UGT73C)	1989	2064.67
Lsat_1_v5_gn_5_26820	MITOGEN-ACTIVATED PROTEIN KINASE // MITOGEN-ACTIVATED PROTEIN KINASE 1-RELATED	825.667	2292.33
Lsat_1_v5_gn_5_24781	GLUCOSYL/GLUCURONOSYL TRANSFERASES // UDP-GLYCOSYLTRANSFERASE 89B1	376	599
Lsat_1_v5_gn_6_21360	CLATHRIN ASSEMBLY PROTEIN // SUBFAMILY NOT NAMED	1639.67	3189.67
Lsat_1_v5_gn_7_46720	LEUCINE-RICH REPEAT-CONTAINING PROTEIN // SUBFAMILY NOT NAMED	715.667	2016.33
Lsat_1_v5_gn_1_13380	Protein kinase domain (Pkinase) // Leucine rich repeat N-terminal domain (LRRNT_2) // Leucine rich repeat (LRR_8)	660.333	830.667
Lsat_1_v5_gn_8_154380	FAMILY NOT NAMED // PECTATE LYASE 22-RELATED	4823	3184.33
Lsat_1_v5_gn_1_52240	COPPER TRANSPORT PROTEIN ATOX1-RELATED // SUBFAMILY NOT NAMED	640	483.333
Lsat_1_v5_gn_1_57881		128.333	129
Lsat_1_v5_gn_7_94721	UBX-RELATED // SUBFAMILY NOT NAMED	2378.67	4411.33
Lsat_1_v5_gn_9_53921	FAMILY NOT NAMED // DEHYDRATION-RESPONSIVE ELEMENT-BINDING PROTEIN 1A-RELATED	1516.33	5532
Lsat_1_v5_gn_2_12460	FAMILY NOT NAMED // PATHOGENESIS-RELATED THAUMATIN FAMILY PROTEIN-RELATED // SUBFAMILY NOT NAMED	1536.33	1804.67
Lsat_1_v5_gn_9_50660	EREBP-like factor (EREBP) // pathogenesis-related genes transcriptional activator PTI4 (PTI4)	6460.67	9303.33
Lsat_1_v5_gn_6_92940	FAMILY NOT NAMED // ETHYLENE-RESPONSIVE TRANSCRIPTION FACTOR 15-RELATED	937	2314.67
Lsat_1_v5_gn_9_18940	PROTEIN PHOSPHATASE 2C // PROTEIN PHOSPHATASE 2C-LIKE PROTEIN-RELATED	2051.67	15875
Lsat_1_v5_gn_1_58280	E3 UBIQUITIN-PROTEIN LIGASE PUB22-RELATED	184	104.667
Lsat_1_v5_gn_2_53860	E3 UBIQUITIN-PROTEIN LIGASE PUB22-RELATED	333	706.333
Lsat_1_v5_gn_5_57381	Non-specific serine/threonine protein kinase / Threonine-specific protein kinase	203.667	591.333
Lsat_1_v5_gn_1_93280	FAMILY NOT NAMED // PURINE PERMEASE 10-RELATED	258.333	1001
Lsat_1_v5_gn_7_91261	RNA recognition motif. (a.k.a. RRM, RBD, or RNP domain) (RRM_1)	15559	7612
Lsat_1_v5_gn_6_40440	DNA LIGASE // POLY [ADP-RIBOSE] POLYMERASE 3	184	253.667
Lsat_1_v5_gn_2_261	LEUCINE-RICH REPEAT-CONTAINING PROTEIN // SUBFAMILY NOT NAMED	542.333	936
Lsat_1_v5_gn_3_27220	BTB/POZ DOMAIN-CONTAINING PROTEIN NPY1	776	762
Lsat_1_v5_gn_9_104220	F-box domain (F-box) // F-box associated (FBA_1)	365.667	147
Lsat_1_v5_gn_8_77560	FAMILY NOT NAMED // C2H2-TYPE ZINC FINGER FAMILY PROTEIN-RELATED // SUBFAMILY NOT NAMED	1059	373.333
Lsat_1_v5_gn_6_83961		585.333	339.333
Lsat_1_v5_gn_3_135681	Malate dehydrogenase (decarboxylating) / Pyruvic-malic carboxylase	188.333	132
Lsat_1_v5_gn_9_8641	OXIDOREDUCTASE, 2OG-FE II OXYGENASE FAMILY PROTEIN // SUBFAMILY NOT NAMED	654	1161.33
Lsat_1_v5_gn_6_53120		3098	1750.33
Lsat_1_v5_gn_1_80541	THREONINE ALDOLASE // LOW SPECIFICITY L-THREONINE ALDOLASE	134.333	279.333
Lsat_1_v5_gn_5_64321	GLUCOSYL/GLUCURONOSYL TRANSFERASES // UDP-GLYCOSYLTRANSFERASE 71B2-RELATED	4703.67	1931
Lsat_1_v5_gn_3_127881	PECTINESTERASE/PECTINESTERASE INHIBITOR 17-RELATED	118.667	230.333
Lsat_1_v5_gn_3_27741	zinc-finger of the FCS-type, C2-C2 (zf-FLZ)	577.667	186.333
Lsat_1_v5_gn_4_108620	Geranylgeranyl diphosphate reductase / Geranylgeranyl reductase	835	288
Lsat_1_v5_gn_6_113241	Cytochrome P450 CYP2 subfamily	1168.33	2060.33
Lsat_1_v5_gn_8_126900	amidophosphoribosyltransferase (purF, PPAT)	4244.67	1847
Lsat_1_v5_gn_0_15161	Protein of unknown function (DUF1645) (DUF1645)	883.333	966.333
Lsat_1_v5_gn_9_8981	poly (PARP)	536.667	434.667
Lsat_1_v5_gn_5_84040	E1-E2 ATPase (E1-E2_ATPase) // Cation transporting ATPase, C-terminus (Cation_ATPase_C) // Cation transporter/ATPase, N-terminus (Cation_ATPase_N) // haloacid dehalogenase-like hydrolase (Hydrolase) // Ca2+-ATPase N terminal autoinhibitory domain (CaATP_NAI)	2099	4245.33
Lsat_1_v5_gn_8_3980	Transcriptional repressor, ovate (Ovate)	693	172.667
Lsat_1_v5_gn_6_98941	EXTENDED SYNAPTOTAGMIN-RELATED // SYNAPTOTAGMIN-5	430	859.333
Lsat_1_v5_gn_1_43420	N-terminal C2 in EEIG1 and EHBP1 proteins (NT-C2)	2741	4910
Lsat_1_v5_gn_5_122361	RING FINGER DOMAIN-CONTAINING // SUBFAMILY NOT NAMED	459	233.333
Lsat_1_v5_gn_7_561	FAMILY NOT NAMED // CYTOCHROME P450 78A6-RELATED	112.333	328.667
Lsat_1_v5_gn_5_51660	KIX domain (KIX_2)	661	3297.67
Lsat_1_v5_gn_5_161220	GLYCOSYLTRANSFERASE // SUBFAMILY NOT NAMED	6573	2855
Lsat_1_v5_gn_4_35160	ALPHA/BETA HYDROLASE FOLD-CONTAINING PROTEIN // SUBFAMILY NOT NAMED	284.667	169.667
Lsat_1_v5_gn_7_19261	lactosylceramide 4-alpha-galactosyltransferase (A4GALT)	686.333	666.333
Lsat_1_v5_gn_1_77681	FAMILY NOT NAMED // ATP-NADH KINASE YEF1-RELATED	2038	9402
Lsat_1_v5_gn_6_92160		1048	4348.33
Lsat_1_v5_gn_1_20300	Uncharacterized conserved protein	104.333	223.667
Lsat_1_v5_gn_8_42841	F22M8.11 PROTEIN-RELATED	461	1518
Lsat_1_v5_gn_6_5060		141.333	468.333
Lsat_1_v5_gn_2_123940	HISTIDYL-TRNA SYNTHETASE // CLASS II AARS AND BIOTIN SYNTHETASES SUPERFAMILY PROTEIN-RELATED	4790.33	1619.33
Lsat_1_v5_gn_4_14880	PROTEIN PHOSPHATASE 2C 5-RELATED	1419	1781
Lsat_1_v5_gn_1_73901	uncharacterized protein (K07119)	500.667	698
Lsat_1_v5_gn_2_95261	NUDIX HYDROLASE 12, MITOCHONDRIAL	901.667	868.333
Lsat_1_v5_gn_1_300	INOSITOL-TETRAKISPHOSPHATE 1-KINASE 2-RELATED	2702.67	2374.67
Lsat_1_v5_gn_5_139440	ETHYLENE-RESPONSIVE TRANSCRIPTION FACTOR ERF018	1642.33	2278
Lsat_1_v5_gn_6_56480	FAMILY NOT NAMED // NAC DOMAIN-CONTAINING PROTEIN 2	1568.33	2562.33
Lsat_1_v5_gn_3_63340	Geraniol dehydrogenase (NADP(+))	1864.33	4850
Lsat_1_v5_gn_2_118001	Protein kinase domain (Pkinase) // Protein tyrosine kinase (Pkinase_Tyr) // Wall-associated receptor kinase galacturonan-binding (GUB_WAK_bind)	331.333	836.667
Lsat_1_v5_gn_8_55360	OXIDOREDUCTASE, 2OG-FE(II) OXYGENASE FAMILY PROTEIN	780.667	1575
Lsat_1_v5_gn_1_66040		157	186
Lsat_1_v5_gn_1_37500		686	287
Lsat_1_v5_gn_2_59820	DREPP plasma membrane polypeptide (DREPP)	8520	2036.33
Lsat_1_v5_gn_7_15520	WRKY DNA -binding domain (WRKY)	334	338
Lsat_1_v5_gn_6_32681	PROTEIN LURP-ONE-RELATED 17	254.333	363.667
Lsat_1_v5_gn_2_620	SERINE/THREONINE-PROTEIN KINASE/ENDORIBONUCLEASE IRE1B	2371	3260
Lsat_1_v5_gn_4_94081	interleukin-1 receptor-associated kinase 4 (IRAK4)	798	7442
Lsat_1_v5_gn_3_60340	Protein kinase domain (Pkinase) // Leucine Rich Repeat (LRR_1) // Leucine rich repeat N-terminal domain (LRRNT_2) // Leucine rich repeat (LRR_8)	1087.67	687.667
Lsat_1_v5_gn_2_13401	DNAJ HOMOLOG SUBFAMILY C MEMBER // CHAPERONE PROTEIN DNAJ	1855.33	1118
Lsat_1_v5_gn_3_31781	serine/threonine-protein kinase PBS1 (PBS1)	1084	3846
Lsat_1_v5_gn_8_109421	alpha-N-arabinofuranosidase (E3.2.1.55, abfA)	1084.33	1134.33
Lsat_1_v5_gn_2_15261	Glutamate decarboxylase / L-glutamate 1-carboxy-lyase	110.333	160.667
Lsat_1_v5_gn_4_120041	Cytochrome P450 CYP2 subfamily	154.667	210.333
Lsat_1_v5_gn_5_140441	PROPROTEIN CONVERTASE SUBTILISIN/KEXIN // SUBTILISIN SERINE PROTEASE-RELATED	1229	812.667
Lsat_1_v5_gn_4_37181	10 KDA HEAT SHOCK PROTEIN // SUBFAMILY NOT NAMED	1737	769
Lsat_1_v5_gn_8_95580		2442.67	645.667
Lsat_1_v5_gn_5_116360	ALPHA-L-FUCOSIDASE 2	604.667	1884.33
Lsat_1_v5_gn_5_7081		196	1340.67
Lsat_1_v5_gn_2_2221	MULTIPLE CHLOROPLAST DIVISION SITE 1	1565.33	1155.33
Lsat_1_v5_gn_4_162200	EXTENSIN, PROLINE-RICH PROTEIN // SUBFAMILY NOT NAMED	263	1045.33
Lsat_1_v5_gn_5_93720	adiponectin receptor (ADIPOR)	350.667	865.333
Lsat_1_v5_gn_7_102060	Serine/threonine protein kinase // Serine/threonine protein kinase // Serine/threonine protein kinase/TGF-beta stimulated factor	2239.33	10144
Lsat_1_v5_gn_5_140220	NA+/CA2+ K+ INDEPENDENT EXCHANGER // CATION/CALCIUM EXCHANGER 3-RELATED	660	2981.33
Lsat_1_v5_gn_6_48640		730	1058.33
Lsat_1_v5_gn_7_39941	EREBP-like factor (EREBP)	1211	1312.33
Lsat_1_v5_gn_1_65921	mlo protein (MLO)	212	659.667
Lsat_1_v5_gn_4_57641	CYSTEINE-RICH RECEPTOR-LIKE PROTEIN KINASE 28-RELATED	347.333	627.333
Lsat_1_v5_gn_5_182281	FAMILY NOT NAMED // ETHYLENE-RESPONSIVE TRANSCRIPTION FACTOR ERF096	315.333	247.667
Lsat_1_v5_gn_8_25880	Non-specific serine/threonine protein kinase / Threonine-specific protein kinase	175.333	434
Lsat_1_v5_gn_5_154481	SCARECROW-LIKE PROTEIN 9	853.333	203.333
Lsat_1_v5_gn_8_140561	Leucine Rich Repeat (LRR_1) // Leucine rich repeat N-terminal domain (LRRNT_2) // Leucine rich repeat (LRR_8)	113.667	520.333
Lsat_1_v5_gn_2_123380	PHOSPHOINOSITIDE PHOSPHOLIPASE C 6	740.667	1852
Lsat_1_v5_gn_8_22181	F-box domain (F-box) // F-box associated (FBA_1)	2628.33	8257
Lsat_1_v5_gn_3_120400	cryptochrome 2 (CRY2)	1208	1673
Lsat_1_v5_gn_3_65241	Germacrene A alcohol dehydrogenase // Germacrene A hydroxylase	509	1304
Lsat_1_v5_gn_9_87781	Rubber elongation factor protein (REF) (REF)	262.333	2736.67
Lsat_1_v5_gn_7_100181	UDP-glucose 4,6-dehydratase (RHM)	2335.67	8900
Lsat_1_v5_gn_5_62961	AMINO ACID TRANSPORTER // CATIONIC AMINO ACID TRANSPORTER 2, VACUOLAR-RELATED // VACUOLAR PROTEIN SORTING 26 RELATED // VACUOLAR PROTEIN SORTING-ASSOCIATED PROTEIN 26A-RELATED	1133	299.333
Lsat_1_v5_gn_9_78940	ALPHA/BETA-HYDROLASES SUPERFAMILY PROTEIN	242.667	987.667
Lsat_1_v5_gn_2_124880	EXPANSIN-A8	2065.33	734.333
Lsat_1_v5_gn_8_32421	delta24-sterol reductase (DHCR24)	5385.67	932.667
Lsat_1_v5_gn_1_70280	GENOMIC DNA, CHROMOSOME 3, P1 CLONE: MYM9	225.667	110.333
Lsat_1_v5_gn_2_281	LEUCINE-RICH REPEAT-CONTAINING PROTEIN // SUBFAMILY NOT NAMED	394	696
Lsat_1_v5_gn_1_111020	OXIDOREDUCTASE, 2OG-FE II OXYGENASE FAMILY PROTEIN // SUBFAMILY NOT NAMED	2269	2855.33
Lsat_1_v5_gn_1_39860		114.667	104.667
Lsat_1_v5_gn_5_72101	Response regulator receiver domain (Response_reg) // GAF domain (GAF)	1244.33	4484.67
Lsat_1_v5_gn_3_59300	NAD DEPENDENT EPIMERASE/DEHYDRATASE // TETRAKETIDE ALPHA-PYRONE REDUCTASE 1	1330	1163.33
Lsat_1_v5_gn_5_34560	FAMILY NOT NAMED // PSBP DOMAIN-CONTAINING PROTEIN 2, CHLOROPLASTIC	509.333	138
Lsat_1_v5_gn_8_64581	NAD DEPENDENT EPIMERASE/DEHYDRATASE // SUBFAMILY NOT NAMED	10906.7	23099.7
Lsat_1_v5_gn_0_16501	EPIDIDYMAL MEMBRANE PROTEIN E9-RELATED // SUBFAMILY NOT NAMED	545.667	872.667
Lsat_1_v5_gn_7_57841	secretory phospholipase A2 (PLA2G, SPLA2)	819	104
Lsat_1_v5_gn_5_153681	FAMILY NOT NAMED // LATE EMBRYOGENESIS ABUNDANT HYDROXYPROLINE-RICH GLYCOPROTEIN	205.333	371.333
Lsat_1_v5_gn_0_19021	FAMILY NOT NAMED // PR5-LIKE RECEPTOR KINASE-RELATED // FAMILY NOT NAMED // SUBFAMILY NOT NAMED	110.333	466.333
Lsat_1_v5_gn_5_76001	MAHOGUNIN // E3 UBIQUITIN-PROTEIN LIGASE LUL3-RELATED	693.667	1938.67
Lsat_1_v5_gn_8_103121	ABSCISIC ACID RECEPTOR PYL4	1622.33	1527.67
Lsat_1_v5_gn_3_10580	ENDOGLUCANASE 19-RELATED	4915	892.333
Lsat_1_v5_gn_9_108501	3-ketoacyl-CoA synthase (KCS)	670.333	1073.67
Lsat_1_v5_gn_4_68960	MYB-LIKE DNA-BINDING PROTEIN MYB // SUBFAMILY NOT NAMED	713.333	1246.33
Lsat_1_v5_gn_9_31640	Protein kinase domain (Pkinase) // S-locus glycoprotein domain (S_locus_glycop) // D-mannose binding lectin (B_lectin) // PAN-like domain (PAN_2)	453.667	589.333
Lsat_1_v5_gn_1_38361	PPR repeat (PPR) // PPR repeat (PPR_1) // PPR repeat family (PPR_2) // Pentatricopeptide repeat domain (PPR_3)	258.333	111.333
Lsat_1_v5_gn_7_51560		311	156.667
Lsat_1_v5_gn_2_131920	MYB TRANSCRIPTION FACTOR-RELATED	295	2338.67
Lsat_1_v5_gn_3_1361	Protease inhibitor/seed storage/LTP family (Tryp_alpha_amyl) // Hydrophobic seed protein (Hydrophob_seed)	799	425
Lsat_1_v5_gn_3_14400	methionine-gamma-lyase (E4.4.1.11)	3824	12508
Lsat_1_v5_gn_6_55221	nonsense-mediated mRNA decay protein 3 (NMD3)	2317.67	5581.33
Lsat_1_v5_gn_0_36001	Leucine Rich Repeat (LRR_1) // Protein tyrosine kinase (Pkinase_Tyr) // Leucine rich repeat N-terminal domain (LRRNT_2)	1899.33	5298
Lsat_1_v5_gn_9_35521	FAMILY NOT NAMED // DISEASE RESISTANCE FAMILY PROTEIN/LRR FAMILY PROTEIN-RELATED	365.667	717
Lsat_1_v5_gn_4_115760	DNAJ (HSP40) HOMOLOG, SUBFAMILY A, MEMBER 3A	1024	243.667
Lsat_1_v5_gn_1_81921	MAC/Perforin domain (MACPF)	2347.67	9140
Lsat_1_v5_gn_4_137421		624.667	1988
Lsat_1_v5_gn_6_28360	signal recognition particle 43 kDa protein (SRP43, CAO)	3029.67	1216.67
Lsat_1_v5_gn_8_39840	Alpha-D-xyloside xylohydrolase / Alpha-xylosidase // Xylan 1,4-beta-xylosidase / Xylobiase // Non-reducing end alpha-L-arabinofuranosidase / Arabinosidase	1795.33	571.333
Lsat_1_v5_gn_9_8501	MYB-LIKE DNA-BINDING PROTEIN MYB // SUBFAMILY NOT NAMED	472.333	684.667
Lsat_1_v5_gn_3_133981	Transferred entry: 1.14.19.22	3607.67	3529.67
Lsat_1_v5_gn_9_122380		4158.33	1207
Lsat_1_v5_gn_6_56440	FAMILY NOT NAMED // NAC DOMAIN-CONTAINING PROTEIN 2	2013	590
Lsat_1_v5_gn_6_74200	BCS1 AAA-TYPE ATPASE // AAA-TYPE ATPASE FAMILY PROTEIN-RELATED	282.667	456.667
Lsat_1_v5_gn_3_24280	N-MYC DOWNSTREAM REGULATED // N-MYC DOWNREGULATED-LIKE 3 PROTEIN	2173.33	914
Lsat_1_v5_gn_8_82941	FAMILY NOT NAMED // CALMODULIN-BINDING PROTEIN	2871.67	2638.33
Lsat_1_v5_gn_3_980	ASPARTYL PROTEASES // SUBFAMILY NOT NAMED	658.667	465
Lsat_1_v5_gn_8_60981	Hydrophobic seed protein (Hydrophob_seed)	51126	8665
Lsat_1_v5_gn_5_39240	SUGAR TRANSPORTER ERD6-LIKE 14-RELATED	611	1353
Lsat_1_v5_gn_5_36521	REGULATORY PROTEIN NPR3-RELATED	1188.33	2064.33
Lsat_1_v5_gn_8_78021	heat shock 70kDa protein 1/8 (HSPA1_8)	307	574
Lsat_1_v5_gn_2_130781	ETHYLENE-RESPONSIVE TRANSCRIPTION FACTOR ERF025-RELATED	179.667	1833
Lsat_1_v5_gn_3_137221	PHOSPHATIDYLINOSITOL N-ACETYLGLUCOSAMINYLTRANSFERASE SUBUNIT P DOWN SYNDROME CRITICAL REGION PROTEIN 5 -RELATED // PHOSPHATIDYLINOSITOL N-ACETYGLUCOSAMINLYTRANSFERASE SUBUNIT P-LIKE PROTEIN	267	798
Lsat_1_v5_gn_6_116560	EF-HAND CALCIUM-BINDING DOMAIN CONTAINING PROTEIN // SUBFAMILY NOT NAMED	4019	15231.3
Lsat_1_v5_gn_5_183260	Protein kinase domain (Pkinase) // Leucine Rich Repeat (LRR_1) // Protein tyrosine kinase (Pkinase_Tyr) // Leucine rich repeat N-terminal domain (LRRNT_2) // Leucine rich repeat (LRR_8)	564.333	924.333
Lsat_1_v5_gn_6_33521	HOMEOBOX PROTEIN TRANSCRIPTION FACTORS // BEL1-LIKE HOMEODOMAIN PROTEIN 1-RELATED	3223	6595
Lsat_1_v5_gn_1_32261	FAMILY NOT NAMED // TRANSCRIPTION FACTOR ICE1-RELATED	344.667	166
Lsat_1_v5_gn_8_44400	HISTONE H1/H5 // SUBFAMILY NOT NAMED	445.667	101
Lsat_1_v5_gn_4_73301	Calmodulin binding protein-like (Calmodulin_bind)	823	4254.67
Lsat_1_v5_gn_9_86541	linoleate 9S-lipoxygenase (LOX1_5)	185.333	337.333
Lsat_1_v5_gn_2_104041	5-methyltetrahydropteroyltriglutamate--homocysteine methyltransferase (metE)	6706	3553
Lsat_1_v5_gn_9_27981	MATRIX-REMODELING-ASSOCIATED PROTEIN 8	3388.67	1177.67
Lsat_1_v5_gn_4_60620	Senescence regulator (Senescence_reg)	9655	3038
Lsat_1_v5_gn_8_14760	Gamma-glutamyl kinase	108.667	253.667
Lsat_1_v5_gn_6_19501	Protein of unknown function (DUF789) (DUF789)	304.667	623.667
Lsat_1_v5_gn_8_134220	Feruloyl esterase / Hydroxycinnamoyl esterase	1025.33	281
Lsat_1_v5_gn_4_781		291	890.333
Lsat_1_v5_gn_0_3360	PPR repeat (PPR) // PPR repeat family (PPR_2)	208	660
Lsat_1_v5_gn_6_4461	COPPER TRANSPORT PROTEIN ATOX1-RELATED // HEAVY-METAL-ASSOCIATED DOMAIN-CONTAINING PROTEIN	1811.33	4092.33
Lsat_1_v5_gn_2_88180	Chorismate mutase / Hydroxyphenylpyruvate synthase	1810.67	562.667
Lsat_1_v5_gn_1_7980	ADENINE NUCLEOTIDE ALPHA HYDROLASES-DOMAIN CONTAINING PROTEIN KINASE	3221.33	1861
Lsat_1_v5_gn_7_86941	VID27 cytoplasmic protein (VID27)	8299.67	10503.7
Lsat_1_v5_gn_8_63020		1683.33	965.333
Lsat_1_v5_gn_4_122441	FAMILY NOT NAMED // SUBFAMILY NOT NAMED // FAMILY NOT NAMED // ADENINE NUCLEOTIDE ALPHA HYDROLASES-LIKE PROTEIN	1871.67	535.333
Lsat_1_v5_gn_3_31500	FAMILY NOT NAMED // GEM-LIKE PROTEIN 5	2557.33	14093
Lsat_1_v5_gn_9_99081	X-BOX TRANSCRIPTION FACTOR-RELATED // BASIC HELIX-LOOP-HELIX DOMAIN-CONTAINING PROTEIN	681	297.667
Lsat_1_v5_gn_8_98880	large subunit ribosomal protein L10e (RP-L10e, RPL10)	6173	47795
Lsat_1_v5_gn_2_107961	Non-specific serine/threonine protein kinase / Threonine-specific protein kinase // Phosphoenolpyruvate carboxykinase (ATP) / Phosphopyruvate carboxylase	2538	2619.67
Lsat_1_v5_gn_8_62240	serine palmitoyltransferase (SPT)	407.667	852.667
Lsat_1_v5_gn_5_14220	PB1 domain (PB1)	165.333	881.667
Lsat_1_v5_gn_8_30081		474	292
Lsat_1_v5_gn_6_115320	Proline-rich nuclear receptor coactivator (PNRC)	5792.33	4558.33
Lsat_1_v5_gn_8_42261		1695.67	327
Lsat_1_v5_gn_5_12880	FAMILY NOT NAMED // PECTATE LYASE 22-RELATED	1491	114
Lsat_1_v5_gn_2_20341	Cyclic nucleotide-gated cation channel CNGA1-3 and related proteins	578	697.667
Lsat_1_v5_gn_1_90680	exopolyphosphatase (PRUNE, PPX1)	763.333	4240.67
Lsat_1_v5_gn_1_120680	IQ-DOMAIN 9 PROTEIN	504.667	100.333
Lsat_1_v5_gn_6_10640	copper chaperone for superoxide dismutase (CCS)	1064.33	871.333
Lsat_1_v5_gn_3_82781		332.333	237.333
Lsat_1_v5_gn_5_38361		316.667	112.667
Lsat_1_v5_gn_6_112181	FAMILY NOT NAMED // EMB|CAB53482.1	152.667	517.333
Lsat_1_v5_gn_5_11161	BIDIRECTIONAL SUGAR TRANSPORTER SWEET10	236.667	852
Lsat_1_v5_gn_2_124860	Flavonol synthase / FLS	244.667	3663
Lsat_1_v5_gn_8_42700	Peptide-transporting ATPase	3983.67	15684.7
Lsat_1_v5_gn_9_42261	SUBGROUP I AMINOTRANSFERASE RELATED // TRYPTOPHAN AMINOTRANSFERASE-RELATED PROTEIN 3-RELATED	858	1173
Lsat_1_v5_gn_3_115940	IMP dehydrogenase / Inosinic acid dehydrogenase	1893	9494.33
Lsat_1_v5_gn_5_104780		2163	1090.67
Lsat_1_v5_gn_1_56481	MITOGEN-ACTIVATED PROTEIN KINASE // MITOGEN-ACTIVATED PROTEIN KINASE 16-RELATED // FAMILY NOT NAMED // SUBFAMILY NOT NAMED	638.667	3163.33
Lsat_1_v5_gn_2_29221	viridiflorene synthase (TPS31)	14006.3	24028
Lsat_1_v5_gn_4_39261	Dolichyl-P-Man:Man(7)GlcNAc(2)-PP-dolichol alpha-1,6-mannosyltransferase / Dolichyl-P-Man:Man(7)GlcNAc(2)-PP-dolichyl alpha-6-mannosyltransferase	497.333	312.333
Lsat_1_v5_gn_5_126020	CALLOSE SYNTHASE 8-RELATED	351.667	1142.67
Lsat_1_v5_gn_6_12340	ENDOGLUCANASE 19-RELATED	5157	2046.67
Lsat_1_v5_gn_1_51980	OTU DOMAIN CONTAINING PROTEIN // SUBFAMILY NOT NAMED	361	1499
Lsat_1_v5_gn_8_27280		113.667	118
Lsat_1_v5_gn_8_91500	F-BOX/KELCH-REPEAT PROTEIN OR23	1919.67	3150.67
Lsat_1_v5_gn_5_128220	small subunit ribosomal protein S20 (RP-S20, rpsT)	4794.67	2342.33
Lsat_1_v5_gn_7_17901	Salt stress response/antifungal (Stress-antifung) // Protein tyrosine kinase (Pkinase_Tyr)	921	800.333
Lsat_1_v5_gn_6_74421	NOTUM-RELATED // PECTINACETYLESTERASE FAMILY PROTEIN	6989.67	17579.7
Lsat_1_v5_gn_7_16420	MULTI-COPPER OXIDASE // SUBFAMILY NOT NAMED	1039.67	349
Lsat_1_v5_gn_9_20601	Calcium/calmodulin-dependent protein kinase / Microtubule-associated protein 2 kinase	2813	5080.33
Lsat_1_v5_gn_8_4320	flavonol 3-O-methyltransferase (E2.1.1.76) // caffeic acid 3-O-methyltransferase (E2.1.1.68, COMT)	5919	11032.7
Lsat_1_v5_gn_1_64661	AQUAPORIN TIP1-1	3367	832
Lsat_1_v5_gn_5_122401	FAMILY NOT NAMED // ZINC FINGER PROTEIN CONSTANS-LIKE 10-RELATED	2293.67	587.667
Lsat_1_v5_gn_1_33901	Monosaccharide-transporting ATPase // Xenobiotic-transporting ATPase / Steroid-transporting ATPase	3410	17025.7
Lsat_1_v5_gn_5_113681	Protein of unknown function (DUF620) (DUF620)	1237	1508
Lsat_1_v5_gn_5_9001		1863.67	10903.3
Lsat_1_v5_gn_1_35241	photosystem I subunit VI (psaH)	6482.67	1491.33
Lsat_1_v5_gn_2_126100	PROTEIN NRT1/ PTR FAMILY 5.1	1229.33	1174
Lsat_1_v5_gn_4_99521	ATP-BINDING CASSETTE TRANSPORTER // ABC TRANSPORTER G FAMILY MEMBER 29	8248.33	29106.3
Lsat_1_v5_gn_5_121441	Ca2+:H+ antiporter (chaA, CAX)	1114.33	1817.33
Lsat_1_v5_gn_6_34661	SERINE/THREONINE-PROTEIN KINASE // CALCIUM-DEPENDENT PROTEIN KINASE 1-RELATED	2848	10032
Lsat_1_v5_gn_0_26040	ribonucleoside-diphosphate reductase subunit M2 (RRM2)	776.333	307.667
Lsat_1_v5_gn_9_77320	HALOACID DEHALOGENASE-LIKE HYDROLASE // SUBFAMILY NOT NAMED	564.667	15616.7
Lsat_1_v5_gn_4_116000	ALPHA/BETA HYDROLASE FOLD-CONTAINING PROTEIN // SUBFAMILY NOT NAMED	957.333	862
Lsat_1_v5_gn_5_71661	Stizolobate synthase	1385.67	1584.33
Lsat_1_v5_gn_3_6681	WW domain-containing oxidoreductase (WWOX)	8336.67	25799
Lsat_1_v5_gn_1_3720	FAMILY NOT NAMED // (PHI-1) PROTEIN, PUTATIVE-RELATED	376	1978.67
Lsat_1_v5_gn_5_25621	DEVELOPMENTALLY REGULATED GTP-BINDING PROTEIN-RELATED // GTP-BINDING PROTEIN 10	1708	708
Lsat_1_v5_gn_6_83821	Photosystem I // UDP-glucose 4-epimerase / Uridine diphospho-galactose-4-epimerase	9418	1821.67
Lsat_1_v5_gn_8_63840	FAMILY NOT NAMED // HAUS AUGMIN-LIKE COMPLEX SUBUNIT 8	1779.33	483
Lsat_1_v5_gn_7_25320	E2F/DP FAMILY WINGED-HELIX DNA-BINDING DOMAIN-CONTAINING PROTEIN-RELATED	4798.67	2355
Lsat_1_v5_gn_4_37841	LEUCINE-RICH REPEAT-CONTAINING PROTEIN // DISEASE RESISTANCE PROTEIN-RELATED	220.333	406.333
Lsat_1_v5_gn_2_103620	F1K23.6	331.333	859.333
Lsat_1_v5_gn_8_52720	RING ZINC FINGER PROTEIN // SUBFAMILY NOT NAMED	586.667	626.333
Lsat_1_v5_gn_2_66161	FAMILY NOT NAMED // PEROXIDASE 17	241.667	546.667
Lsat_1_v5_gn_9_66040	FAMILY NOT NAMED // PROTEIN KINASE APK1A, CHLOROPLASTIC-RELATED	424.667	799.333
Lsat_1_v5_gn_9_71760	FAMILY NOT NAMED // PECTIN LYASE-LIKE SUPERFAMILY PROTEIN-RELATED	968.667	348.667
Lsat_1_v5_gn_1_69961	MAC/Perforin domain (MACPF)	1733	2710
Lsat_1_v5_gn_5_44481		2436	628.667
Lsat_1_v5_gn_5_106501	FAMILY NOT NAMED // SUBFAMILY NOT NAMED // VACUOLAR IRON TRANSPORTER HOMOLOG 2.1	101.333	114
Lsat_1_v5_gn_1_51401	CARBONIC ANHYDRASE // ALPHA CARBONIC ANHYDRASE 5	394	302
Lsat_1_v5_gn_4_86440	MITOGEN-ACTIVATED PROTEIN KINASE KINASE KINASE 19-RELATED	224.667	214
Lsat_1_v5_gn_2_77780	BCS1 AAA-TYPE ATPASE // SUBFAMILY NOT NAMED	1039.67	1260.33
Lsat_1_v5_gn_8_75280	Delta(12)-fatty-acid desaturase / Oleoyl-CoA Delta(12) desaturase // Transferred entry: 1.14.19.22	195.667	688.667
Lsat_1_v5_gn_4_130320	ZINC FINGER PROTEIN AZF3-RELATED	283	332.333
Lsat_1_v5_gn_4_80480	INACTIVE PURPLE ACID PHOSPHATASE 24-RELATED	3472.67	967
Lsat_1_v5_gn_8_129360	hydroxymethylglutaryl-CoA reductase (NADPH) (HMGCR)	1163	3111.33
Lsat_1_v5_gn_2_18880	CPG BINDING PROTEIN // PHD FINGER PROTEIN ALFIN-LIKE 6-RELATED // PHD FINGER PROTEIN ALFIN-LIKE 5	776.667	223
Lsat_1_v5_gn_4_110001	TRANSCRIPTION FACTOR PIF7	327.333	136.667
Lsat_1_v5_gn_3_31741	No apical meristem (NAM) protein (NAM)	464.667	6259.33
Lsat_1_v5_gn_5_116820	auxin responsive GH3 gene family (GH3)	899.667	2390
Lsat_1_v5_gn_3_101901	FAMILY NOT NAMED // NAC DOMAIN-CONTAINING PROTEIN 2	9623.33	15254
Lsat_1_v5_gn_5_146340	Glutathione gamma-glutamylcysteinyltransferase / Phytochelatin synthase // Gamma-glutamyltransferase / Glutamyl transpeptidase // Glutathione hydrolase / Glutathionase	256.667	1637
Lsat_1_v5_gn_1_93741	LEUCINE-RICH REPEAT-CONTAINING PROTEIN // SUBFAMILY NOT NAMED // SUBFAMILY NOT NAMED	200.667	3288
Lsat_1_v5_gn_3_58300	ARSENICAL PUMP-DRIVING ATPASE ARSENITE-TRANSLOCATING ATPASE // SUBFAMILY NOT NAMED	363.667	181
Lsat_1_v5_gn_8_110101	PROTEASE M1 ZINC METALLOPROTEASE // SUBFAMILY NOT NAMED	1209.33	1649.33
Lsat_1_v5_gn_4_120460	SERINE/THREONINE-PROTEIN KINASE RIO // C2H2-LIKE ZINC FINGER PROTEIN-RELATED	2458.67	5663.67
Lsat_1_v5_gn_2_67020	phospholipid-transporting ATPase [EC:3.6.3.1] (DRS2, ATP8A)	5112.67	5434.67
Lsat_1_v5_gn_1_30481	respiratory burst oxidase (RBOH)	1198.33	3078
Lsat_1_v5_gn_7_46600	LEUCINE-RICH REPEAT-CONTAINING PROTEIN // SUBFAMILY NOT NAMED	1125.33	3858.33
Lsat_1_v5_gn_7_29201	Phospholipase A(1) / Phospholipase A1	2857.33	1895
Lsat_1_v5_gn_5_8960	Shikimate O-hydroxycinnamoyltransferase // Quinate O-hydroxycinnamoyltransferase / Hydroxycinnamoyl coenzyme A-quinate transferase	3708.67	2077.67
Lsat_1_v5_gn_2_69461	Glutathione dehydrogenase (ascorbate)	2032.33	1864.67
Lsat_1_v5_gn_6_20120	HOMEOBOX PROTEIN KNOTTED-1-LIKE 3-RELATED	1602.33	1199.33
Lsat_1_v5_gn_7_34001	Domain of unknown function (DUF239) (DUF239) // Domain of unknown function (DUF4409) (DUF4409)	5525.33	2881.33
Lsat_1_v5_gn_5_127760	MLO-LIKE PROTEIN 11-RELATED	327.667	1547.67
Lsat_1_v5_gn_8_114040	mRNA cleavage stimulating factor complex; subunit 1	213.667	335.667
Lsat_1_v5_gn_5_5280	FAMILY NOT NAMED // GENOMIC DNA, CHROMOSOME 3, P1 CLONE: MSD21	107	196
Lsat_1_v5_gn_3_31461	PROTEIN TIFY 9	2200	18645
Lsat_1_v5_gn_5_6781	Myosin head (motor domain) (Myosin_head) // IQ calmodulin-binding motif (IQ) // Myosin N-terminal SH3-like domain (Myosin_N)	668.667	593.333
Lsat_1_v5_gn_8_122461	SERINE-THREONINE PROTEIN KINASE // SUBFAMILY NOT NAMED	1708	644.333
Lsat_1_v5_gn_4_33200	VOLTAGE AND LIGAND GATED POTASSIUM CHANNEL // CYCLIC NUCLEOTIDE-GATED ION CHANNEL 11-RELATED	746	653.667
Lsat_1_v5_gn_1_64121	ubiquitin-like protein 5 (UBL5, HUB1)	627	1104.67
Lsat_1_v5_gn_5_190920	FAMILY NOT NAMED // F22D16.19 PROTEIN	590	160
Lsat_1_v5_gn_3_14780	ALCOHOL DEHYDROGENASE RELATED // ALCOHOL DEHYDROGENASE-LIKE 3-RELATED	5103	12419.7
Lsat_1_v5_gn_8_27820	Dehydrin (Dehydrin)	7947	12237.3
Lsat_1_v5_gn_6_83340	X-BOX TRANSCRIPTION FACTOR-RELATED // CELLULOSE SYNTHASE-LIKE PROTEIN G1-RELATED	4669.67	4314
Lsat_1_v5_gn_4_26820	Protein kinase domain (Pkinase) // Protein tyrosine kinase (Pkinase_Tyr) // Di-glucose binding within endoplasmic reticulum (Malectin) // Leucine rich repeat (LRR_8)	1658.67	13163
Lsat_1_v5_gn_3_125601	Leucine rich repeat N-terminal domain (LRRNT_2) // Leucine rich repeat (LRR_8)	675	101
Lsat_1_v5_gn_0_47300	Beta-1,4-mannosyl-glycoprotein 4-beta-N-acetylglucosaminyltransferase / acetylglucosaminyltransferase III	1682.33	1121.67
Lsat_1_v5_gn_7_102900	X-BOX TRANSCRIPTION FACTOR-RELATED // BASIC HELIX-LOOP-HELIX DOMAIN-CONTAINING PROTEIN	688.333	146.333
Lsat_1_v5_gn_8_32880	Protein kinase domain (Pkinase) // Calcium-binding EGF domain (EGF_CA) // Wall-associated kinase (WAK) // Wall-associated receptor kinase galacturonan-binding (GUB_WAK_bind)	869.667	3538.33
Lsat_1_v5_gn_2_41300	Protein of unknown function (DUF1475) (DUF1475)	635	192.667
Lsat_1_v5_gn_5_153281	Protein kinase domain (Pkinase) // S-locus glycoprotein domain (S_locus_glycop) // D-mannose binding lectin (B_lectin)	156.667	439.667
Lsat_1_v5_gn_8_34660	ANNEXIN // SUBFAMILY NOT NAMED	3489.67	6985
Lsat_1_v5_gn_4_5001	FAMILY NOT NAMED // CARBOXYL-TERMINAL PEPTIDASE-RELATED	920.333	364.333
Lsat_1_v5_gn_6_36221	NUCLEOPORIN-RELATED // DIRIGENT PROTEIN 1-RELATED	714	3434.67
Lsat_1_v5_gn_4_125741	FAMILY NOT NAMED // COLD REGULATED PROTEIN 27	451.667	184.333
Lsat_1_v5_gn_3_117520	METHYLTRANSFERASE PMT1-RELATED	5717	8219
Lsat_1_v5_gn_2_48320	Perakine reductase	9836	10901.7
Lsat_1_v5_gn_7_20000		744.667	309.667
Lsat_1_v5_gn_1_89600	Heterochromatin-associated protein HP1 and related CHROMO domain proteins	576.667	559.667
Lsat_1_v5_gn_8_19801	AMINO ACID TRANSPORTER // AUXIN TRANSPORTER PROTEIN 1-RELATED // SUBFAMILY NOT NAMED	489.667	128.333
Lsat_1_v5_gn_1_25820	DIENELACTONE HYDROLASE-LIKE PROTEIN	1722.33	503
Lsat_1_v5_gn_7_87521		2221.33	514.667
Lsat_1_v5_gn_9_8340	VHS DOMAIN CONTAINING PROTEIN FAMILY // SUBFAMILY NOT NAMED	2137	6155.67
Lsat_1_v5_gn_9_73401	3-deoxy-7-phosphoheptulonate synthase / Phospho-2-oxo-3-deoxyheptonate aldolase	321.667	147
Lsat_1_v5_gn_5_81060	EVOLUTIONARILY CONSERVED C-TERMINAL REGION 10	2504.67	8251.33
Lsat_1_v5_gn_9_93760	GERANYLGERANYL PYROPHOSPHATE SYNTHASE // SUBFAMILY NOT NAMED	324	1546.33
Lsat_1_v5_gn_9_50301	CYTOCHROME B5 ISOFORM A	971	1793.67
Lsat_1_v5_gn_3_46320	Senescence-associated protein (Senescence)	6320	15893.7
Lsat_1_v5_gn_1_16941		244	123.667
Lsat_1_v5_gn_1_57701	Secoisolariciresinol dehydrogenase	1419.67	222.333
Lsat_1_v5_gn_8_102821	FERRITIN // SUBFAMILY NOT NAMED	5080	4274
Lsat_1_v5_gn_6_113301	Cytochrome P450 CYP2 subfamily	4141.33	7953.33
Lsat_1_v5_gn_5_170701	METALLOTHIONEIN-LIKE PROTEIN 2A-RELATED	2648	8831
Lsat_1_v5_gn_4_88801	LEUCINE-RICH REPEAT RECEPTOR-LIKE PROTEIN KINASE PEPR1-RELATED	153	314.333
Lsat_1_v5_gn_3_34501	Uncharacterized conserved protein	1884.67	4191.33
Lsat_1_v5_gn_1_124861		126	127.333
Lsat_1_v5_gn_2_111220	PHOSPHATIDYLINOSITOL N-ACETYLGLUCOSAMINYLTRANSFERASE SUBUNIT P DOWN SYNDROME CRITICAL REGION PROTEIN 5 -RELATED // PHOSPHATIDYLINOSITOL N-ACETYGLUCOSAMINLYTRANSFERASE SUBUNIT P-LIKE PROTEIN	1143.33	293
Lsat_1_v5_gn_9_40501	Peptide-O-fucosyltransferase / GDP-L-fucose:polypeptide fucosyltransferase	423	784.333
Lsat_1_v5_gn_9_39381	WRKY DNA -binding domain (WRKY)	643.667	3274
Lsat_1_v5_gn_5_159340		469	224.667
Lsat_1_v5_gn_9_39760	DIACYLGLYCEROL O-ACYLTRANSFERASE // SUBFAMILY NOT NAMED // FAMILY NOT NAMED // LEUCINE-RICH REPEAT PROTEIN KINASE-LIKE PROTEIN	1605	3210.33
Lsat_1_v5_gn_0_10080		5995.33	8774.67
Lsat_1_v5_gn_4_51700	mlo protein (MLO)	153	378
Lsat_1_v5_gn_4_141261	CMP-SIALIC ACID TRANSPORTER 5	713.667	635.667
Lsat_1_v5_gn_5_112620		1477	2422.33
Lsat_1_v5_gn_7_97240	FAMILY NOT NAMED // ZINC FINGER PROTEIN CONSTANS-LIKE 10-RELATED	417	129
Lsat_1_v5_gn_1_80200	LEUCINE-RICH REPEAT-CONTAINING PROTEIN // SUBFAMILY NOT NAMED	695.333	3081
Lsat_1_v5_gn_2_3500	Phospholipase A(2) / Phospholipase A2	1045	673.667
Lsat_1_v5_gn_4_109161	PPR repeat (PPR) // PPR repeat family (PPR_2)	571.333	1118.33
Lsat_1_v5_gn_3_121021	OXIDOREDUCTASE, 2OG-FE II OXYGENASE FAMILY PROTEIN // 1-AMINOCYCLOPROPANE-1-CARBOXYLATE OXIDASE HOMOLOG 10-RELATED // SUBFAMILY NOT NAMED	248.333	392.667
Lsat_1_v5_gn_1_74900	pre-mRNA-processing factor 6 (PRPF6, PRP6)	976.333	1543.33
Lsat_1_v5_gn_1_70060	TRANSCRIPTION FACTOR BHLH63-RELATED	2334	577.667
Lsat_1_v5_gn_3_63240	GLUCOSYL/GLUCURONOSYL TRANSFERASES // SUBFAMILY NOT NAMED	2469.33	1665.67
Lsat_1_v5_gn_2_3261	Predicted RNA-binding protein SEB4 (RRM superfamily)	553	380.667
Lsat_1_v5_gn_5_98941	PPPDE putative peptidase domain (Peptidase_C97)	318	150.667
Lsat_1_v5_gn_6_97361	EXPRESSED PROTEIN	1845.67	359.333
Lsat_1_v5_gn_8_76381	Trans-2-enoyl-CoA reductase (NADPH)	245.667	326.333
Lsat_1_v5_gn_4_33340		777.333	362.667
Lsat_1_v5_gn_8_45260	FAMILY NOT NAMED // PROTEIN PLANT CADMIUM RESISTANCE 11-RELATED	616.333	1766.67
Lsat_1_v5_gn_4_29481	S -2-HYDROXY-ACID OXIDASE-RELATED // PEROXISOMAL (S)-2-HYDROXY-ACID OXIDASE GLO5 // SUBFAMILY NOT NAMED	152.333	233
Lsat_1_v5_gn_1_34161	AUXIN-RESPONSIVE PROTEIN IAA15	162.667	1181.33
Lsat_1_v5_gn_8_13141	DEHYDRATION-RESPONSIVE ELEMENT-BINDING PROTEIN 2A-RELATED	179	115.333
Lsat_1_v5_gn_5_110661		151.667	140.333
Lsat_1_v5_gn_5_136060	FAMILY NOT NAMED // GERMIN-LIKE PROTEIN SUBFAMILY 3 MEMBER 3	23717.3	4846
Lsat_1_v5_gn_0_8660	Tetrahydroberberine oxidase / THB oxidase	587.333	1932
Lsat_1_v5_gn_8_43520	Domain of unknown function (DUF4228) (DUF4228)	322.667	487
Lsat_1_v5_gn_9_29960	EF-HAND CALCIUM-BINDING DOMAIN CONTAINING PROTEIN // SUBFAMILY NOT NAMED	8442.33	2288.33
Lsat_1_v5_gn_5_179800	F-box domain (F-box)	321	222
Lsat_1_v5_gn_8_43480	BETA CATENIN-RELATED ARMADILLO REPEAT-CONTAINING // U-BOX DOMAIN-CONTAINING PROTEIN 10-RELATED	1063.33	357.333
Lsat_1_v5_gn_0_8720		106	121.667
Lsat_1_v5_gn_5_2961		274.667	106.333
Lsat_1_v5_gn_9_57440	FAMILY NOT NAMED // DENTIN SIALOPHOSPHOPROTEIN-RELATED PROTEIN	3435.33	5831.67
Lsat_1_v5_gn_8_25820	F2D10.13-RELATED	364.333	545.333
Lsat_1_v5_gn_3_47540	Cycloartenol 24-C-methyltransferase / Sterol C-methyltransferase // 24-methylenesterol C-methyltransferase / SMT(2)	1229	385.667
Lsat_1_v5_gn_9_125101	LEUCINE-RICH REPEAT-CONTAINING PROTEIN // SUBFAMILY NOT NAMED	1620.67	10014.7
Lsat_1_v5_gn_4_28860	light-harvesting complex II chlorophyll a/b binding protein 1 (LHCB1)	13056.7	1597.67
Lsat_1_v5_gn_6_64620	ABSCISIC ACID RECEPTOR PYL1-RELATED	546	113.333
Lsat_1_v5_gn_9_2920	PERIPLASMIC BETA-GLUCOSIDASE-RELATED // BETA-D-XYLOSIDASE 2-RELATED	727	310
Lsat_1_v5_gn_8_3961	FAMILY NOT NAMED // F11O4.3-RELATED	427.667	508.333
Lsat_1_v5_gn_3_80180	Allyl-alcohol dehydrogenase // 2-alkenal reductase (NADP(+)) / NADPH-dependent alkenal/one oxidoreductase // 2-alkenal reductase (NAD(P)(+)) / NADPH:2-alkenal alpha,beta-hydrogenase	671.667	1245
Lsat_1_v5_gn_9_26661	FAMILY NOT NAMED // NON-SPECIFIC LIPID TRANSFER PROTEIN GPI-ANCHORED 2-RELATED	1521.67	998
Lsat_1_v5_gn_7_3921	Methylenetetrahydrofolate reductase (NAD(P)H) / N(5,10)-methylenetetrahydrofolate reductase	6923.67	4403.67
Lsat_1_v5_gn_6_16060	superoxide dismutase, Cu-Zn family (SOD1)	4819	5250.67
Lsat_1_v5_gn_2_53840	E3 UBIQUITIN-PROTEIN LIGASE PUB22-RELATED	1974.33	1852
Lsat_1_v5_gn_7_16240	Adenylyl-sulfate reductase (thioredoxin) / Thioredoxin-dependent 5'-adenylylsulfate reductase	23208	38992.7
Lsat_1_v5_gn_7_81040	RING ZINC FINGER PROTEIN // SUBFAMILY NOT NAMED	346	1185
Lsat_1_v5_gn_9_20420	FAMILY NOT NAMED // ETHYLENE-RESPONSIVE TRANSCRIPTION FACTOR RAP2-7	1806	537
Lsat_1_v5_gn_8_104461	Acylaminoacyl-peptidase / N-acylpeptide hydrolase	178.667	304
Lsat_1_v5_gn_4_22040	EUKARYOTIC TRANSLATION INITIATION FACTOR 2C // PROTEIN ARGONAUTE 2-RELATED	1728.33	3337.33
Lsat_1_v5_gn_5_115721	FILAMENT-LIKE PLANT PROTEIN 7	142.333	695.333
Lsat_1_v5_gn_1_120360	D-tyrosyl-tRNA(Tyr) deacylase [EC:3.1.-.-] (dtd, DTD1)	447.333	257.333
Lsat_1_v5_gn_8_96680	Plant family of unknown function (DUF810) (DUF810)	6842.33	9951
Lsat_1_v5_gn_5_172401	DNAJ (HSP40) HOMOLOG, SUBFAMILY A, MEMBER 3A	1199.67	939
Lsat_1_v5_gn_9_117181	FAMILY NOT NAMED // RECEPTOR-LIKE PROTEIN KINASE ANXUR1-RELATED	402.667	473
Lsat_1_v5_gn_3_133940	FAMILY NOT NAMED // OMEGA-6 FATTY ACID DESATURASE, ENDOPLASMIC RETICULUM	2451.33	2736.67
Lsat_1_v5_gn_4_183661	FAMILY NOT NAMED // CYSTEINE-RICH RECEPTOR-LIKE PROTEIN KINASE 42	456	1333.33
Lsat_1_v5_gn_2_113261	S-locus glycoprotein domain (S_locus_glycop) // D-mannose binding lectin (B_lectin) // Protein tyrosine kinase (Pkinase_Tyr) // PAN-like domain (PAN_2)	209.333	911.333
Lsat_1_v5_gn_8_133220	FAMILY NOT NAMED // LEUCINE-RICH REPEAT-CONTAINING PROTEIN DDB_G0281931-RELATED	594	199.667
Lsat_1_v5_gn_6_118320	NADH-UBIQUINONE OXIDOREDUCTASE FLAVOPROTEIN 1 NDUFV1 // SUBFAMILY NOT NAMED	3641	3618
Lsat_1_v5_gn_8_116101	SERINE-THREONINE PROTEIN KINASE // SUBFAMILY NOT NAMED	1008	1900.67
Lsat_1_v5_gn_9_861	Mitochondrial Fe/S cluster exporter, ABC superfamily // Peptide exporter, ABC superfamily	1814.67	3398
Lsat_1_v5_gn_2_20000	CYCLIC NUCLEOTIDE-GATED ION CHANNEL 19-RELATED	297.667	335.333
Lsat_1_v5_gn_1_30840		644.333	2427
Lsat_1_v5_gn_3_83660	FALZ-RELATED BROMODOMAIN-CONTAINING PROTEINS // SUBFAMILY NOT NAMED	431	246
Lsat_1_v5_gn_8_98240	FAMILY NOT NAMED // LEUCINE-RICH REPEAT RECEPTOR-LIKE PROTEIN KINASE-RELATED	1709.67	2912
Lsat_1_v5_gn_9_5801	FAMILY NOT NAMED // ADENINE NUCLEOTIDE ALPHA HYDROLASES-LIKE PROTEIN	1490.67	901
Lsat_1_v5_gn_3_53840	Protein kinase domain (Pkinase) // Leucine Rich Repeat (LRR_1) // Leucine rich repeat N-terminal domain (LRRNT_2) // Leucine rich repeat (LRR_8)	346	974.333
Lsat_1_v5_gn_2_17221	FAMILY NOT NAMED // F-BOX PROTEIN PP2-B1-RELATED	1613.67	467.333
Lsat_1_v5_gn_6_56321		252.667	191.333
Lsat_1_v5_gn_4_155741	Probable lipid transfer (LTP_2)	168	183
Lsat_1_v5_gn_4_49001	FAMILY NOT NAMED // F28N24.8 PROTEIN	1236	735.667
Lsat_1_v5_gn_9_113841	FAMILY NOT NAMED // F2J10.8 PROTEIN-RELATED	673.333	1178.33
Lsat_1_v5_gn_5_12561	HISTONE-LIKE TRANSCRIPTION FACTOR CCAAT-RELATED // NUCLEAR TRANSCRIPTION FACTOR Y SUBUNIT C-1-RELATED	949.333	200
Lsat_1_v5_gn_7_61641	ENDOSULFINE // SUBFAMILY NOT NAMED	601.333	4792.67
Lsat_1_v5_gn_9_70180	serine carboxypeptidase-like clade IV [EC:3.4.16.-] (SCPL-IV)	725	824.667
Lsat_1_v5_gn_1_118280	SERINE PROTEASE FAMILY S10 SERINE CARBOXYPEPTIDASE // SERINE CARBOXYPEPTIDASE-LIKE 1-RELATED	638.333	150.667
Lsat_1_v5_gn_2_113241	MYOSIN // MYOSIN-12	170.333	495.333
Lsat_1_v5_gn_3_119721	Flavonol 3-O-glucosyltransferase / UDP-glucose flavonol 3-O-glucosyltransferase	987.333	182.333
Lsat_1_v5_gn_6_46900	BETA-GALACTOSIDASE 8	2856	2662.67
Lsat_1_v5_gn_4_120601	Cytochrome P450 CYP2 subfamily	124	133.333
Lsat_1_v5_gn_9_115741	PYRAZINAMIDASE/NICOTINAMIDASE // SUBFAMILY NOT NAMED	552.667	737.333
Lsat_1_v5_gn_8_21260	pseudo-response regulator 7 (PRR7)	5263.33	7969.67
Lsat_1_v5_gn_8_110380	THIOREDOXIN H9	333	2271.33
Lsat_1_v5_gn_7_66640	Non-specific serine/threonine protein kinase / Threonine-specific protein kinase	619	1005.33
Lsat_1_v5_gn_5_123120	FAMILY NOT NAMED // AUXIN-INDUCED IN ROOT CULTURES PROTEIN 12	286.667	466
Lsat_1_v5_gn_2_18100	Proton-exporting ATPase / Proton-translocating P-type ATPase	147.667	163.333
Lsat_1_v5_gn_9_19960	Uncharacterized conserved protein	1191.33	2302
Lsat_1_v5_gn_7_73521	Minus-end-directed kinesin ATPase	435.333	180
Lsat_1_v5_gn_9_52960	Phosphoglucomutase (glucose-cofactor) / Glucose-1-phosphate phosphotransferase	2927.33	1210
Lsat_1_v5_gn_8_164580	PROTEIN DEHYDRATION-INDUCED 19 HOMOLOG 4-RELATED	2788	6399
Lsat_1_v5_gn_1_58201	E3 UBIQUITIN-PROTEIN LIGASE PUB22-RELATED	4454	2103.33
Lsat_1_v5_gn_5_57281	Pectin acetylesterase and similar proteins	278	224.333
Lsat_1_v5_gn_6_85620	Xenobiotic-transporting ATPase / Steroid-transporting ATPase	937	4715.33
Lsat_1_v5_gn_9_90040	POTASSIUM CHANNEL, SUBFAMILY K // SUBFAMILY NOT NAMED	415.333	109
Lsat_1_v5_gn_1_3320	3-deoxy-7-phosphoheptulonate synthase / Phospho-2-oxo-3-deoxyheptonate aldolase	893.667	257.333
Lsat_1_v5_gn_7_32001	photosystem I subunit X (psaK)	49668	14077.7
Lsat_1_v5_gn_2_90241	GLUTATHIONE S-TRANSFERASE KAPPA	1108.33	3247.33
Lsat_1_v5_gn_6_114321	Dihydrolipoamide dehydrogenase	706	168.667
Lsat_1_v5_gn_7_46640	LEUCINE-RICH REPEAT-CONTAINING PROTEIN // SUBFAMILY NOT NAMED	799	2865.67
Lsat_1_v5_gn_2_75201	GANGLIOSIDE INDUCED DIFFERENTIATION ASSOCIATED PROTEIN 2-RELATED // SUBFAMILY NOT NAMED	1941	1056.33
Lsat_1_v5_gn_2_10601	F-box domain (F-box) // F-box associated (FBA_1)	566	252
Lsat_1_v5_gn_8_78141	heat shock 70kDa protein 1/8 (HSPA1_8)	3433	6814.33
Lsat_1_v5_gn_7_107680	GRAS domain family (GRAS)	7592.33	27733.7
Lsat_1_v5_gn_7_35261	AUX/IAA family (AUX_IAA) // Auxin response factor (Auxin_resp)	1089.33	1311.33
Lsat_1_v5_gn_5_102060	pectinesterase (E3.1.1.11) // F-box and leucine-rich repeat protein 2/20 (FBXL2_20)	124.667	622.333
Lsat_1_v5_gn_1_11220	Hydroxymethylglutaryl-CoA reductase (NADPH) / HMG-CoA reductase	116	110.333
Lsat_1_v5_gn_8_31200		108.333	848.667
Lsat_1_v5_gn_9_22261	Domain of unknown function (DUF966) (DUF966)	784.333	5369.33
Lsat_1_v5_gn_8_30540	FAMILY NOT NAMED // C2H2-LIKE ZINC FINGER PROTEIN	642.333	125.333
Lsat_1_v5_gn_9_20520	cell division protein FtsZ (ftsZ)	3473.67	1873
Lsat_1_v5_gn_6_113140	FBD (FBD)	266.333	176
Lsat_1_v5_gn_3_3901	F5O11.5	179.667	386
Lsat_1_v5_gn_9_58621	Protein of unknown function (DUF2985) (DUF2985)	1024.33	874
Lsat_1_v5_gn_8_119240	Ca2+-independent phospholipase A2	714.667	122.667
Lsat_1_v5_gn_9_113821	PB1 domain (PB1)	292.667	326.333
Lsat_1_v5_gn_9_20540		1667.33	392
Lsat_1_v5_gn_9_29700	FAMILY NOT NAMED // EXPRESSED PROTEIN-RELATED	1578.67	585
Lsat_1_v5_gn_6_84200	COPINE // DCD (DEVELOPMENT AND CELL DEATH) DOMAIN PROTEIN	15012.3	27869.7
Lsat_1_v5_gn_4_13640	DELLA protein (DELLA)	1754.67	854.667
Lsat_1_v5_gn_4_48100	Alpha,alpha-trehalose-phosphate synthase (UDP-forming) / UDP-glucose--glucose-phosphate glucosyltransferase // Trehalose-phosphatase / Trehalose 6-phosphate phosphatase	5582	18940.7
Lsat_1_v5_gn_6_48240	RNA recognition motif. (a.k.a. RRM, RBD, or RNP domain) (RRM_1) // AN1-like Zinc finger (zf-AN1)	6168.33	5613.67
Lsat_1_v5_gn_4_37220	lysophosphatidylcholine acyltransferase / lyso-PAF acetyltransferase (LPCAT1_2)	1700.67	7006.33
Lsat_1_v5_gn_1_19541	Uncharacterized protein family, UPF0114 (UPF0114)	1265.33	3991.33
Lsat_1_v5_gn_8_139460	Leucine Rich Repeat (LRR_1) // Leucine rich repeat N-terminal domain (LRRNT_2) // Leucine rich repeat (LRR_8)	399.333	204
Lsat_1_v5_gn_4_180681	ARSENITE INDUCUBLE RNA ASSOCIATED PROTEIN AIP-1-RELATED // AN1-TYPE ZINC FINGER PROTEIN 1	596.333	840
Lsat_1_v5_gn_3_33481	PROTEIN Y45F10A.7, ISOFORM A	137.667	731.667
Lsat_1_v5_gn_8_133061	E3 ubiquitin-protein ligase RNF5 (RNF5)	452.333	382.333
Lsat_1_v5_gn_5_80020	UTP--glucose-1-phosphate uridylyltransferase / UDP-glucose pyrophosphorylase	898.333	1543.67
Lsat_1_v5_gn_4_88401	Calmodulin and related proteins (EF-Hand superfamily) // Ca2+/calmodulin-dependent protein phosphatase (calcineurin subunit B), EF-Hand superfamily protein // Ca2+-binding kinase interacting protein (KIP) (EF-Hand protein superfamily)	370.667	231.333
Lsat_1_v5_gn_9_106880	Predicted hydrolase related to dienelactone hydrolase	498.667	121.667
Lsat_1_v5_gn_1_25020	SUBGROUP IIII AMINOTRANSFERASE // BRANCHED-CHAIN-AMINO-ACID AMINOTRANSFERASE-LIKE PROTEIN 1-RELATED	783	940.667
Lsat_1_v5_gn_1_26140	Calmodulin binding protein-like (Calmodulin_bind)	385.667	3829.33
Lsat_1_v5_gn_5_144940	light-harvesting complex II chlorophyll a/b binding protein 1 (LHCB1)	35974.7	5965.33
Lsat_1_v5_gn_7_4301	EXPRESSED PROTEIN	424	873
Lsat_1_v5_gn_1_24061	FAMILY NOT NAMED // CYTOCHROME P450 81D1-RELATED // SUBFAMILY NOT NAMED	591.667	574.333
Lsat_1_v5_gn_1_13121	CHAPERONIN // 1-PHOSPHATIDYLINOSITOL-3-PHOSPHATE 5-KINASE FAB1D-RELATED	263	548
Lsat_1_v5_gn_7_62820	FAMILY NOT NAMED // RECEPTOR-LIKE PROTEIN KINASE ANXUR1-RELATED	381.333	368
Lsat_1_v5_gn_7_1441		221.667	174.667
Lsat_1_v5_gn_2_131100	SCARECROW-LIKE PROTEIN 8	485	852.333
Lsat_1_v5_gn_9_11321	Myb-like DNA-binding domain (Myb_DNA-binding) // MYB-CC type transfactor, LHEQLE motif (Myb_CC_LHEQLE)	1926.33	516.333
Lsat_1_v5_gn_1_76380	uncharacterized protein (K07119)	2153.67	1525
Lsat_1_v5_gn_4_19380	LEUCINE-RICH REPEAT-CONTAINING PROTEIN	339	101.667
Lsat_1_v5_gn_5_83400	Phenylpyruvate tautomerase / Phenylpyruvic keto--enol isomerase	2302.33	1133.33
Lsat_1_v5_gn_7_105400	Protochlorophyllide reductase / Protochlorophyllide oxidoreductase	226.667	136
Lsat_1_v5_gn_6_105921	CLATHRIN ASSEMBLY PROTEIN // SUBFAMILY NOT NAMED	199	786.667
Lsat_1_v5_gn_0_9760	FAMILY NOT NAMED // F11O4.3-RELATED	7384.33	14291.3
Lsat_1_v5_gn_2_71120	Salt stress response/antifungal (Stress-antifung) // Protein tyrosine kinase (Pkinase_Tyr)	947.667	2059
Lsat_1_v5_gn_7_51920	BHLH TRANSCRIPTION FACTOR	488.333	237.667
Lsat_1_v5_gn_9_88840	Weak chloroplast movement under blue light (WEMBL)	1043.67	1745
Lsat_1_v5_gn_3_118420	LEUCINE-RICH REPEAT-CONTAINING PROTEIN // SUBFAMILY NOT NAMED // SUBFAMILY NOT NAMED	217.667	318.333
Lsat_1_v5_gn_9_116001	Protein of unknown function (DUF793) (DUF793)	518.667	346.667
Lsat_1_v5_gn_4_28800	light-harvesting complex II chlorophyll a/b binding protein 1 (LHCB1)	21823	2042
Lsat_1_v5_gn_8_143940	Protein kinase domain (Pkinase) // Wall-associated receptor kinase galacturonan-binding (GUB_WAK_bind) // Wall-associated receptor kinase C-terminal (WAK_assoc)	788.333	3258.67
Lsat_1_v5_gn_8_68280	E1-E2 ATPase (E1-E2_ATPase) // Cation transporting ATPase, C-terminus (Cation_ATPase_C) // Cation transporter/ATPase, N-terminus (Cation_ATPase_N) // haloacid dehalogenase-like hydrolase (Hydrolase) // Ca2+-ATPase N terminal autoinhibitory domain (CaATP_NAI) // haloacid dehalogenase-like hydrolase (HAD)	3317.67	5950
Lsat_1_v5_gn_5_45700	asparagine synthase (glutamine-hydrolysing) (asnB, ASNS)	2041	2284.33
Lsat_1_v5_gn_5_158421	Phosphomethylpyrimidine synthase	25588	12695.3
Lsat_1_v5_gn_1_28741	FAMILY NOT NAMED // BTB/POZ AND TAZ DOMAIN-CONTAINING PROTEIN 2	939.667	601.667
Lsat_1_v5_gn_5_52300	RING-H2 FINGER PROTEIN ATL13-RELATED	296.667	350.333
Lsat_1_v5_gn_4_10601	PROBABLE MEMBRANE PROTEIN DUF221-RELATED // EARLY-RESPONSIVE TO DEHYDRATION STRESS PROTEIN (ERD4)	1862.33	8011.33
Lsat_1_v5_gn_8_49481	LEUCINE-RICH REPEAT-CONTAINING PROTEIN // DISEASE RESISTANCE PROTEIN-RELATED	1189.67	1825
Lsat_1_v5_gn_8_18160	LEUCINE-RICH REPEAT-CONTAINING PROTEIN // DISEASE RESISTANCE PROTEIN-RELATED	289.667	1484.33
Lsat_1_v5_gn_3_98961	60S RIBOSOMAL PROTEIN L34 // SUBFAMILY NOT NAMED	839	602.333
Lsat_1_v5_gn_1_37860	EXOCYST SUBUNIT EXO70 FAMILY PROTEIN D3-RELATED	1653	5661.33
Lsat_1_v5_gn_3_21720		841.667	221
Lsat_1_v5_gn_5_2940		813.333	324.667
Lsat_1_v5_gn_8_111480	PROTEIN HIKESHI	352.333	286.667
Lsat_1_v5_gn_3_8441	Plant family of unknown function (DUF810) (DUF810)	377.667	721
Lsat_1_v5_gn_9_100240	PHOSPHOENOLPYRUVATE CARBOXYLASE // SUBFAMILY NOT NAMED	1341.33	1769.67
Lsat_1_v5_gn_5_97600	MEMBRANE ASSOCIATED RING FINGER // SUBFAMILY NOT NAMED	177.667	247.667
Lsat_1_v5_gn_8_129700		10454.7	2710
Lsat_1_v5_gn_3_10681	RING-H2 FINGER PROTEIN ATL69-RELATED	1110.67	390
Lsat_1_v5_gn_1_122940	VESICLE-ASSOCIATED MEMBRANE PROTEIN-ASSOCIATED PROTEIN // VESICLE-ASSOCIATED PROTEIN 4-1	1870	12094.3
Lsat_1_v5_gn_5_19701	geranylgeranyl reductase (chlP, bchP)	51685.7	10650
Lsat_1_v5_gn_8_121820	EXPANSIN-LIKE A1-RELATED	803	2555.33
Lsat_1_v5_gn_2_92400	UDP-GLYCOSYLTRANSFERASE 90A1-RELATED	457.333	525.667
Lsat_1_v5_gn_8_124761	LEUCINE-RICH REPEAT-CONTAINING PROTEIN // SUBFAMILY NOT NAMED	110.667	256
Lsat_1_v5_gn_1_7420	Galactokinase	1326	466.333
Lsat_1_v5_gn_7_2400	Hydroquinone glucosyltransferase / Hydroquinone:O-glucosyltransferase	2089.67	5762.67
Lsat_1_v5_gn_7_58100	Protein of unknown function (DUF1677) (DUF1677)	4173	360.667
Lsat_1_v5_gn_9_106900	carboxymethylenebutenolidase (E3.1.1.45)	3851.67	2216
Lsat_1_v5_gn_0_24441	Premnaspirodiene oxygenase / Hyoscymus muticus premnaspirodiene oxygenase	178.333	583.667
Lsat_1_v5_gn_3_91300	Sulfotransferase domain (Sulfotransfer_1)	501.667	998
Lsat_1_v5_gn_6_2580	adenine phosphoribosyltransferase (APRT, apt)	368	631
Lsat_1_v5_gn_9_94121		402	202.333
Lsat_1_v5_gn_5_170161	FAMILY NOT NAMED // EXPANSIN-A6	776.333	545
Lsat_1_v5_gn_1_128621	mediator of RNA polymerase II transcription subunit 21 (MED21, SRB7)	319.667	142.333
Lsat_1_v5_gn_3_50900	STEROL REGULATORY ELEMENT-BINDING PROTEIN // PROTEIN BANQUO 3	585	266.333
Lsat_1_v5_gn_9_114080	Glutamyl-tRNA reductase	3155	1579.33
Lsat_1_v5_gn_9_123581	LEUCINE-RICH REPEAT-CONTAINING PROTEIN // SUBFAMILY NOT NAMED	385.667	1853.33
Lsat_1_v5_gn_8_110600	FAMILY NOT NAMED // PROTEIN LURP-ONE-RELATED 1-RELATED	1721.67	1864.33
Lsat_1_v5_gn_8_73380	ABSCISIC ACID 8'-HYDROXYLASE 2	845.667	185.667
Lsat_1_v5_gn_1_62940	Adenosinetriphosphatase / Triphosphatase // Xenobiotic-transporting ATPase / Steroid-transporting ATPase	989.667	2021.67
Lsat_1_v5_gn_6_37901	Monodehydroascorbate reductase (NADH) // Protein disulfide-isomerase / S-S rearrangase	2090.33	696.333
Lsat_1_v5_gn_7_5060	tRNA(Ala)(adenine(37)) deaminase	1687	755.333
Lsat_1_v5_gn_0_37961		10698.7	6246.67
Lsat_1_v5_gn_5_85441	NADPH-ferrihemoprotein reductase (POR)	11092.3	14280
Lsat_1_v5_gn_3_103621	FAMILY NOT NAMED // 3-METHYLADENINE GLYCOSYLASE I-RELATED	988.667	451.333
Lsat_1_v5_gn_3_80721	FAMILY NOT NAMED // GLYCINE-RICH PROTEIN	428.667	131.333
Lsat_1_v5_gn_2_17201	interleukin-1 receptor-associated kinase 1 (IRAK1)	337.333	126
Lsat_1_v5_gn_8_112841	AAA domain (AAA_22) // TIR domain (TIR_2) // Leucine rich repeat (LRR_8)	412	1772.67
Lsat_1_v5_gn_3_123460	PDDEXK-like family of unknown function (PDDEXK_6)	938.333	505.333
Lsat_1_v5_gn_8_89780	Small EDRK-rich protein H4F5	1010.67	2917.67
Lsat_1_v5_gn_5_37781	PROTEASE FAMILY M24 METHIONYL AMINOPEPTIDASE, AMINOPEPTIDASE P // METHIONINE AMINOPEPTIDASE 2 // FAMILY NOT NAMED // SUBFAMILY NOT NAMED	1762	2989
Lsat_1_v5_gn_1_60340	NUCLEOPORIN-RELATED // DIRIGENT PROTEIN 1-RELATED	653	272.333
Lsat_1_v5_gn_8_44380	Non-specific protein-tyrosine kinase / Cytoplasmic protein tyrosine kinase	1530.67	922
Lsat_1_v5_gn_6_87200	GLUTATHIONE PEROXIDASE // SUBFAMILY NOT NAMED	2403.33	4513.67
Lsat_1_v5_gn_8_163520	NAD DEPENDENT EPIMERASE/DEHYDRATASE // SUBFAMILY NOT NAMED // UDP-GLUCURONIC ACID DECARBOXYLASE 1	609	1531.67
Lsat_1_v5_gn_3_45840	amidase (E3.5.1.4, amiE)	262.667	2385.67
Lsat_1_v5_gn_8_12941	ferritin heavy chain (FTH1)	995	594.667
Lsat_1_v5_gn_2_120641	Acid phosphatase / Phosphomonoesterase	646	257
Lsat_1_v5_gn_5_171481	Fatty acid desaturase (FA_desaturase) // Domain of unknown function (DUF3474) (DUF3474) // zinc-binding in reverse transcriptase (zf-RVT)	1894.33	824
Lsat_1_v5_gn_3_20841	HOMEODOMAIN-LIKE SUPERFAMILY PROTEIN	437	476
Lsat_1_v5_gn_6_116540	EF-HAND CALCIUM-BINDING DOMAIN CONTAINING PROTEIN // SUBFAMILY NOT NAMED	3582	8060.67
Lsat_1_v5_gn_4_142020	TREHALOSE-6-PHOSPHATE SYNTHASE // TREHALOSE-PHOSPHATE PHOSPHATASE E-RELATED	891	420
Lsat_1_v5_gn_3_68641	F-box domain (F-box)	422	235.667
Lsat_1_v5_gn_7_85921	photosystem I subunit PsaO (psaO)	60687	14433.7
Lsat_1_v5_gn_9_15501	Mitochondrial calcium uniporter (MCU)	687	1338.67
Lsat_1_v5_gn_9_27081	light-harvesting complex I chlorophyll a/b binding protein 4 (LHCA4)	33261.3	3077.33
Lsat_1_v5_gn_5_48840	Cytochrome-c oxidase / Warburg's respiratory enzyme // Ferrochelatase / Protoheme ferro-lyase	2212	10032.7
Lsat_1_v5_gn_2_86060	Phosphogluconate dehydrogenase (NADP(+)-dependent, decarboxylating) / Phosphogluconic acid dehydrogenase	8912.67	10942.7
Lsat_1_v5_gn_8_126961	FAMILY NOT NAMED // BASIC-LEUCINE ZIPPER (BZIP) TRANSCRIPTION FACTOR FAMILY PROTEIN	1574.67	3896
Lsat_1_v5_gn_9_104521	RNA recognition motif. (a.k.a. RRM, RBD, or RNP domain) (RRM_1) // OST-HTH/LOTUS domain (OST-HTH) // Torus domain (Torus)	2342.67	748.667
Lsat_1_v5_gn_8_52660	BETA-1,3-N-ACETYLGLUCOSAMINYLTRANSFERASE // BETA-1,3-GALACTOSYLTRANSFERASE 15	912	5578.33
Lsat_1_v5_gn_4_109141	GLYCOSYLTRANSFERASE 3-RELATED	1233.67	1754
Lsat_1_v5_gn_1_104720	Protein of unknown function (DUF793) (DUF793)	117.333	220.667
Lsat_1_v5_gn_3_6260	RING FINGER CONTAINING PROTEIN // SUBFAMILY NOT NAMED	201	2159.33
Lsat_1_v5_gn_0_16580	PEROXIDASE 31-RELATED	1632.67	1674.33
Lsat_1_v5_gn_6_40461	SIALYLTRANSFERASE // SUBFAMILY NOT NAMED	347.333	136.333
Lsat_1_v5_gn_4_116621	THIOREDOXIN H1	7169.67	19476
Lsat_1_v5_gn_2_109940	NUCLEOTIDE KINASE // ADENYLATE KINASE 1, MITOCHONDRIAL-RELATED	304.667	471.667
Lsat_1_v5_gn_6_78520	FAMILY NOT NAMED // PROTEIN LOL1	1833.67	944.667
Lsat_1_v5_gn_9_17860	BETA CATENIN-RELATED ARMADILLO REPEAT-CONTAINING // U-BOX DOMAIN-CONTAINING PROTEIN 9	2832	4814.67
Lsat_1_v5_gn_9_42141		1832.33	5511.67
Lsat_1_v5_gn_1_16460	V-type H+-transporting ATPase subunit a (ATPeV0A, ATP6N)	1147.67	3421
Lsat_1_v5_gn_3_139520	ABSCISIC ACID RECEPTOR PYL7-RELATED	1927.33	1173.67
Lsat_1_v5_gn_6_53181	Domain of unknown function (DUF239) (DUF239) // Domain of unknown function (DUF4409) (DUF4409)	5257	1941.33
Lsat_1_v5_gn_8_159281	RING-H2 FINGER PROTEIN ATL46	286.667	136.333
Lsat_1_v5_gn_9_46740	GLUTATHIONE S-TRANSFERASE, GST, SUPERFAMILY, GST DOMAIN CONTAINING // SUBFAMILY NOT NAMED	692	266
Lsat_1_v5_gn_3_6761	Very-long-chain 3-oxoacyl-CoA reductase / Very-long-chain beta-ketoacyl-CoA reductase	14920	55457
Lsat_1_v5_gn_8_125021	AMINO ACID TRANSPORTER // SUBFAMILY NOT NAMED	285	127.333
Lsat_1_v5_gn_6_66080		336	2966.33
Lsat_1_v5_gn_5_168340	SOLUTE CARRIER FAMILY 31 COPPER TRANSPORTERS // COPPER TRANSPORTER 1-RELATED // SUBFAMILY NOT NAMED	805.333	300.667
Lsat_1_v5_gn_4_17140	phospholipid-translocating ATPase (E3.6.3.1)	4847.33	5454
Lsat_1_v5_gn_6_5500		1359	3465
Lsat_1_v5_gn_1_65421	Kelch motif (Kelch_1)	446.333	425.667
Lsat_1_v5_gn_9_24861	ATP-DEPENDENT RNA HELICASE // SUBFAMILY NOT NAMED	1358	4040.67
Lsat_1_v5_gn_0_13160	LANOSTEROL SYNTHASE // AMYRIN SYNTHASE LUP2-RELATED	126.667	611
Lsat_1_v5_gn_0_8520	FAMILY NOT NAMED // DNA-BINDING STOREKEEPER PROTEIN-LIKE PROTEIN-RELATED	341.667	203.333
Lsat_1_v5_gn_0_22701	FAMILY NOT NAMED // TRANSCRIPTION FACTOR ICE1-RELATED // SUBFAMILY NOT NAMED	2058	285.333
Lsat_1_v5_gn_8_157700	Leucine Rich Repeat (LRR_1) // Leucine rich repeat N-terminal domain (LRRNT_2) // Leucine rich repeat (LRR_8)	529	120.333
Lsat_1_v5_gn_9_42400	ribosome biogenesis protein UTP30 (UTP30, RSL1D1)	1107.67	736.667
Lsat_1_v5_gn_5_168201	FAMILY NOT NAMED // GB|AAC95187.1	713.333	2526.67
Lsat_1_v5_gn_7_91241	FAMILY NOT NAMED // RNA-BINDING PROTEIN 42	12454	7060
Lsat_1_v5_gn_7_25421		172.333	317.333
Lsat_1_v5_gn_7_87281	MEMBER OF 'GDXG' FAMILY OF LIPOLYTIC ENZYMES // CARBOXYLESTERASE 12-RELATED	136	171.333
Lsat_1_v5_gn_4_120360	Cytochrome P450 CYP2 subfamily	345.333	481
Lsat_1_v5_gn_8_67661	NADPH-ferrihemoprotein reductase (POR)	13534.7	19536.7
Lsat_1_v5_gn_3_4041	NAD DEPENDENT EPIMERASE/DEHYDRATASE // UDP-GLUCURONATE 4-EPIMERASE 2-RELATED	611.667	1328
Lsat_1_v5_gn_3_125561	FAMILY NOT NAMED // CRM FAMILY MEMBER 3A-RELATED	1217	1407.33
Lsat_1_v5_gn_8_99200	FAMILY NOT NAMED // NADH DEHYDROGENASE-LIKE COMPLEX N	5619.67	2175
Lsat_1_v5_gn_9_121040	RING finger protein 170 (RNF170)	851.667	1848
Lsat_1_v5_gn_1_56301		15235.7	67782
Lsat_1_v5_gn_9_87820	Rubber elongation factor protein (REF) (REF)	4079	11412.7
Lsat_1_v5_gn_4_31560	TRANSCRIPTION FACTOR NF-Y ALPHA-RELATED // SUBFAMILY NOT NAMED	832.333	1090.33
Lsat_1_v5_gn_6_90680	FAMILY NOT NAMED // PLANT INVERTASE/PECTIN METHYLESTERASE INHIBITOR SUPERFAMILY PROTEIN	2631	1429
Lsat_1_v5_gn_3_1861	adenine phosphoribosyltransferase (APRT, apt)	505.667	180
Lsat_1_v5_gn_9_47941		916.667	406.333
Lsat_1_v5_gn_2_127241	Leucine Rich Repeat (LRR_1) // Leucine rich repeat N-terminal domain (LRRNT_2) // Leucine rich repeat (LRR_8)	2326.33	1593.67
Lsat_1_v5_gn_9_98100		870	610.333
Lsat_1_v5_gn_6_22481	PECTIN LYASE-LIKE SUPERFAMILY PROTEIN	768	2245.67
Lsat_1_v5_gn_2_14601	CCR4-NOT TRANSCRIPTION COMPLEX RELATED // RING/U-BOX DOMAIN-CONTAINING PROTEIN	451.333	445
Lsat_1_v5_gn_2_3840		940.333	565.333
Lsat_1_v5_gn_5_7741	C2 domain (C2)	1595.67	2781.67
Lsat_1_v5_gn_6_8501	F16P17.10 PROTEIN	378.333	167.667
Lsat_1_v5_gn_2_125581	ABSCISIC ACID RECEPTOR PYL4	1136.67	1333.33
Lsat_1_v5_gn_5_65400	alcohol dehydrogenase (E1.1.1.1, adh)	575.333	170
Lsat_1_v5_gn_3_36601	FAMILY NOT NAMED // TRANSCRIPTION FACTOR TCP21-RELATED	1779.33	707.333
Lsat_1_v5_gn_5_14040	Cytochrome P450 CYP2 subfamily	328.667	171.333
Lsat_1_v5_gn_2_114861	AQUAPORIN TRANSPORTER // AQUAPORIN PIP2-1-RELATED	3080.33	1197.33
Lsat_1_v5_gn_4_1720	F3H9.15 PROTEIN	6874.33	4232.67
Lsat_1_v5_gn_8_118901		464.333	630.667
Lsat_1_v5_gn_2_76261	Uncharacterized conserved protein	542.667	593.667
Lsat_1_v5_gn_2_841	Protein of unknown function, DUF594 (DUF594) // Domain of unknown function (DUF4220) (DUF4220)	1241.67	5328.33
Lsat_1_v5_gn_2_123821		240.333	189
Lsat_1_v5_gn_3_66320	Protein kinase domain (Pkinase) // Leucine rich repeat N-terminal domain (LRRNT_2) // Leucine rich repeat (LRR_8)	161.333	133
Lsat_1_v5_gn_3_15700	Junctional membrane complex protein Junctophilin and related MORN repeat proteins // 60S ribosomal protein L37	6375.67	4026.67
Lsat_1_v5_gn_7_34620	Predicted transposase	7458.33	17923.3
Lsat_1_v5_gn_6_8820	FAMILY NOT NAMED // LEUCINE-RICH REPEAT RECEPTOR-LIKE PROTEIN KINASE-RELATED	3033.33	2790.33
Lsat_1_v5_gn_0_7001	FORMIN-RELATED // FORMIN-LIKE PROTEIN 12-RELATED	2391	4065
Lsat_1_v5_gn_8_114481	AAA domain (AAA_22) // TIR domain (TIR_2)	273	906.333
Lsat_1_v5_gn_8_98481	photosystem I subunit XI (psaL)	28238.7	4064
Lsat_1_v5_gn_1_34581	GATA TRANSCRIPTION FACTOR 9	308	219.333
Lsat_1_v5_gn_8_160700	FAMILY NOT NAMED // CW14 PROTEIN	234.667	1219.67
Lsat_1_v5_gn_6_29361	FAMILY NOT NAMED // PROTEIN KINASE FAMILY PROTEIN-RELATED	3941	17735
Lsat_1_v5_gn_2_66801	PEROXISOMAL ADENINE NUCLEOTIDE CARRIER 1-RELATED	661.667	3762.67
Lsat_1_v5_gn_5_106240	PHOSPHOFRUCTOKINASE // 6-PHOSPHOFRUCTOKINASE 4, CHLOROPLASTIC // EUKARYOTIC TRANSLATION INITIATION FACTOR 3, THETA SUBUNIT // EUKARYOTIC TRANSLATION INITIATION FACTOR 3 SUBUNIT A	646	1075.33
Lsat_1_v5_gn_6_6941	Stress responsive A/B Barrel Domain (Dabb)	814.333	241.333
Lsat_1_v5_gn_5_125081		973.333	462.667
Lsat_1_v5_gn_1_73601	Plant seed peroxygenase / Soybean peroxygenase	115.333	196.333
Lsat_1_v5_gn_1_109500	ZINC FINGER A20 AND AN1 DOMAIN-CONTAINING STRESS-ASSOCIATED PROTEIN 5	10029.7	12132.3
Lsat_1_v5_gn_6_10740	FAMILY NOT NAMED // D-XYLOSE-PROTON SYMPORTER-LIKE 1-RELATED	764.333	1102.67
Lsat_1_v5_gn_5_27761	SUGAR KINASE // SUBFAMILY NOT NAMED	2706.67	1770.33
Lsat_1_v5_gn_8_63581	signal recognition particle receptor subunit alpha (SRPR)	10857.3	31551.3
Lsat_1_v5_gn_1_45900	Protein of unknown function (DUF1677) (DUF1677)	1158.67	614
Lsat_1_v5_gn_3_73741	PROTEASE S28 PRO-X CARBOXYPEPTIDASE-RELATED // SUBFAMILY NOT NAMED	1660.33	1281
Lsat_1_v5_gn_5_112660	AP2 domain (AP2)	4253.67	513
Lsat_1_v5_gn_1_9720	SCARECROW-LIKE PROTEIN 1	926	1011.67
Lsat_1_v5_gn_1_42841	Protein tyrosine kinase (Pkinase_Tyr) // Phloem protein 2 (PP2)	840.333	1192
Lsat_1_v5_gn_1_80040	LEUCINE-RICH REPEAT-CONTAINING PROTEIN // DISEASE RESISTANCE PROTEIN-RELATED	614.333	543.667
Lsat_1_v5_gn_3_97861	heterogeneous nuclear ribonucleoprotein A1/A3 (HNRNPA1_3)	749.667	314
Lsat_1_v5_gn_8_33500	LOC443603 PROTEIN-RELATED // SUBFAMILY NOT NAMED	1363.33	5796.33
Lsat_1_v5_gn_5_32561	malate dehydrogenase (oxaloacetate-decarboxylating)(NADP+) (E1.1.1.40, maeB)	3945	2421.67
Lsat_1_v5_gn_8_115061	STRICTOSIDINE SYNTHASE-RELATED // FI18644P1-RELATED	1845.67	3079.67
Lsat_1_v5_gn_4_99760	Monosaccharide-transporting ATPase	7145	25553.7
Lsat_1_v5_gn_8_40440	Protein of unknown function (DUF1639) (DUF1639)	769	2879
Lsat_1_v5_gn_9_56500	septum site-determining protein MinD (minD)	1367.67	566
Lsat_1_v5_gn_8_36361	WDSAM1 PROTEIN // U-BOX DOMAIN-CONTAINING PROTEIN 54-RELATED	2757	6455.67
Lsat_1_v5_gn_3_37300	LYST-INTERACTING PROTEIN LIP5 DOPAMINE RESPONSIVE PROTEIN DRG-1 // CALLOSE SYNTHASE 12	2121.67	9133.33
Lsat_1_v5_gn_7_81800	FAMILY NOT NAMED // PHI-1-LIKE PROTEIN	1840.67	3516.67
Lsat_1_v5_gn_1_121600	FAMILY NOT NAMED // MACPF DOMAIN-CONTAINING PROTEIN NSL1	1551	5040
Lsat_1_v5_gn_2_120101	EMB|CAB81597.1	171	728.333
Lsat_1_v5_gn_8_73001	Metallothionein (Metallothio_2)	36027	50242
Lsat_1_v5_gn_9_21161	MITOGEN-ACTIVATED PROTEIN KINASE 13	2550.67	10714
Lsat_1_v5_gn_5_128960	NB-ARC domain (NB-ARC) // TIR domain (TIR) // TIR domain (TIR_2)	472.333	911.333
Lsat_1_v5_gn_4_85120	Mitochondrial carrier protein (Mito_carr) // EF hand (EF-hand_5) // EF-hand domain pair (EF-hand_7) // EF-hand domain pair (EF-hand_8)	1300.33	1817.67
Lsat_1_v5_gn_6_97181	FAMILY NOT NAMED // PROTEIN STAY-GREEN LIKE, CHLOROPLASTIC	4123.33	1381
Lsat_1_v5_gn_8_104940	kelch-like protein 20 (KLHL20, KLEIP)	147.333	218.667
Lsat_1_v5_gn_2_20401	nucleobase:cation symporter-1, NCS1 family (TC.NCS1)	397	147.333
Lsat_1_v5_gn_3_139620	chitinase domain-containing protein 1 (CHID1)	15414.3	7466
Lsat_1_v5_gn_4_13621	Uncharacterized conserved protein	755.333	2178
Lsat_1_v5_gn_9_12001	photosystem I subunit IV (psaE)	26942.3	9236.33
Lsat_1_v5_gn_7_27901	INOSITOL TRANSPORTER 4-RELATED	880	959.333
Lsat_1_v5_gn_7_4601	beta-amylase (E3.2.1.2)	557.667	389.333
Lsat_1_v5_gn_2_72960	C2 domain (C2)	4245	4154.33
Lsat_1_v5_gn_7_21060	GLUTAREDOXIN-RELATED PROTEIN // GLUTAREDOXIN-3	2833.33	1312.67
Lsat_1_v5_gn_5_114620	FAMILY NOT NAMED // LEUCINE-RICH REPEAT-CONTAINING PROTEIN	517	202.667
Lsat_1_v5_gn_5_32541	CASEIN KINASE-RELATED // PROTEIN KINASE FAMILY PROTEIN	1855	2314.33
Lsat_1_v5_gn_7_1901	FAMILY NOT NAMED // ARABINOGALACTAN PEPTIDE 16-RELATED	405.333	183.667
Lsat_1_v5_gn_9_12380	UDP-GLYCOSYLTRANSFERASE 87A2	300.667	266.333
Lsat_1_v5_gn_6_3201		223	152.667
Lsat_1_v5_gn_6_82540	SIMILARITY TO UNKNOWN PROTEIN	3083	2424.67
Lsat_1_v5_gn_8_80540	endonuclease III (NTH)	728.667	322.667
Lsat_1_v5_gn_4_84480	COPINE // PROTEIN BONZAI 3	609	3287
Lsat_1_v5_gn_1_56861	FAMILY NOT NAMED // EXPRESSED PROTEIN-RELATED	304	809.333
Lsat_1_v5_gn_5_6580	Protochlorophyllide reductase / Protochlorophyllide oxidoreductase	5476.67	1849.67
Lsat_1_v5_gn_9_28881		2425.67	314
Lsat_1_v5_gn_8_161801	Glycosyl transferase family 2 (Glyco_tranf_2_4)	3608.67	3113.67
Lsat_1_v5_gn_7_31141	CYSTATIN FAMILY MEMBER // CYSTEINE PROTEINASE INHIBITOR 6	1269.33	2558
Lsat_1_v5_gn_6_56420	FAMILY NOT NAMED // NAC DOMAIN-CONTAINING PROTEIN 2	3105	1189.67
Lsat_1_v5_gn_1_120661	TETRAPYRROLE-BINDING PROTEIN, CHLOROPLASTIC	6909	1323.33
Lsat_1_v5_gn_2_96420	EXPRESSED PROTEIN	7021.67	1962
Lsat_1_v5_gn_2_68820	NUDIX HYDROLASE 17, MITOCHONDRIAL-RELATED	2058	1919
Lsat_1_v5_gn_5_169160	RING ZINC FINGER PROTEIN // SUBFAMILY NOT NAMED	1149.67	1229.67
Lsat_1_v5_gn_5_16880	cysteine and glycine-rich protein (CSRP)	535.667	901
Lsat_1_v5_gn_5_173741	PRENYLATED RAB ACCEPTOR 1-RELATED // PRA1 FAMILY PROTEIN B1-RELATED	1173.67	1503.67
Lsat_1_v5_gn_3_93460	HOMEOBOX PROTEIN TRANSCRIPTION FACTORS // SUBFAMILY NOT NAMED	4019	732.333
Lsat_1_v5_gn_8_47400	GLYCOGEN PHOSPHORYLASE // SUBFAMILY NOT NAMED	4662	1975.33
Lsat_1_v5_gn_6_47280	Cu+-exporting ATPase (copA, ATP7)	1190.67	737.333
Lsat_1_v5_gn_3_133881	FAMILY NOT NAMED // OMEGA-6 FATTY ACID DESATURASE, ENDOPLASMIC RETICULUM	336.333	382.333
Lsat_1_v5_gn_9_93960		6891	605
Lsat_1_v5_gn_7_111741	TPR REPEAT CONTAINING PROTEIN // SUBFAMILY NOT NAMED	375.667	830.333
Lsat_1_v5_gn_1_10061	photosystem I subunit PsaN (psaN)	57255.3	17337.3
Lsat_1_v5_gn_1_94481	LEUCINE-RICH REPEAT-CONTAINING PROTEIN // SUBFAMILY NOT NAMED	206.667	997
Lsat_1_v5_gn_8_19860	light-harvesting complex I chlorophyll a/b binding protein 1 (LHCA1)	89611	20848.3
Lsat_1_v5_gn_3_102280	FAMILY NOT NAMED // ACTIN CROSS-LINKING PROTEIN // SUBFAMILY NOT NAMED	2297.67	6400.67
Lsat_1_v5_gn_4_23981	HYDROXYPROLINE-RICH GLYCOPROTEIN-LIKE PROTEIN	886.667	5358.67
Lsat_1_v5_gn_5_2060	farnesyl diphosphate synthase (FDPS)	8370.33	15536.3
Lsat_1_v5_gn_4_176941	F-box domain (F-box)	210.667	175
Lsat_1_v5_gn_3_126481	Oxysterol-binding protein	2653.33	7465.67
Lsat_1_v5_gn_5_51160	SHIKIMATE DEHYDROGENASE // SUBFAMILY NOT NAMED	2295.67	1604
Lsat_1_v5_gn_9_22100	FAMILY NOT NAMED // RAS-RELATED PROTEIN RABE1A // GTP-BINDING PROTEIN ARA-3-RELATED	2487.33	3761.33
Lsat_1_v5_gn_8_106180		588.667	806.667
Lsat_1_v5_gn_8_124860	NUCLEOPORIN-RELATED // DIRIGENT PROTEIN 20-RELATED	338.667	761
Lsat_1_v5_gn_3_15861	beta-amylase (E3.2.1.2)	2973.67	801.667
Lsat_1_v5_gn_9_40081	Phosphoglycerate mutase (2,3-diphosphoglycerate-dependent) / Phosphoglyceromutase // Phosphoglycerate mutase (2,3-diphosphoglycerate-independent) / Phosphoglyceromutase	7326	11154.3
Lsat_1_v5_gn_3_130901	FAMILY NOT NAMED // HOMEOBOX-LEUCINE ZIPPER PROTEIN HAT1-RELATED	904.333	315.667
Lsat_1_v5_gn_5_172740	PROTEIN PHOSPHATASE 2C // PROTEIN PHOSPHATASE 2C-LIKE PROTEIN-RELATED	8287.33	6196.67
Lsat_1_v5_gn_6_101180	EamA-like transporter family (EamA)	315	652.333
Lsat_1_v5_gn_3_32040	RNA POLYMERASE II C-TERMINAL DOMAIN PHOSPHATASE-LIKE 3	732	965.333
Lsat_1_v5_gn_5_135940	NITROGEN METABOLIC REGULATION PROTEIN NMR-RELATED // SUBFAMILY NOT NAMED	1919.33	706.667
Lsat_1_v5_gn_2_6980	DNA-DIRECTED RNA POLYMERASE III SUBUNIT RPC1	293	301.333
Lsat_1_v5_gn_2_12620	uncharacterized protein (E2.7.1.-)	619	131.667
Lsat_1_v5_gn_4_12300	WRKY TRANSCRIPTION FACTOR 57-RELATED	290.333	1201
Lsat_1_v5_gn_4_93560	LIPOXYGENASE // LIPOXYGENASE 3, CHLOROPLASTIC-RELATED	13563.3	54128.7
Lsat_1_v5_gn_9_1180	EF-HAND CALCIUM-BINDING DOMAIN CONTAINING PROTEIN // SUBFAMILY NOT NAMED	1526	1148.33
Lsat_1_v5_gn_3_18841	Inositol-pentakisphosphate 2-kinase / IP5 2-kinase // Inositol-1,3,4-trisphosphate 5/6-kinase / IP56K	329.667	201.667
Lsat_1_v5_gn_8_75741	Protein kinase domain (Pkinase) // U-box domain (U-box)	1687	5088.67
Lsat_1_v5_gn_1_19141	Cytochrome P450 CYP2 subfamily	5952	7185.67
Lsat_1_v5_gn_7_40261	HEAT SHOCK PROTEIN 70KDA // HEAT SHOCK 70 KDA PROTEIN 18	141.667	114.667
Lsat_1_v5_gn_7_104480	26S proteasome non-ATPase regulatory subunit 5 (PSMD5)	287.667	381
Lsat_1_v5_gn_5_381	photosystem I subunit V (psaG)	50799.3	15966.3
Lsat_1_v5_gn_9_26060	FAMILY NOT NAMED // PROTEIN TRICHOME BIREFRINGENCE-RELATED	2552.67	4563.67
Lsat_1_v5_gn_2_125121	Sucrose:sucrose fructosyltransferase / Sucrose:sucrose 1-fructosyltransferase	222188	35293.3
Lsat_1_v5_gn_4_159860	RING FINGER DOMAIN-CONTAINING // SUBFAMILY NOT NAMED	224.667	123
Lsat_1_v5_gn_6_99120	7-deoxyloganetin glucosyltransferase / UGT85A24	627	215
Lsat_1_v5_gn_3_25601	FAMILY NOT NAMED // FAMILY NOT NAMED // F-BOX PROTEIN PP2-B1-RELATED	937.667	3566.33
Lsat_1_v5_gn_1_27281	Cytochrome P450 (p450)	2100	977.667
Lsat_1_v5_gn_4_26220	ALDO/KETO REDUCTASE // ALCOHOL DEHYDROGENASE [NADP(+)]	2435.67	2666.67
Lsat_1_v5_gn_6_89561	COPPER AMINE OXIDASE // PRIMARY AMINE OXIDASE	1153	259
Lsat_1_v5_gn_9_23601	FAMILY NOT NAMED // EXPANSIN-A6	1350	197.333
Lsat_1_v5_gn_4_96201	charged multivesicular body protein 1 (CHMP1, VPS46, DID2)	4718.33	13367.3
Lsat_1_v5_gn_3_118161	LEUCINE-RICH REPEAT-CONTAINING PROTEIN // SUBFAMILY NOT NAMED	294	398
Lsat_1_v5_gn_3_60180	FAMILY NOT NAMED // PROLINE-RICH RECEPTOR-LIKE PROTEIN KINASE PERK12-RELATED	2400.67	5430
Lsat_1_v5_gn_8_140221	Erythromycin 3''-O-methyltransferase	2916.67	1146
Lsat_1_v5_gn_7_105821	S-locus glycoprotein domain (S_locus_glycop) // D-mannose binding lectin (B_lectin) // Protein tyrosine kinase (Pkinase_Tyr) // PAN-like domain (PAN_2)	329	805.333
Lsat_1_v5_gn_5_168460	FAMILY NOT NAMED // C2H2-TYPE ZINC FINGER FAMILY PROTEIN-RELATED	1089	2121
Lsat_1_v5_gn_5_35481	SODIUM/HYDROGEN EXCHANGER // SODIUM/HYDROGEN EXCHANGER 7-RELATED	965.333	1109.33
Lsat_1_v5_gn_3_100801	THADA/DEATH RECEPTOR INTERACTING PROTEIN // PROTEIN Y92H12A.5, ISOFORM B	679	1056.33
Lsat_1_v5_gn_8_50541	LEUCINE-RICH REPEAT-CONTAINING PROTEIN // DISEASE RESISTANCE PROTEIN-RELATED	1359	1346
Lsat_1_v5_gn_6_75541	O-METHYLTRANSFERASE // O-METHYLTRANSFERASE FAMILY PROTEIN	387.667	117
Lsat_1_v5_gn_1_84440	Protein kinase domain (Pkinase) // Protein tyrosine kinase (Pkinase_Tyr)	394.333	352.333
Lsat_1_v5_gn_2_123620	Myb-like DNA-binding domain (Myb_DNA-binding)	327	171.667
Lsat_1_v5_gn_1_44200	FAMILY NOT NAMED // COBRA-LIKE PROTEIN 7-RELATED	1231.33	3203.67
Lsat_1_v5_gn_7_13180	METAL ION BINDING PROTEIN-RELATED	390.333	699.667
Lsat_1_v5_gn_0_1200		959.667	450.667
Lsat_1_v5_gn_4_185301	EF-HAND CALCIUM-BINDING DOMAIN CONTAINING PROTEIN // SUBFAMILY NOT NAMED	1100	4139
Lsat_1_v5_gn_2_106861	HEAVY-METAL-ASSOCIATED DOMAIN-CONTAINING PROTEIN-RELATED	432.667	315
Lsat_1_v5_gn_7_107800	BETA-GLUCOSIDASE 41-RELATED	212.667	904
Lsat_1_v5_gn_4_175780	GDSL/SGNH-like Acyl-Esterase family found in Pmr5 and Cas1p (PC-Esterase) // PMR5 N terminal Domain (PMR5N)	3692.33	1157
Lsat_1_v5_gn_7_58320	YggT family protein (yggT)	1352.33	557.667
Lsat_1_v5_gn_4_2460	17beta-estradiol 17-dehydrogenase / very-long-chain 3-oxoacyl-CoA reductase (HSD17B12, KAR, IFA38)	805.667	395
Lsat_1_v5_gn_2_720	Ribonuclease 2-5A (Ribonuc_2-5A) // Protein tyrosine kinase (Pkinase_Tyr)	1381	4579.67
Lsat_1_v5_gn_9_38141	FAMILY NOT NAMED // PROTEIN LURP-ONE-RELATED 1-RELATED	8065	23290.7
Lsat_1_v5_gn_5_9460	respiratory burst oxidase (RBOH)	16264	14661.3
Lsat_1_v5_gn_1_23041		125.667	238
Lsat_1_v5_gn_9_25580	TRANSFORMER-2-RELATED // TRANSFORMER-SR RIBONUCLEOPROTEIN-RELATED	1558.33	2722.33
Lsat_1_v5_gn_4_86400	MITOGEN-ACTIVATED PROTEIN KINASE KINASE KINASE 19-RELATED	594	809.667
Lsat_1_v5_gn_1_22421	SERINE/THREONINE-PROTEIN KINASE WNK WITH NO LYSINE -RELATED // SUBFAMILY NOT NAMED	816.667	164.333
Lsat_1_v5_gn_6_103260	OUTER ARM DYNEIN LIGHT CHAIN 1 PROTEIN	888.333	4279
Lsat_1_v5_gn_7_34960	FAMILY NOT NAMED // EXPRESSED PROTEIN	51275	20048.7
Lsat_1_v5_gn_5_123200	TRANSLATION FACTOR // SUBFAMILY NOT NAMED	2610.33	1225.33
Lsat_1_v5_gn_6_25460	PHOTOSYSTEM II 5 KDA PROTEIN, CHLOROPLASTIC	57334.3	19926.7
Lsat_1_v5_gn_5_32021	Protein tyrosine kinase (Pkinase_Tyr) // Phloem protein 2 (PP2)	340	154.333
Lsat_1_v5_gn_4_148140	NB-ARC domain (NB-ARC) // TIR domain (TIR_2) // Leucine rich repeat (LRR_8)	188.333	192
Lsat_1_v5_gn_3_11361	COPINE // DCD (DEVELOPMENT AND CELL DEATH) DOMAIN PROTEIN	9175	11819.3
Lsat_1_v5_gn_8_102561	KELCH REPEAT DOMAIN // SUBFAMILY NOT NAMED	1699	1531.33
Lsat_1_v5_gn_1_89320	EXPRESSED PROTEIN	251.333	120
Lsat_1_v5_gn_9_104700	light-harvesting complex II chlorophyll a/b binding protein 2 (LHCB2)	7112	1047.33
Lsat_1_v5_gn_8_15560	GLUCOSIDASE-LIKE PROTEIN	577.667	3480
Lsat_1_v5_gn_5_51020	NITRATE, FROMATE, IRON DEHYDROGENASE // SUBFAMILY NOT NAMED	296	365.667
Lsat_1_v5_gn_1_19921	AR781	11819.3	1943.67
Lsat_1_v5_gn_9_44780	uncharacterized protein (K06966)	640.667	293.667
Lsat_1_v5_gn_7_59220		225	629.667
Lsat_1_v5_gn_4_143441	FAMILY NOT NAMED // PROTEIN KINASE FAMILY PROTEIN-RELATED	1102.67	181.333
Lsat_1_v5_gn_1_3701	FAMILY NOT NAMED // (PHI-1) PROTEIN, PUTATIVE-RELATED	1186.33	1090.33
Lsat_1_v5_gn_8_12460	FAMILY NOT NAMED // ZINC METALLOPROTEASE EGY2, CHLOROPLASTIC-RELATED	3944.33	1946.67
Lsat_1_v5_gn_3_29021	UNCHARACTERIZED // ELECTRON CARRIER/ PROTEIN DISULFIDE OXIDOREDUCTASE	274	286
Lsat_1_v5_gn_6_36980	CASEIN KINASE-RELATED // CASEIN KINASE-LIKE PROTEIN-RELATED	1781	1993.67
Lsat_1_v5_gn_5_17060	BETA CATENIN-RELATED ARMADILLO REPEAT-CONTAINING // U-BOX DOMAIN-CONTAINING PROTEIN 18-RELATED	629.333	1897.67
Lsat_1_v5_gn_3_7561	Phospholipid-hydroperoxide glutathione peroxidase / Peroxidation-inhibiting protein // Glutathione peroxidase	1871.67	2936.33
Lsat_1_v5_gn_8_95961		940.333	1533.67
Lsat_1_v5_gn_4_77460	Plant protein of unknown function (DUF868) (DUF868)	210.333	131
Lsat_1_v5_gn_4_64660	FAMILY NOT NAMED // TRANSCRIPTION FACTOR TCP21-RELATED	718.333	122.333
Lsat_1_v5_gn_8_131480	Anthocyanin 6''-O-malonyltransferase / 3MaT	860	1947.33
Lsat_1_v5_gn_6_11181	DNA polymerase theta [EC:2.7.7.7] (POLQ)	202	272.333
Lsat_1_v5_gn_0_32720	tether containing UBX domain for GLUT4 (ASPSCR1, ASPL)	296	546
Lsat_1_v5_gn_4_143260	SERINE/THREONINE KINASE // SERINE/THREONINE-PROTEIN KINASE SRK2C	2756.33	3604.33
Lsat_1_v5_gn_4_33880	Delta(8)-fatty-acid desaturase / SLD	1348.67	3082
Lsat_1_v5_gn_4_108360	PROTEIN PHYTOCHROME KINASE SUBSTRATE 3	553.333	387.333
Lsat_1_v5_gn_4_26761	HEAT SHOCK TRANSCRIPTION FACTOR // SUBFAMILY NOT NAMED	1582	4802
Lsat_1_v5_gn_6_58420	TRANSCRIPTION FACTOR BHLH76	1513	351.667
Lsat_1_v5_gn_9_89160	uridine kinase (udk, UCK)	854.333	1153
Lsat_1_v5_gn_3_28081	Protein of unknown function (DUF3464) (DUF3464)	435.333	180.333
Lsat_1_v5_gn_8_32760	UvrD/REP helicase N-terminal domain (UvrD-helicase) // AAA domain (AAA_11) // AAA domain (AAA_12) // UvrD-like helicase C-terminal domain (UvrD_C)	874.333	1301
Lsat_1_v5_gn_5_10340	sacsin (SACS)	393.667	620.667
Lsat_1_v5_gn_1_25441	FAMILY NOT NAMED // SERINE/THREONINE-PROTEIN KINASE-LIKE PROTEIN CCR4	1847.33	3797.33
Lsat_1_v5_gn_4_16020	Receptor protein-tyrosine kinase / Receptor protein tyrosine kinase // Non-specific serine/threonine protein kinase / Threonine-specific protein kinase	4628.67	849.333
Lsat_1_v5_gn_8_47440	WRKY TRANSCRIPTION FACTOR 57-RELATED	355.667	505.667
Lsat_1_v5_gn_4_35660	SWI/SNF COMPLEX-RELATED // SUBFAMILY NOT NAMED	1288.67	1426.67
Lsat_1_v5_gn_6_103900	TREHALOSE-PHOSPHATE PHOSPHATASE D-RELATED	363.667	1255.33
Lsat_1_v5_gn_5_103641	chlorophyll(ide) b reductase (NOL, NYC1)	2472	904
Lsat_1_v5_gn_2_16780	FAMILY NOT NAMED // BIFUNCTIONAL DIHYDROCAMALEXATE SYNTHASE/CAMALEXIN SYNTHASE-RELATED // CYTOCHROME P450 71B21-RELATED	2104.67	1305.67
Lsat_1_v5_gn_2_71200	Salt stress response/antifungal (Stress-antifung) // Protein tyrosine kinase (Pkinase_Tyr)	3285.33	4391.33
Lsat_1_v5_gn_8_147201	[Protein-PII] uridylyltransferase / Uridylyl removing enzyme	205	205.333
Lsat_1_v5_gn_7_73321	PROTEIN PHOSPHATASE 2C // PROTEIN PHOSPHATASE 2C 34-RELATED	683.667	992
Lsat_1_v5_gn_2_126301	FAMILY NOT NAMED // INFLORESCENCE AND ROOT APICES RECEPTOR-LIKE KINASE	1230.67	470.333
Lsat_1_v5_gn_9_72780	PHOSPHATIDYLSERINE RECEPTOR // BIFUNCTIONAL ARGININE DEMETHYLASE AND LYSYL-HYDROXYLASE JMJD6	979.667	5804.67
Lsat_1_v5_gn_1_12101		2099.33	3923.67
Lsat_1_v5_gn_1_22040	RAN BINDING PROTEIN 9-RELATED // SUBFAMILY NOT NAMED	466.333	567.667
Lsat_1_v5_gn_3_97601	FAMILY NOT NAMED // NINJA-FAMILY PROTEIN AFP3	332.667	399.667
Lsat_1_v5_gn_5_12001	COPPER TRANSPORT PROTEIN ATOX1-RELATED // FARNESYLATED PROTEIN 3-RELATED	6802.33	1595
Lsat_1_v5_gn_5_98560	Protein kinase domain (Pkinase) // Leucine rich repeat N-terminal domain (LRRNT_2)	3358	1079.67
Lsat_1_v5_gn_5_141661	Threonine synthase	1187.67	598.333
Lsat_1_v5_gn_6_96240	PROPROTEIN CONVERTASE SUBTILISIN/KEXIN // SUBFAMILY NOT NAMED	261	201
Lsat_1_v5_gn_7_110021	CALCIUM-DEPENDENT PROTEIN KINASE 29	2483.33	7206
Lsat_1_v5_gn_2_3440	Protein of unknown function, DUF594 (DUF594) // Domain of unknown function (DUF4220) (DUF4220)	163.333	141.667
Lsat_1_v5_gn_5_8041	FAMILY NOT NAMED // SCARECROW-LIKE PROTEIN 21-RELATED // FAMILY NOT NAMED	12121.3	7659
Lsat_1_v5_gn_0_4301	WDSAM1 PROTEIN // E3 UBIQUITIN-PROTEIN LIGASE PUB24-RELATED	228.333	516.667
Lsat_1_v5_gn_8_5601	BCS1 AAA-TYPE ATPASE // P-LOOP CONTAINING NUCLEOSIDE TRIPHOSPHATE HYDROLASES SUPERFAMILY PROTEIN	896.333	981.667
Lsat_1_v5_gn_9_29760	PPR repeat (PPR) // Pentatricopeptide repeat domain (PPR_3)	380	197
Lsat_1_v5_gn_0_18301	Glucuronokinase	696	324.667
Lsat_1_v5_gn_6_113360	Adaptor protein Enigma and related PDZ-LIM proteins	1053	2918.67
Lsat_1_v5_gn_4_158180	Protein of unknown function (DUF1399) (DUF1399)	2246	5189.33
Lsat_1_v5_gn_7_57401	Ca2+-independent phospholipase A2	2237	3184
Lsat_1_v5_gn_9_50860	FAMILY NOT NAMED // ACID PHOSPHATASE-RELATED	220.333	922
Lsat_1_v5_gn_3_139861	FAMILY NOT NAMED // PROTEIN CURVATURE THYLAKOID 1A, CHLOROPLASTIC	13123.7	4176.67
Lsat_1_v5_gn_1_106881	UNCHARACTERIZED // ZINC FINGER CCCH DOMAIN-CONTAINING PROTEIN 56	2004	1713.33
Lsat_1_v5_gn_7_22361	3-hydroxyacyl-CoA dehydrogenase / Beta-keto-reductase // Enoyl-CoA hydratase / Unsaturated acyl-CoA hydratase // 3-hydroxybutyryl-CoA epimerase // Dodecenoyl-CoA isomerase / Dodecenoyl-CoA Delta-isomerase	376.333	406
Lsat_1_v5_gn_1_8600	REGULATOR OF CHROMOSOME CONDENSATION (RCC1) FAMILY WITH FYVE ZINC FINGER DOMAIN-RELATED	1003	2425.67
Lsat_1_v5_gn_6_13401		1049	260
Lsat_1_v5_gn_7_34481	light-harvesting complex II chlorophyll a/b binding protein 1 (LHCB1)	31371	899.667
Lsat_1_v5_gn_4_167461	EXPRESSED PROTEIN	3096.67	701
Lsat_1_v5_gn_2_87221	photosystem II oxygen-evolving enhancer protein 1 (psbO)	49893.7	16537
Lsat_1_v5_gn_7_60720	Valine--tRNA ligase / Valyl-tRNA synthetase	118.667	160.333
Lsat_1_v5_gn_6_108781	Glycosyl hydrolase family 10 (Glyco_hydro_10) // Carbohydrate binding domain (CBM_4_9)	258.333	1187.33
Lsat_1_v5_gn_9_95921	GLYCOSYL HYDROLASE // SUBFAMILY NOT NAMED	510.667	146.667
Lsat_1_v5_gn_3_17861	transcription factor MYC2 (MYC2)	17094.3	29077.3
Lsat_1_v5_gn_6_54421	ANNEXIN // SUBFAMILY NOT NAMED	504	799.667
Lsat_1_v5_gn_4_153121	Allene-oxide cyclase	8457	39804
Lsat_1_v5_gn_3_122300	FAMILY NOT NAMED // GENOMIC DNA, CHROMOSOME 3, TAC CLONE:K14B15	164.333	100.667
Lsat_1_v5_gn_8_106241	FAMILY NOT NAMED // ANKYRIN REPEAT FAMILY PROTEIN	340.333	292.667
Lsat_1_v5_gn_2_52260	Pyruvate decarboxylase / Pyruvic decarboxylase	726.667	1246.33
Lsat_1_v5_gn_3_19161	X-BOX TRANSCRIPTION FACTOR-RELATED // SUBFAMILY NOT NAMED	3971.67	5714.33
Lsat_1_v5_gn_8_121420	homoserine kinase (thrB1)	967.667	363
Lsat_1_v5_gn_7_35201	ETHYLENE-RESPONSIVE TRANSCRIPTION FACTOR ERF018	1409	350.667
Lsat_1_v5_gn_2_128021	EREBP-like factor (EREBP)	13971.7	1541.67
Lsat_1_v5_gn_4_56060	SECRETORY CARRIER-ASSOCIATED MEMBRANE PROTEIN SCAMP // SECRETORY CARRIER-ASSOCIATED MEMBRANE PROTEIN 1-RELATED	175.333	862
Lsat_1_v5_gn_4_9981		432.667	148
Lsat_1_v5_gn_6_21780	Transferred entry: 1.1.1.330, 1.3.1.93, 2.3.1.199 and 4.2.1.134 // Very-long-chain 3-oxoacyl-CoA synthase / Very-long-chain beta-ketoacyl-CoA synthase	952.333	884.667
Lsat_1_v5_gn_5_25740	CYSTEINE PROTEASE FAMILY C1-RELATED // SUBFAMILY NOT NAMED	421.667	809
Lsat_1_v5_gn_5_148320	FAMILY NOT NAMED // EXPRESSED PROTEIN	2415.67	1132
Lsat_1_v5_gn_6_44161	charged multivesicular body protein 3 (VPS24, CHMP3)	1463.67	2586.67
Lsat_1_v5_gn_7_8501	Protein-ribulosamine 3-kinase / Ribulosamine/erythrulosamine 3-kinase	3004	1465
Lsat_1_v5_gn_8_91621	WRKY TRANSCRIPTION FACTOR 39-RELATED	1133.33	3410.33
Lsat_1_v5_gn_8_4341	pseudo-response regulator 5 (PRR5)	1213.33	487.333
Lsat_1_v5_gn_7_46741	PROTEIN PHOSPHATASE 2C // SUBFAMILY NOT NAMED	1107	1004.67
Lsat_1_v5_gn_4_6541	Predicted RNA methylase	360	272
Lsat_1_v5_gn_9_28700	ZINC FINGER AN1 AND C2H2 DOMAIN-CONTAINING STRESS-ASSOCIATED PROTEIN 11-RELATED	3153.67	5063.67
Lsat_1_v5_gn_6_115781	FAMILY NOT NAMED // BETA-1,3-N-ACETYLGLUCOSAMINYLTRANSFERASE FAMILY PROTEIN	316	149.667
Lsat_1_v5_gn_2_59400	Fantastic Four meristem regulator (FAF)	900	249.667
Lsat_1_v5_gn_2_133660	PYRUVATE KINASE // PLASTIDIAL PYRUVATE KINASE 2	945.333	529
Lsat_1_v5_gn_3_55381	HISTONE H1/H5 // SUBFAMILY NOT NAMED	475	986.333
Lsat_1_v5_gn_0_47540	GLUCOSE-6-PHOSPHATE 1-DEHYDROGENASE G6PD // SUBFAMILY NOT NAMED	4537	7000.67
Lsat_1_v5_gn_9_38660	WRKY DNA -binding domain (WRKY)	174	411.333
Lsat_1_v5_gn_8_34120	DNA2/NAM7 HELICASE FAMILY // SUBFAMILY NOT NAMED	339.333	873
Lsat_1_v5_gn_2_75821	TWO-COMPONENT SENSOR HISTIDINE KINASE // HISTIDINE KINASE 1	2720	753.667
Lsat_1_v5_gn_6_89121	INHIBITOR OF APOPTOSIS // SUBFAMILY NOT NAMED	300	654.667
Lsat_1_v5_gn_2_13161	LEUCINE-RICH REPEAT-CONTAINING PROTEIN // DISEASE RESISTANCE PROTEIN-RELATED	342	186.667
Lsat_1_v5_gn_1_3240	THYLAKOID LUMENAL 29 KDA PROTEIN, CHLOROPLASTIC	6099.67	2530
Lsat_1_v5_gn_9_37560	ABSCISIC ACID RECEPTOR PYL4	1200	1028.67
Lsat_1_v5_gn_6_111060	DIS3-like exonuclease 2 [EC:3.1.13.-] (DIS3L2)	389.333	211
Lsat_1_v5_gn_6_87220	GLUTATHIONE PEROXIDASE 8-RELATED	1918.67	2858.33
Lsat_1_v5_gn_3_109020	calcineurin-binding protein cabin-1 (CABIN1)	655	679.333
Lsat_1_v5_gn_4_162381	BTB/POZ domain (BTB) // NPH3 family (NPH3)	757.667	378.667
Lsat_1_v5_gn_2_16181	FAMILY NOT NAMED // F-BOX PROTEIN PP2-B1-RELATED	224.333	364.333
Lsat_1_v5_gn_6_60880	Domain of unknown function (DUF3883) (DUF3883)	393.333	668.667
Lsat_1_v5_gn_8_154721	1,4-dihydroxy-2-naphthoyl-CoA synthase / o-succinylbenzoyl-CoA 1,4-dihydroxy-2-naphthoate-lyase (cyclizing)	1179.33	461
Lsat_1_v5_gn_6_30901	nucleolin (NCL, NSR1)	25107.3	14044
Lsat_1_v5_gn_5_33600	Non-specific serine/threonine protein kinase / Threonine-specific protein kinase // Tocopherol cyclase	2361.33	2530.33
Lsat_1_v5_gn_9_117441	CHLOROPHYLL A/B BINDING PROTEIN // CHLOROPHYLL A-B BINDING PROTEIN	10761.7	1692.67
Lsat_1_v5_gn_9_93240	FAMILY NOT NAMED // F11F12.5 PROTEIN	2203.67	850.667
Lsat_1_v5_gn_4_39300		938	583.667
Lsat_1_v5_gn_1_56381	Universal stress protein family (Usp)	6067.67	7170.67
Lsat_1_v5_gn_1_104980	Glutamine--fructose-6-phosphate transaminase (isomerizing) / L-glutamine-D-fructose-6-phosphate amidotransferase	878.333	3622
Lsat_1_v5_gn_5_139581	Pectate lyase superfamily protein (Pectate_lyase_3)	398.333	323
Lsat_1_v5_gn_6_94581	Protein kinase domain (Pkinase) // S-locus glycoprotein domain (S_locus_glycop) // D-mannose binding lectin (B_lectin)	1338	2365.67
Lsat_1_v5_gn_4_104160	ATP-BINDING CASSETTE TRANSPORTER // ABC TRANSPORTER G FAMILY MEMBER 38	19074.7	32157
Lsat_1_v5_gn_4_91240	COP1-INTERACTING PROTEIN-RELATED // COP1-INTERACTING PROTEIN-RELATED PROTEIN-RELATED	343.333	452.333
Lsat_1_v5_gn_3_110841	peptide chain release factor subunit 1 (ETF1, ERF1)	390	769.333
Lsat_1_v5_gn_9_53801	MADS BOX PROTEIN // MADS-BOX PROTEIN SOC1	258.667	475
Lsat_1_v5_gn_8_88321	inositol oxygenase (MIOX)	622.667	5739.67
Lsat_1_v5_gn_2_121440	AQUAPORIN PIP1-5-RELATED	1600.67	2853.67
Lsat_1_v5_gn_2_33180	PROTEIN SHI RELATED SEQUENCE 6	278.667	179
Lsat_1_v5_gn_5_94621	Protein of unknown function, DUF538 (DUF538)	13125.3	10198.3
Lsat_1_v5_gn_5_47301		171	272.667
Lsat_1_v5_gn_6_67540	TYPE I INOSITOL 1,4,5-TRISPHOSPHATE 5-PHOSPHATASE 2	1075.67	1164.33
Lsat_1_v5_gn_2_66741	NIMA (never in mitosis gene a)-related kinase [EC:2.7.11.1] (NEK)	1196.33	383
Lsat_1_v5_gn_1_31740	interleukin-1 receptor-associated kinase 4 (IRAK4)	682.333	286.333
Lsat_1_v5_gn_9_2021	pre-mRNA-splicing factor ATP-dependent RNA helicase DHX15/PRP43 (DHX15, PRP43)	4375.33	5282.67
Lsat_1_v5_gn_5_136321	Flavonoid 3'-monooxygenase / Flavonoid 3'-hydroxylase	8576.33	20356.7
Lsat_1_v5_gn_9_85240	peroxidase (E1.11.1.7)	5771	9877.67
Lsat_1_v5_gn_6_15121	FAMILY NOT NAMED // C2 DOMAIN-CONTAINING PROTEIN-RELATED	7154	19207.7
Lsat_1_v5_gn_4_26300	CHLOROPHYLL(IDE) B REDUCTASE NOL, CHLOROPLASTIC	506	234.667
Lsat_1_v5_gn_9_67881	caffeoyl-CoA O-methyltransferase (E2.1.1.104)	498.667	299.667
Lsat_1_v5_gn_5_57121	Transglutaminase-like superfamily (Transglut_core2) // Tetratricopeptide repeat (TPR_9)	2459.33	1207.33
Lsat_1_v5_gn_1_15261	FAMILY NOT NAMED // GALACTURONOSYLTRANSFERASE 11-RELATED	726	709.667
Lsat_1_v5_gn_8_148521	EF-HAND CALCIUM-BINDING DOMAIN CONTAINING PROTEIN // CALCIUM-BINDING PROTEIN CML37-RELATED	5522	5080.67
Lsat_1_v5_gn_3_24121	2-oxoisovalerate dehydrogenase E2 component (dihydrolipoyl transacylase) (DBT, bkdB)	1167.67	3341
Lsat_1_v5_gn_4_34681	FAMILY NOT NAMED // CALMODULIN-BINDING RECEPTOR-LIKE CYTOPLASMIC KINASE 2	1020	2752.67
Lsat_1_v5_gn_1_91880	LEUCINE-RICH REPEAT-CONTAINING PROTEIN // SUBFAMILY NOT NAMED	1784	529.333
Lsat_1_v5_gn_1_93020	FAMILY NOT NAMED // PURINE PERMEASE 10-RELATED	313.333	602.667
Lsat_1_v5_gn_4_125861	PROTEIN WEAK CHLOROPLAST MOVEMENT UNDER BLUE LIGHT 1-RELATED	7331	18467.3
Lsat_1_v5_gn_5_127800	UNCHARACTERIZED // GENOMIC DNA, CHROMOSOME 3, P1 CLONE: MJK13	543	1320.33
Lsat_1_v5_gn_9_13740	Trans-cinnamate 4-monooxygenase / Cinnamic acid 4-monooxygenase	14101	6045
Lsat_1_v5_gn_8_165301	CGI-141-RELATED/LIPASE CONTAINING PROTEIN // ALPHA/BETA-HYDROLASES SUPERFAMILY PROTEIN	2181.67	3762.33
Lsat_1_v5_gn_8_34741	HYDROXYPROLINE-RICH GLYCOPROTEIN-LIKE PROTEIN	822.333	2102.67
Lsat_1_v5_gn_3_39480	photosystem II Psb27 protein (psb27)	12905.3	3828.33
Lsat_1_v5_gn_6_60680	BETA-GALACTOSIDASE 9	712	797.333
Lsat_1_v5_gn_9_7580	HEAT SHOCK TRANSCRIPTION FACTOR // SUBFAMILY NOT NAMED	390.667	360
Lsat_1_v5_gn_7_54721	FAMILY NOT NAMED // FAMILY NOT NAMED // SUBFAMILY NOT NAMED // RECEPTOR-LIKE PROTEIN KINASE ANXUR1-RELATED	1398.33	2323.33
Lsat_1_v5_gn_0_3541	FAMILY NOT NAMED // XYLOGLUCAN GLYCOSYLTRANSFERASE 4	4776.33	5276.33
Lsat_1_v5_gn_1_111141	SERINE/THREONINE-PROTEIN KINASE // CBL-INTERACTING SERINE/THREONINE-PROTEIN KINASE 12-RELATED	1962.67	1943.33
Lsat_1_v5_gn_5_103001	enoyl-CoA hydratase/3-hydroxyacyl-CoA dehydrogenase (MFP2)	5077.67	8566.67
Lsat_1_v5_gn_4_177360	BTB/POZ domain (BTB) // NPH3 family (NPH3)	634.333	219.333
Lsat_1_v5_gn_3_51501	OLIGOPEPTIDE TRANSPORTER-RELATED // PROTEIN NRT1/ PTR FAMILY 4.5-RELATED	109.667	132.333
Lsat_1_v5_gn_9_19740	UNCHARACTERIZED // ZINC FINGER CCCH DOMAIN-CONTAINING PROTEIN 66	720	1807
Lsat_1_v5_gn_4_74900	Aldehyde dehydrogenase (NAD(+)) // Phenylacetaldehyde dehydrogenase	5973	6121.33
Lsat_1_v5_gn_9_30221	Magnesium-protoporphyrin IX monomethyl ester (oxidative) cyclase / Mg-protoporphyrin IX monomethyl ester oxidative cyclase	29297.3	5260.33
Lsat_1_v5_gn_1_19560	Hydroperoxide dehydratase / Hydroperoxide isomerase	3427	13299
Lsat_1_v5_gn_9_32301	PLAC8 family (PLAC8)	186	403
Lsat_1_v5_gn_9_11840	Ketohexokinase / Hepatic fructokinase	1098.33	384
Lsat_1_v5_gn_3_55680	Non-specific serine/threonine protein kinase / Threonine-specific protein kinase	258.333	798.667
Lsat_1_v5_gn_6_52180		227	351.333
Lsat_1_v5_gn_9_49441	BCS1 AAA-TYPE ATPASE // P-LOOP CONTAINING NUCLEOSIDE TRIPHOSPHATE HYDROLASES SUPERFAMILY PROTEIN	4332.67	1810.33
Lsat_1_v5_gn_8_153980	Histidine kinase / Protein kinase (histidine) // Alpha-glucan, water dikinase / Starch-related R1 protein	3859	5680
Lsat_1_v5_gn_4_34921	RING-H2 FINGER PROTEIN ATL67-RELATED	553.333	349.667
Lsat_1_v5_gn_3_54620	BETA CATENIN-RELATED ARMADILLO REPEAT-CONTAINING // U-BOX DOMAIN-CONTAINING PROTEIN 10-RELATED	451.667	743
Lsat_1_v5_gn_2_79481	ribulose-bisphosphate carboxylase small chain (rbcS)	183496	106764
Lsat_1_v5_gn_5_163580	ADP-ribose diphosphatase / ADPR-PPase // FAD diphosphatase / FAD pyrophosphatase	741	287.333
Lsat_1_v5_gn_5_4500	FAMILY NOT NAMED // CALCIUM/CALMODULIN-REGULATED RECEPTOR-LIKE KINASE	654	1622.67
Lsat_1_v5_gn_2_54080	SYNTAXIN-121-RELATED	623.667	3807.67
Lsat_1_v5_gn_5_158061	glycine hydroxymethyltransferase (glyA, SHMT)	588.333	226
Lsat_1_v5_gn_7_107661	F18B13.21 PROTEIN-RELATED	1679.67	15606.3
Lsat_1_v5_gn_3_48000	RING FINGER DOMAIN-CONTAINING // RING-H2 FINGER PROTEIN ATL47	1443	422.667
Lsat_1_v5_gn_9_38740	DNA-directed RNA polymerases I, II, and III subunit RPABC3 (RPB8, POLR2H)	1495.67	2148.67
Lsat_1_v5_gn_2_18420	DnaJ homolog subfamily C member 28 (DNAJC28)	621.333	642.333
Lsat_1_v5_gn_8_20301	FAMILY NOT NAMED // EXTENSIN-RELATED	316.333	165
Lsat_1_v5_gn_4_170081	Chorismate mutase / Hydroxyphenylpyruvate synthase	423	268.667
Lsat_1_v5_gn_4_37780	Protein tyrosine kinase (Pkinase_Tyr) // Di-glucose binding within endoplasmic reticulum (Malectin)	1439	6177
Lsat_1_v5_gn_4_104621		177.667	100
Lsat_1_v5_gn_5_141861	CHARGED MULTIVESICULAR BODY PROTEIN // SUBFAMILY NOT NAMED	3518	7455.67
Lsat_1_v5_gn_8_35861	WDSAM1 PROTEIN // SUBFAMILY NOT NAMED	934.333	586
Lsat_1_v5_gn_9_32101		2539.33	521
Lsat_1_v5_gn_5_121400	TRANSMEMBRANE 9 SUPERFAMILY PROTEIN // ENDOMEMBRANE FAMILY PROTEIN 70	2469	2232
Lsat_1_v5_gn_6_103341	METHYLTRANSFERASE // PECTIN METHYLTRANSFERASE QUA2-RELATED	2618.67	6152.67
Lsat_1_v5_gn_6_68921	OLIGOPEPTIDE TRANSPORTER-RELATED // PROTEIN NRT1/ PTR FAMILY 5.2-RELATED	167.667	264.667
Lsat_1_v5_gn_8_52301	60S RIBOSOMAL PROTEIN L34 // SUBFAMILY NOT NAMED	1034.33	2677.33
Lsat_1_v5_gn_4_86521	MITOGEN-ACTIVATED PROTEIN KINASE KINASE KINASE 19-RELATED	542.333	439.333
Lsat_1_v5_gn_3_139641	FAMILY NOT NAMED // EMB|CAB86628.1	338.333	785
Lsat_1_v5_gn_2_56801		260	182.333
Lsat_1_v5_gn_5_88201	TRANSMEMBRANE PROTEIN 208	340.333	626.333
Lsat_1_v5_gn_4_135961	Predicted membrane protein	965.333	2524.33
Lsat_1_v5_gn_0_39541	nascent polypeptide-associated complex subunit beta (EGD1, BTF3)	4250.33	2835.67
Lsat_1_v5_gn_6_37081	photosystem I subunit III (psaF)	83856.7	24746.7
Lsat_1_v5_gn_5_169401	SCARECROW-LIKE PROTEIN 14-RELATED	3423.33	7322
Lsat_1_v5_gn_3_65641	F-box domain (F-box)	173	154
Lsat_1_v5_gn_3_4460	FAMILY NOT NAMED // PROTEIN STAY-GREEN 1, CHLOROPLASTIC-RELATED	1796.33	4793.67
Lsat_1_v5_gn_0_37380	ZINC FINGER PROTEIN CONSTANS-LIKE 14-RELATED	1938.33	2857.33
Lsat_1_v5_gn_1_90161	MYOSIN // MYOSIN-14-RELATED	102.667	123
Lsat_1_v5_gn_6_9480	AUXIN RESPONSE FACTOR 11-RELATED	1106.67	1646
Lsat_1_v5_gn_1_20201	MITOCHONDRIAL TRANSCRIPTION TERMINATION FACTOR FAMILY PROTEIN	1073	503
Lsat_1_v5_gn_7_93820	Glycine rich protein family (GRP)	3478	7561.33
Lsat_1_v5_gn_1_115140	GLUTAREDOXIN // SUBFAMILY NOT NAMED	1351.67	1732
Lsat_1_v5_gn_2_128201	NADPH:quinone reductase / Zeta-crystallin	3440.33	3728.67
Lsat_1_v5_gn_4_184700		1078.33	1083.33
Lsat_1_v5_gn_9_24361	ENDOPLASMIC RETICULUM-GOLGI INTERMEDIATE COMPARTMENT PROTEIN // SUBFAMILY NOT NAMED	884.333	484.667
Lsat_1_v5_gn_9_83540	Tropinone reductase 1 (TR1)	350	565.667
Lsat_1_v5_gn_3_118940	Flavonol 3-O-glucosyltransferase / UDP-glucose flavonol 3-O-glucosyltransferase	1117.67	275.333
Lsat_1_v5_gn_5_30500		662.667	475
Lsat_1_v5_gn_5_75160	Non-specific serine/threonine protein kinase / Threonine-specific protein kinase // Mitogen-activated protein kinase / Stress-activated protein kinase	606	1459
Lsat_1_v5_gn_2_117781	ENOYL-COA HYDRATASE-RELATED // SUBFAMILY NOT NAMED	592.667	1042.33
Lsat_1_v5_gn_5_160840	CALPAIN	3237.33	12031.7
Lsat_1_v5_gn_7_42901	fatty acyl-ACP thioesterase B (FATB)	4319	15790
Lsat_1_v5_gn_2_124580	Delta(12)-fatty acid dehydrogenase / Linoleate Delta-12-fatty acid acetylenase (desaturase)	930	236
Lsat_1_v5_gn_7_57220	SERINE-THREONINE PROTEIN KINASE // SUBFAMILY NOT NAMED	662.667	1196.67
Lsat_1_v5_gn_2_108461	BETA-HEXOSAMINIDASE // SUBFAMILY NOT NAMED	959.667	451.667
Lsat_1_v5_gn_5_115160	PROTEIN PHOSPHATASE 2C // PROTEIN PHOSPHATASE 2C 63-RELATED	5783.67	16814.7
Lsat_1_v5_gn_4_65921	TRANSCRIPTION ACTIVATOR GLK1-RELATED	3359	565.333
Lsat_1_v5_gn_6_95261	uncharacterized protein (E2.7.1.-)	1501.33	2080.67
Lsat_1_v5_gn_2_55700		211	120.667
Lsat_1_v5_gn_4_50480	magnesium chelatase subunit I (chlI, bchI)	7896	4215.67
Lsat_1_v5_gn_5_35960	SERINE/THREONINE-PROTEIN KINASE RIO // SUBFAMILY NOT NAMED	2953.67	853.333
Lsat_1_v5_gn_2_103381	FAMILY NOT NAMED // NAC DOMAIN CONTAINING PROTEIN 53-RELATED	5504.67	5683
Lsat_1_v5_gn_6_11080	5-oxoprolinase (ATP-hydrolyzing) / Pyroglutamase (ATP-hydrolyzing)	799.667	622.667
Lsat_1_v5_gn_2_135200	Sugar-tranasporters, 12 TM (MFS_5)	1786.67	4903
Lsat_1_v5_gn_3_10720		184.333	104.333
Lsat_1_v5_gn_8_90440	photosystem I subunit IV (psaE)	19399.3	7796.33
Lsat_1_v5_gn_1_23661	DIHYDROLIPOAMIDE ACETYL/SUCCINYL-TRANSFERASE-RELATED // SUBFAMILY NOT NAMED	141	514.667
Lsat_1_v5_gn_3_59080	50S RIBOSOMAL PROTEIN L15 // 50S RIBOSOMAL PROTEIN L15, CHLOROPLASTIC	8977.33	5185.67
Lsat_1_v5_gn_9_102661	RING/U-box domain-containing protein (XERICO)	252.333	360.667
Lsat_1_v5_gn_2_35160	FAMILY NOT NAMED // PROTEIN FAF-LIKE, CHLOROPLASTIC-RELATED	2263.33	1083
Lsat_1_v5_gn_5_95340	Protein of unknown function (DUF4050) (DUF4050)	1169.33	386.667
Lsat_1_v5_gn_5_121181	RIBOSOMAL PROTEIN S6 KINASE // SERINE/THREONINE-PROTEIN KINASE WAG1	969.667	172.667
Lsat_1_v5_gn_2_104600	Diphosphomevalonate decarboxylase / Mevalonate pyrophosphate decarboxylase	3910.33	5516.33
Lsat_1_v5_gn_7_33721	Costunolide synthase	3686	6904.33
Lsat_1_v5_gn_8_77061	IRON-SULFUR CLUSTER ASSEMBLY 2 HOMOLOG, MITOCHONDRIAL	1287.33	2487
Lsat_1_v5_gn_7_39881	EREBP-like factor (EREBP)	123.333	162.667
Lsat_1_v5_gn_2_117121		505	135.667
Lsat_1_v5_gn_1_43600	FAMILY NOT NAMED // B3 DOMAIN-CONTAINING PROTEIN REM-LIKE 1-RELATED	611.667	189.333
Lsat_1_v5_gn_7_33221	Protein of unknown function (DUF1005) (DUF1005)	1344.67	525
Lsat_1_v5_gn_1_75101	FAMILY NOT NAMED // EMBRYO SAC DEVELOPMENT ARREST 6 PROTEIN	289.333	2325
Lsat_1_v5_gn_8_48760	LEUCINE-RICH REPEAT-CONTAINING PROTEIN // DISEASE RESISTANCE PROTEIN-RELATED	134.667	433.667
Lsat_1_v5_gn_8_95340	PROLINE-RICH RECEPTOR-LIKE PROTEIN KINASE PERK1-RELATED	1491.33	2294.33
Lsat_1_v5_gn_4_136181	ASPARTYL PROTEASES // ASPARTYL PROTEASE FAMILY PROTEIN-RELATED	942.333	3333.33
Lsat_1_v5_gn_7_27500	AUXILIN/CYCLIN G-ASSOCIATED KINASE-RELATED // SUBFAMILY NOT NAMED	865.667	1351.33
Lsat_1_v5_gn_4_176860	FAMILY NOT NAMED // NAC DOMAIN-CONTAINING PROTEIN 2	21348.3	21340.3
Lsat_1_v5_gn_3_50601	FAMILY NOT NAMED // CW14 PROTEIN	662	965.333
Lsat_1_v5_gn_4_64720	LOC443603 PROTEIN-RELATED // SUBFAMILY NOT NAMED	673	7718.33
Lsat_1_v5_gn_8_12920	Apyrase / ATP-diphosphohydrolase // Nucleoside diphosphate phosphatase / Nucleoside-diphosphatase	474.667	1162.67
Lsat_1_v5_gn_8_115981	sec-independent protein translocase protein TatA (tatA)	934.667	750
Lsat_1_v5_gn_2_2161	FAMILY NOT NAMED // PLASTID MOVEMENT IMPAIRED1	5567.33	2908.33
Lsat_1_v5_gn_5_162241	SERINE/THREONINE-PROTEIN KINASE // CALCIUM-DEPENDENT PROTEIN KINASE 14	6101.67	9177.67
Lsat_1_v5_gn_2_116501	FAMILY NOT NAMED // ACT DOMAIN-CONTAINING PROTEIN	805.667	471
Lsat_1_v5_gn_4_11260		222.667	155
Lsat_1_v5_gn_9_19520		926.333	236.667
Lsat_1_v5_gn_4_35620	2-HYDROXYACID DEHYDROGENASE-RELATED // SUBFAMILY NOT NAMED	385.667	585
Lsat_1_v5_gn_1_66080	MATE EFFLUX FAMILY PROTEIN 1	264	264.333
Lsat_1_v5_gn_5_21860	diacylglycerol kinase (ATP) (dgkA, DGK)	1898	7841
Lsat_1_v5_gn_2_86520	endo-1,3(4)-beta-glucanase (E3.2.1.6)	679.667	1148
Lsat_1_v5_gn_8_51861	FAMILY NOT NAMED // F-BOX/KELCH-REPEAT PROTEIN SKIP11	1130.33	2931
Lsat_1_v5_gn_2_39121	Protein of unknown function (DUF668) (DUF668) // Domain of unknown function (DUF3475) (DUF3475)	1188.33	4146.33
Lsat_1_v5_gn_8_8541	Protein xylosyltransferase / Uridine diphosphoxylose-protein xylosyltransferase	907.333	2574.33
Lsat_1_v5_gn_5_99901		141	146
Lsat_1_v5_gn_8_93601		5064.33	8839.33
Lsat_1_v5_gn_5_71041		372.667	184.667
Lsat_1_v5_gn_2_87700	UDPglucose 6-dehydrogenase (UGDH, ugd)	6846.33	23694.7
Lsat_1_v5_gn_9_104481	FAMILY NOT NAMED // AUXIN-INDUCED IN ROOT CULTURES PROTEIN 12	154.667	367
Lsat_1_v5_gn_3_59241	B-box zinc finger (zf-B_box) // CCT motif (CCT)	5492	1395.33
Lsat_1_v5_gn_6_62960	TRANSCRIPTION FACTOR GATA GATA BINDING FACTOR // SUBFAMILY NOT NAMED	352.667	139.667
Lsat_1_v5_gn_2_115960	ATP-binding cassette, subfamily B (MDR/TAP), member 1 (ABCB1)	1973	3788
Lsat_1_v5_gn_5_10300	MITOCHONDRIAL PHOSPHATE CARRIER PROTEIN 3, MITOCHONDRIAL	151.667	1869.33
Lsat_1_v5_gn_1_74961	Uncharacterized conserved protein, contains GRAM domain	583	876
Lsat_1_v5_gn_5_96340	FAMILY NOT NAMED // BLUE COPPER PROTEIN	17940	23451.3
Lsat_1_v5_gn_1_77441	APO PROTEIN 4, MITOCHONDRIAL	282.667	129
Lsat_1_v5_gn_2_125401	METHYLTETRAHYDROFOLATE:HOMOCYSTEINE METHYLTRANSFERASE RELATED // UROPORPHYRINOGEN DECARBOXYLASE 1, CHLOROPLASTIC // SUBFAMILY NOT NAMED	4648	3063.33
Lsat_1_v5_gn_2_9501	Beta-fructofuranosidase / Saccharase	1792	2260.33
Lsat_1_v5_gn_1_27061	ataxia telangiectasia mutated family protein (ATM, TEL1)	260	422.333
Lsat_1_v5_gn_4_107140	PROTEIN NRT1/ PTR FAMILY 2.10-RELATED	6934.67	37318
Lsat_1_v5_gn_5_120501		921.667	2012.67
Lsat_1_v5_gn_4_122280	brassinosteroid resistant 1/2 (BZR1_2)	919.333	317
Lsat_1_v5_gn_4_116501	coatomer protein complex, subunit alpha (xenin) (COPA)	696	1395.33
Lsat_1_v5_gn_7_71661		241	127.333
Lsat_1_v5_gn_0_7601	diphosphomevalonate decarboxylase (MVD, mvaD)	1225.67	1837.67
Lsat_1_v5_gn_9_58480	FAMILY NOT NAMED // METACASPASE-2	1604	3461
Lsat_1_v5_gn_8_47821	(-)-pinoresinol reductase / Pinoresinol/lariciresinol reductase	2499	3961
Lsat_1_v5_gn_8_74941	Protein phosphatase methylesterase-1 // Palmitoyl-CoA hydrolase / Long-chain fatty-acyl-CoA hydrolase	1634.33	585.333
Lsat_1_v5_gn_2_58201		11392	4139.67
Lsat_1_v5_gn_2_71481	11-oxo-beta-amyrin 30-oxidase / CYP72A154	850.667	1933
Lsat_1_v5_gn_0_3380	POLLEN OLE E 1 ALLERGEN AND EXTENSIN FAMILY PROTEIN	503.333	194.333
Lsat_1_v5_gn_6_101381	Choline kinase // Ethanolamine kinase	1946	8223.33
Lsat_1_v5_gn_9_55680	Oxalate--CoA ligase / Oxalyl-CoA synthetase	10272.3	11862
Lsat_1_v5_gn_2_90361	GIBBERELLIN-REGULATED PROTEIN 4	941.667	160.667
Lsat_1_v5_gn_4_165921	HEAT SHOCK TRANSCRIPTION FACTOR // HEAT STRESS TRANSCRIPTION FACTOR B-1	2223	3526.67
Lsat_1_v5_gn_7_26820	FAMILY NOT NAMED // LEUCINE-RICH REPEAT TRANSMEMBRANE PROTEIN KINASE	1353.67	3630
Lsat_1_v5_gn_1_23801	4'-methoxyisoflavone 2'-hydroxylase / Isoflavone 2'-monooxygenase	453.667	579.667
Lsat_1_v5_gn_7_67141	NADH-CYTOCHROME B5 REDUCTASE // SUBFAMILY NOT NAMED	1599	617.333
Lsat_1_v5_gn_6_11241		228	390.333
Lsat_1_v5_gn_6_41501		482.333	170
Lsat_1_v5_gn_9_108901	MYB FAMILY TRANSCRIPTION FACTOR // F14J22.20 PROTEIN	292.667	109.667
Lsat_1_v5_gn_8_51601		1628.67	873
Lsat_1_v5_gn_3_72820	DNAJ HOMOLOG SUBFAMILY C MEMBER // SUBFAMILY NOT NAMED	1416	290.667
Lsat_1_v5_gn_3_18800	CARBOXYLATE CLAMP-TETRATRICOPEPTIDE REPEAT PROTEIN	148	787.667
Lsat_1_v5_gn_5_52160	PB1 domain (PB1) // RWP-RK domain (RWP-RK)	492.667	784.667
Lsat_1_v5_gn_9_90540	SIALIC ACID SYNTHASE-RELATED // SERINE ACETYLTRANSFERASE 1, CHLOROPLASTIC-RELATED	1259	636
Lsat_1_v5_gn_6_103120	PROTEIN PHOSPHATASE 2C 10-RELATED	5294.67	16703.3
Lsat_1_v5_gn_3_17700	MITOCHONDRIAL CARNITINE/ACYLCARNITINE CARRIER-LIKE PROTEIN	7041	2479
Lsat_1_v5_gn_4_172320		681.667	511
Lsat_1_v5_gn_7_68960	Uracil-DNA glycosylase / Uracil-DNA N-glycosylase	310	179.333
Lsat_1_v5_gn_7_22540	EREBP-like factor (EREBP)	10845.3	1284
Lsat_1_v5_gn_8_119601	CHLORIDE CHANNEL // CHLORIDE CHANNEL PROTEIN 2 // CHLORIDE CHANNEL PROTEIN CLC-F	941	394.333
Lsat_1_v5_gn_5_15020	ApaG protein (apaG)	1433.33	688.333
Lsat_1_v5_gn_1_78380	MYB-LIKE DNA-BINDING PROTEIN MYB // MYB TRANSCRIPTION FACTOR-RELATED	1297.33	772.667
Lsat_1_v5_gn_8_84340	delta-1-pyrroline-5-carboxylate synthetase (ALDH18A1, P5CS)	431.667	761.333
Lsat_1_v5_gn_4_31880	NAD DEPENDENT EPIMERASE/DEHYDRATASE // SUBFAMILY NOT NAMED	706	947.333
Lsat_1_v5_gn_8_73881	TELOMERIC REPEAT BINDING PROTEIN // SUBFAMILY NOT NAMED	820.667	273.333
Lsat_1_v5_gn_5_91581	SERINE/THREONINE-PROTEIN KINASE // CBL-INTERACTING SERINE/THREONINE-PROTEIN KINASE 12-RELATED	1102.33	1199.67
Lsat_1_v5_gn_0_4261		152	644.333
Lsat_1_v5_gn_5_80001	PPR repeat (PPR) // PPR repeat family (PPR_2)	294	835.333
Lsat_1_v5_gn_4_33781	MYC // TRANSCRIPTION FACTOR ABA-INDUCIBLE BHLH-TYPE-RELATED	3489.33	18809
Lsat_1_v5_gn_3_48540	MONOSACCHARIDE-SENSING PROTEIN 2	185	254.333
Lsat_1_v5_gn_8_4820		144	138.333
Lsat_1_v5_gn_5_6881	PROTEIN W09D10.1	135.667	668.667
Lsat_1_v5_gn_4_152541	NAD DEPENDENT EPIMERASE/DEHYDRATASE // SUBFAMILY NOT NAMED	760.667	1578.67
Lsat_1_v5_gn_9_28860	insulysin (IDE, ide)	1673.67	2700
Lsat_1_v5_gn_3_27501	Aldo/keto reductase family proteins	6422.67	13874.7
Lsat_1_v5_gn_4_114461	solute carrier family 25 (mitochondrial adenine nucleotide translocator), member 4/5/6/31 (SLC25A4S, ANT)	1156.67	285
Lsat_1_v5_gn_5_141001	FAMILY NOT NAMED // GERMIN-LIKE PROTEIN SUBFAMILY 3 MEMBER 3	11727.3	1532.33
Lsat_1_v5_gn_8_124000	Senescence-associated protein (Senescence)	5316.67	22952.7
Lsat_1_v5_gn_5_148481	Carbohydrate-binding protein of the ER (Malectin_like)	808.333	2305.33
Lsat_1_v5_gn_5_130940	40S RIBOSOMAL PROTEIN S11 FAMILY MEMBER // 30S RIBOSOMAL PROTEIN S17, CHLOROPLASTIC	4005.33	1904.33
Lsat_1_v5_gn_7_51821		1661	679
Lsat_1_v5_gn_1_34040	ATP-BINDING CASSETTE TRANSPORTER // ABC TRANSPORTER G FAMILY MEMBER 38	196.333	528.667
Lsat_1_v5_gn_3_14101		131.333	1012.67
Lsat_1_v5_gn_8_80701	SPHINGOMYELIN SYNTHETASE // SUBFAMILY NOT NAMED	1762	10538.3
Lsat_1_v5_gn_7_4740	Bacterial leucyl aminopeptidase / Aeromonas proteolytica aminopeptidase // Aminopeptidase B / Cytosol aminopeptidase IV	1126.33	2490.67
Lsat_1_v5_gn_4_42140	BETA-HEXOSAMINIDASE // SUBFAMILY NOT NAMED	631.667	147
Lsat_1_v5_gn_4_160760	FAMILY NOT NAMED // CALCIUM-TRANSPORTING ATPASE 2, PLASMA MEMBRANE-TYPE-RELATED	14054.3	39205.3
Lsat_1_v5_gn_2_15521	Domain of unknown function (DUF239) (DUF239) // Domain of unknown function (DUF4409) (DUF4409)	632.667	266.333
Lsat_1_v5_gn_5_82840	FAMILY NOT NAMED // SUBFAMILY NOT NAMED // CORE-2/I-BRANCHING BETA-1,6-N-ACETYLGLUCOSAMINYLTRANSFERASE FAMILY PROTEIN	420.667	129
Lsat_1_v5_gn_3_29321	MEMBER OF 'GDXG' FAMILY OF LIPOLYTIC ENZYMES // SUBFAMILY NOT NAMED	999.667	1113
Lsat_1_v5_gn_9_35021	Calcium-binding EGF domain (EGF_CA) // Protein tyrosine kinase (Pkinase_Tyr) // Wall-associated receptor kinase galacturonan-binding (GUB_WAK_bind)	404	267.333
Lsat_1_v5_gn_7_25281	FAMILY NOT NAMED // BES1/BZR1 HOMOLOG PROTEIN 3	4351.33	5893.33
Lsat_1_v5_gn_7_13121	ISP4 LIKE PROTEIN // OLIGOPEPTIDE TRANSPORTER 3	484.667	240
Lsat_1_v5_gn_9_32141		247.667	531.667
Lsat_1_v5_gn_1_40861	T6A9.7 PROTEIN	329.667	247
Lsat_1_v5_gn_8_25520	Protein of unknown function, DUF547 (DUF547) // Leucine-zipper of ternary complex factor MIP1 (Lzipper-MIP1)	1730.67	1061.33
Lsat_1_v5_gn_4_82321	BIDIRECTIONAL SUGAR TRANSPORTER SWEET10	2241.33	333
Lsat_1_v5_gn_5_153021	FAMILY NOT NAMED // PROTEIN KINASE	826	434
Lsat_1_v5_gn_5_173341	GLUTAREDOXIN // SUBFAMILY NOT NAMED	429.333	567
Lsat_1_v5_gn_9_107241	MULTI-COPPER OXIDASE // SUBFAMILY NOT NAMED	143.667	387
Lsat_1_v5_gn_1_26361	Domain of unknown function (DUF4228) (DUF4228)	666	333.333
Lsat_1_v5_gn_3_36721	E3 ubiquitin-protein ligase RNF5 (RNF5)	2113.67	5806.33
Lsat_1_v5_gn_5_181080	ABC TRANSPORTER C FAMILY MEMBER 5	1499.67	1854.33
Lsat_1_v5_gn_1_52921	COATOMER // FAMILY NOT NAMED // PROTEIN KINASE FAMILY PROTEIN-RELATED	129.333	315.333
Lsat_1_v5_gn_4_152381	LEUCINE-RICH REPEAT-CONTAINING PROTEIN	368.333	120.667
Lsat_1_v5_gn_9_114580	Protein kinase domain (Pkinase) // Leucine Rich Repeat (LRR_1) // Leucine rich repeat N-terminal domain (LRRNT_2)	5631.33	9742.33
Lsat_1_v5_gn_9_69240	PHOSPHOLIPASE-RELATED // ESTERASE/LIPASE/THIOESTERASE FAMILY PROTEIN	2802.33	1205.67
Lsat_1_v5_gn_8_132761	FAMILY NOT NAMED // EXPANSIN-B1-RELATED	1126	272
Lsat_1_v5_gn_7_66100	pathogen-inducible salicylic acid glucosyltransferase [EC:2.4.1.-] Glc b1-2 SA (SGT1)	2985.67	1044.67
Lsat_1_v5_gn_8_33100	SERINE CARBOXYPEPTIDASE-LIKE 34	645.667	264
Lsat_1_v5_gn_8_16721	FAMILY NOT NAMED // ACT DOMAIN-CONTAINING PROTEIN	1132	605.333
Lsat_1_v5_gn_8_137081	GLUTAREDOXIN // MONOTHIOL GLUTAREDOXIN-S13	9830	3865.33
Lsat_1_v5_gn_6_1901	EXOSTOSIN HEPARAN SULFATE GLYCOSYLTRANSFERASE -RELATED // SUBFAMILY NOT NAMED	476	324.667
Lsat_1_v5_gn_9_41421	ANNEXIN D1-RELATED	1724	2405.33
Lsat_1_v5_gn_9_109161	EXTRA-LARGE GUANINE NUCLEOTIDE-BINDING PROTEIN 1	1836.67	3573
Lsat_1_v5_gn_0_6961	FAMILY NOT NAMED // KINESIN-2-RELATED // FAMILY NOT NAMED	551	245.667
Lsat_1_v5_gn_6_36761	TRANSCRIPTION FACTOR GATA GATA BINDING FACTOR // SUBFAMILY NOT NAMED	1041.33	632
Lsat_1_v5_gn_3_30600	BTB/POZ domain (BTB) // NPH3 family (NPH3)	878	447.667
Lsat_1_v5_gn_8_133141	E3 ubiquitin-protein ligase RNF5 (RNF5)	2560.67	1117
Lsat_1_v5_gn_1_99961	glycerol-3-phosphate dehydrogenase (NAD+) (GPD1)	546	2708.33
Lsat_1_v5_gn_7_10501	Protein of unknown function (DUF1639) (DUF1639)	448.667	305
Lsat_1_v5_gn_9_11541	PHOSPHOMETHYLPYRIMIDINE KINASE // HEME OXYGENASE-LIKE, MULTI-HELICAL PROTEIN	3683.67	4918.67
Lsat_1_v5_gn_5_5001	FAMILY NOT NAMED // INACTIVE POLY [ADP-RIBOSE] POLYMERASE RCD1-RELATED	745	1104.33
Lsat_1_v5_gn_2_79581	ribulose-bisphosphate carboxylase small chain (rbcS)	81238.3	29560
Lsat_1_v5_gn_3_40521	Wound-induced protein (DUF3774)	815.333	473
Lsat_1_v5_gn_6_70500	Alkaline and neutral invertase (Glyco_hydro_100)	1556.33	4250
Lsat_1_v5_gn_5_122201	acetyl-CoA C-acetyltransferase (E2.3.1.9, atoB)	4273.33	6352
Lsat_1_v5_gn_4_137100	AD039 HT014 THIOREDOXIN FAMILY TRP26 // SUBFAMILY NOT NAMED	1433.67	1141
Lsat_1_v5_gn_3_30420	Protein of unknown function (DUF707) (DUF707)	1175.67	6470
Lsat_1_v5_gn_5_138880	GLYCOSYLTRANSFERASE // SUCROSE SYNTHASE 1-RELATED	826.333	1040
Lsat_1_v5_gn_8_149261	Kelch motif (Kelch_1)	1817.33	1119
Lsat_1_v5_gn_1_23701	4'-methoxyisoflavone 2'-hydroxylase / Isoflavone 2'-monooxygenase	3915	9050
Lsat_1_v5_gn_6_60940	Structural maintenance of chromosome protein 3 (sister chromatid cohesion complex Cohesin, subunit SMC3)	401.667	568
Lsat_1_v5_gn_5_125941	Protein tyrosine kinase (Pkinase_Tyr) // Di-glucose binding within endoplasmic reticulum (Malectin) // Leucine rich repeat (LRR_8)	1344.33	2331.33
Lsat_1_v5_gn_2_79541	ribulose-bisphosphate carboxylase small chain (rbcS)	6791	1452
Lsat_1_v5_gn_8_146980		873	469.667
Lsat_1_v5_gn_4_31180	sterol 24-C-methyltransferase (E2.1.1.41, SMT1, ERG6)	1787.33	908
Lsat_1_v5_gn_9_51940	STRUCTURAL MAINTENANCE OF CHROMOSOMES 5,6 SMC5, SMC6 // PROTEIN C23H4.6, ISOFORM A-RELATED	647.333	727.667
Lsat_1_v5_gn_8_75720	PROTEIN PHOSPHATASE 2C // PROTEIN PHOSPHATASE 2C 36-RELATED	1419.67	2899.33
Lsat_1_v5_gn_3_56361	F16A14.15-RELATED	581	202.333
Lsat_1_v5_gn_6_101941	ATP SYNTHASE DELTA CHAIN // F-TYPE H+-TRANSPORTING ATPASE SUBUNIT DELTA	17944.7	6570
Lsat_1_v5_gn_4_126000		539.333	2056.67
Lsat_1_v5_gn_4_61220	STEROL REGULATORY ELEMENT-BINDING PROTEIN // SUBFAMILY NOT NAMED	237.667	245.333
Lsat_1_v5_gn_6_29740	ALPHA/BETA HYDROLASE FOLD-CONTAINING PROTEIN // ALPHA/BETA-HYDROLASES SUPERFAMILY PROTEIN	181.667	300.667
Lsat_1_v5_gn_2_134420	ATP-binding cassette, subfamily C (CFTR/MRP), member 2 (ABCC2)	904.667	1699.33
Lsat_1_v5_gn_3_49340	GLYCOSYLTRANSFERASE 8 DOMAIN-CONTAINING PROTEIN // SUBFAMILY NOT NAMED	956.333	277.667
Lsat_1_v5_gn_8_25621	EF-HAND CALCIUM-BINDING DOMAIN CONTAINING PROTEIN // SUBFAMILY NOT NAMED	1672	2213
Lsat_1_v5_gn_5_7061	INTERLEUKIN-1 RECEPTOR-ASSOCIATED KINASE 4 PROTEIN-RELATED	541.333	373.333
Lsat_1_v5_gn_6_36901	NDH-DEPENDENT CYCLIC ELECTRON FLOW 5	870.667	372.333
Lsat_1_v5_gn_2_86861	ATPase family associated with various cellular activities (AAA) (AAA) // NB-ARC domain (NB-ARC) // TIR domain (TIR_2)	168	162.333
Lsat_1_v5_gn_4_24681	RETINALDEHYDE BINDING PROTEIN-RELATED // SUBFAMILY NOT NAMED	963	1397
Lsat_1_v5_gn_9_27720		283	1465.67
Lsat_1_v5_gn_6_109121	Non-specific serine/threonine protein kinase / Threonine-specific protein kinase	430.333	317.333
Lsat_1_v5_gn_3_41481	Protochlorophyllide reductase / Protochlorophyllide oxidoreductase // NADPH dehydrogenase / NADPH diaphorase	9947	4701
Lsat_1_v5_gn_4_36401	SYNAPTOTAGMIN // C2 CALCIUM/LIPID-BINDING PLANT PHOSPHORIBOSYLTRANSFERASE FAMILY PROTEIN	3483	7625.67
Lsat_1_v5_gn_1_1820	FOLATE-BIOPTERIN TRANSPORTER 4-RELATED	477.333	2554.67
Lsat_1_v5_gn_2_73761	solute carrier family 36 (proton-coupled amino acid transporter) (SLC36A, PAT)	547.667	2192
Lsat_1_v5_gn_8_60480	GB|AAD20160.1	1033	783.333
Lsat_1_v5_gn_5_96221	FAMILY NOT NAMED // BLUE COPPER PROTEIN	188.333	263.333
Lsat_1_v5_gn_1_123241	OXYGEN-EVOLVING ENHANCER PROTEIN 3-1, CHLOROPLASTIC-RELATED	91716	29599.3
Lsat_1_v5_gn_9_103961		1810.67	707.667
Lsat_1_v5_gn_1_35320		285	195.667
Lsat_1_v5_gn_9_48141	Ubiquitinyl hydrolase 1 / Ubiquitin thiolesterase // SARS coronavirus main proteinase / Severe acute respiratory syndrome coronavirus main protease	582.333	104.333
Lsat_1_v5_gn_7_100541		467.667	325
Lsat_1_v5_gn_5_90720	HELICASE-RELATED // DICER-LIKE PROTEIN 4	1178	1406.67
Lsat_1_v5_gn_5_119461	SEC14 RELATED PROTEIN // PHOSPHATIDYLINOSITOL/PHOSPHATIDYLCHOLINE TRANSFER PROTEIN SFH6-RELATED	5805	6087
Lsat_1_v5_gn_8_49341	ZINC FINGER DHHC DOMAIN CONTAINING PROTEIN // SUBFAMILY NOT NAMED	4764.33	2032.33
Lsat_1_v5_gn_2_127881	FAMILY NOT NAMED // PROTEIN KINASE FAMILY PROTEIN-RELATED	679	233.667
Lsat_1_v5_gn_2_5900	triosephosphate isomerase (TIM) (TPI, tpiA)	13471	15069.3
Lsat_1_v5_gn_7_103281	Non-specific serine/threonine protein kinase / Threonine-specific protein kinase	1164	2185.33
Lsat_1_v5_gn_5_118320	Probable lipid transfer (LTP_2)	454.667	211.333
Lsat_1_v5_gn_8_24181	Calcium/calmodulin-dependent protein kinase / Microtubule-associated protein 2 kinase	6506	8368.33
Lsat_1_v5_gn_5_141041	Artemisinic aldehyde Delta(11(13)) reductase	1769	5734.33
Lsat_1_v5_gn_3_140280	PHOSPHATIDYLINOSITOL 4-KINASE GAMMA 2	5450	10146
Lsat_1_v5_gn_0_11801	RIBOSOMAL PROTEIN S6 KINASE // SERINE/THREONINE-PROTEIN KINASE ATPK7	765	340.667
Lsat_1_v5_gn_2_123461	FAMILY NOT NAMED // SERINE/THREONINE-PROTEIN KINASE-LIKE PROTEIN CCR3-RELATED	1147	2285.67
Lsat_1_v5_gn_2_111980	FAMILY NOT NAMED // PECTIN LYASE-LIKE SUPERFAMILY PROTEIN-RELATED	1874	752
Lsat_1_v5_gn_7_13381		544.667	114
Lsat_1_v5_gn_6_42341	Leucine Rich Repeat (LRR_1) // Leucine rich repeat N-terminal domain (LRRNT_2) // Leucine rich repeat (LRR_8)	350.667	122
Lsat_1_v5_gn_9_33761	RNA POLYMERASE II C-TERMINAL DOMAIN PHOSPHATASE-LIKE 2	1582.67	2488
Lsat_1_v5_gn_8_27340	U-BOX DOMAIN-CONTAINING PROTEIN 43-RELATED	1270.67	2620.67
Lsat_1_v5_gn_8_113021	AAA domain (AAA_22) // TIR domain (TIR_2)	120.667	451.667
Lsat_1_v5_gn_3_34740	STRUCTURAL MAINTENANCE OF CHROMOSOMES SMC FAMILY MEMBER // SUBFAMILY NOT NAMED	3125.33	8628.33
Lsat_1_v5_gn_3_17760	ABSCISIC ACID RECEPTOR PYL1-RELATED	300.333	103.667
Lsat_1_v5_gn_3_35301	ASPARTYL PROTEASES // ASPARTYL PROTEASE-LIKE PROTEIN	1895.67	1553.33
Lsat_1_v5_gn_5_83141	CCT motif (CCT)	942.333	549
Lsat_1_v5_gn_7_113520	FIMBRIN-1-RELATED	860.333	1778.67
Lsat_1_v5_gn_2_104821	V-TYPE PROTON ATPASE PROTEOLIPID SUBUNIT // SUBFAMILY NOT NAMED // ATP-BINDING CASSETTE TRANSPORTER // SUBFAMILY NOT NAMED	930	1456.33
Lsat_1_v5_gn_2_52420	solute carrier family 25 (mitochondrial oxoglutarate transporter), member 11 (SLC25A11, OGC)	3902.67	1839.33
Lsat_1_v5_gn_3_102200	MEMBER OF 'GDXG' FAMILY OF LIPOLYTIC ENZYMES // CARBOXYLESTERASE 12-RELATED	1303	846.667
Lsat_1_v5_gn_6_110341		140.333	157.667
Lsat_1_v5_gn_2_49221	dCTP diphosphatase (DCTPP1)	311.667	503.667
Lsat_1_v5_gn_4_185320	NUCLEOTIDE KINASE // SUBFAMILY NOT NAMED	2605	7905.67
Lsat_1_v5_gn_8_35241	MAC/Perforin domain (MACPF)	495.333	1543.33
Lsat_1_v5_gn_5_120361	GLUTATHIONE S-TRANSFERASE U21-RELATED	282.333	615.333
Lsat_1_v5_gn_9_13500	FAMILY NOT NAMED // ROOT PHOTOTROPISM PROTEIN 2	9251.33	2141
Lsat_1_v5_gn_2_126280		1419.33	5798.33
Lsat_1_v5_gn_5_36660	OLIGOPEPTIDE TRANSPORTER-RELATED // SUBFAMILY NOT NAMED	612	775.667
Lsat_1_v5_gn_9_103401	Glutathione S-transferase, N-terminal domain (GST_N_3) // Glutathione S-transferase, C-terminal domain (GST_C_3)	466.333	681
Lsat_1_v5_gn_3_4321	PHOSPHOLIPASE D // SUBFAMILY NOT NAMED	1151.33	2117.67
Lsat_1_v5_gn_3_5360	MEMBRANE PROTEIN-RELATED	5769.67	12179
Lsat_1_v5_gn_5_171460		121.333	396
Lsat_1_v5_gn_2_117061	small subunit ribosomal protein S6e (RP-S6e, RPS6)	786.333	677.333
Lsat_1_v5_gn_8_66440	ALPHA/BETA-HYDROLASES SUPERFAMILY PROTEIN	1437	770
Lsat_1_v5_gn_1_18200	FAMILY NOT NAMED // PROTEIN BRASSINAZOLE-RESISTANT 1-RELATED	497.667	332
Lsat_1_v5_gn_4_131720	E1-E2 ATPase (E1-E2_ATPase) // Cation transporting ATPase, C-terminus (Cation_ATPase_C) // Cation transporter/ATPase, N-terminus (Cation_ATPase_N) // haloacid dehalogenase-like hydrolase (Hydrolase) // Ca2+-ATPase N terminal autoinhibitory domain (CaATP_NAI) // haloacid dehalogenase-like hydrolase (HAD)	1400	3184.33
Lsat_1_v5_gn_8_119540	GUANYL-NUCLEOTIDE EXCHANGE FACTOR // BREFELDIN A-INHIBITED GUANINE NUCLEOTIDE-EXCHANGE PROTEIN 1-RELATED	976.667	1977.67
Lsat_1_v5_gn_6_92441	RETINOBLASTOMA-BINDING PROTEIN 6 // DWNN DOMAIN-CONTAINING PROTEIN	2502.33	2070
Lsat_1_v5_gn_7_5000	MYB-LIKE DNA-BINDING PROTEIN MYB // SUBFAMILY NOT NAMED	146	394.667
Lsat_1_v5_gn_5_99761	DnaJ homolog subfamily C member 13 (DNAJC13)	3488.67	4179.33
Lsat_1_v5_gn_4_185621	Ankyrin repeat (Ank) // Ankyrin repeats (3 copies) (Ank_2)	203.333	1023
Lsat_1_v5_gn_3_97620	GLUCOSYL/GLUCURONOSYL TRANSFERASES // UDP-GLYCOSYLTRANSFERASE 83A1	1365.67	529.333
Lsat_1_v5_gn_3_16860	FAMILY NOT NAMED // AT HOOK MOTIF DNA-BINDING FAMILY PROTEIN	818	1971
Lsat_1_v5_gn_2_84661	natural resistance-associated macrophage protein (SLC11A, NRAMP)	617	813.667
Lsat_1_v5_gn_8_73220	ZINC/IRON TRANSPORTER // SUBFAMILY NOT NAMED	240.667	325.667
Lsat_1_v5_gn_9_111260	MYB-LIKE DNA-BINDING PROTEIN MYB // MYB TRANSCRIPTION FACTOR	250.333	486.333
Lsat_1_v5_gn_9_34120	light-harvesting complex II chlorophyll a/b binding protein 4 (LHCB4)	40854	10159.7
Lsat_1_v5_gn_3_79841	3-KETOACYL-COA SYNTHASE 5-RELATED	6516.67	3986
Lsat_1_v5_gn_4_10141	FAMILY NOT NAMED // F-BOX/KELCH-REPEAT PROTEIN SKIP11	1331	9000.33
Lsat_1_v5_gn_8_106801	FAMILY NOT NAMED // ANKYRIN REPEAT FAMILY PROTEIN	429.667	872.333
Lsat_1_v5_gn_6_38181	Ricin-type beta-trefoil lectin domain-like (RicinB_lectin_2)	392.667	454.333
Lsat_1_v5_gn_0_20981	ubiquitin carboxyl-terminal hydrolase 7 (USP7, UBP15)	2867.33	3662
Lsat_1_v5_gn_2_62541	FAMILY NOT NAMED // WALL-ASSOCIATED RECEPTOR KINASE-LIKE 1-RELATED	342.333	732
Lsat_1_v5_gn_5_163380	omega-6 fatty acid desaturase (delta-12 desaturase) (FAD2)	17018.3	12718.3
Lsat_1_v5_gn_5_39260	SUGAR TRANSPORTER ERD6-LIKE 14-RELATED	2520	1021.67
Lsat_1_v5_gn_4_118501	DNAJ HOMOLOG SUBFAMILY C MEMBER // PROTEIN DNJ-23-RELATED	1375	266.667
Lsat_1_v5_gn_8_17440	FAMILY NOT NAMED // NAC DOMAIN CONTAINING PROTEIN 53-RELATED	2055.33	3308.67
Lsat_1_v5_gn_5_60380	Beta-lactamase (Beta-lactamase) // ABC1 family (ABC1)	2254	4484.67
Lsat_1_v5_gn_4_1681	Receptor protein-tyrosine kinase / Receptor protein tyrosine kinase // Non-specific serine/threonine protein kinase / Threonine-specific protein kinase	404	128.667
Lsat_1_v5_gn_3_28001	endophilin-A (SH3GL)	426	1152
Lsat_1_v5_gn_9_87701	small subunit ribosomal protein S21e (RP-S21e, RPS21)	4420.67	3677.33
Lsat_1_v5_gn_8_164760	TWO-COMPONENT SENSOR HISTIDINE KINASE // SUBFAMILY NOT NAMED	1272.33	4310
Lsat_1_v5_gn_4_56181	ZINC/IRON TRANSPORTER // SUBFAMILY NOT NAMED	3036.67	2086.33
Lsat_1_v5_gn_3_92441	METHYLESTERASE 1-RELATED	349.333	366.667
Lsat_1_v5_gn_8_163500	ATP-dependent RNA helicase TDRD9 [EC:3.6.4.13] (TDRD9)	616.667	1393.33
Lsat_1_v5_gn_1_99900	FAMILY NOT NAMED // CALCIUM-TRANSPORTING ATPASE 4, PLASMA MEMBRANE-TYPE-RELATED // SUBFAMILY NOT NAMED	1453.33	1676
Lsat_1_v5_gn_4_159680		299.333	190.667
Lsat_1_v5_gn_3_9921	RETICULON // RETICULON-LIKE PROTEIN B1-RELATED	3581.67	3661.33
Lsat_1_v5_gn_1_8881	ALCOHOL DEHYDROGENASE RELATED // SUBFAMILY NOT NAMED	1450	1429
Lsat_1_v5_gn_5_92181		808.333	884.333
Lsat_1_v5_gn_9_5701	(6-4)DNA photolyase / DNA photolyase	1852.67	1033.67
Lsat_1_v5_gn_4_159961	GROWTH-REGULATING FACTOR 1-RELATED	217	189.667
Lsat_1_v5_gn_8_82100	FAMILY NOT NAMED // CALCIUM-TRANSPORTING ATPASE 4, PLASMA MEMBRANE-TYPE-RELATED	1214	1751.67
Lsat_1_v5_gn_1_103161	STRUCTURAL MAINTENANCE OF CHROMOSOMES 5,6 SMC5, SMC6 // STRUCTURAL MAINTENANCE OF CHROMOSOMES PROTEIN 5	363	390.667
Lsat_1_v5_gn_5_148821	LIPOXYGENASE // LINOLEATE 9S-LIPOXYGENASE 5, CHLOROPLASTIC	1798	4040.67
Lsat_1_v5_gn_4_129341	Syntaxin 6, N-terminal (Syntaxin-6_N)	2713.67	2164.33
Lsat_1_v5_gn_8_72121		3191	1534.67
Lsat_1_v5_gn_8_89380		1072	606.333
Lsat_1_v5_gn_1_42421	Pathogenesis-related protein Bet v I family (Bet_v_1)	2123.33	5825.67
Lsat_1_v5_gn_4_121661	lysocardiolipin and lysophospholipid acyltransferase (LCLAT1, AGPAT8)	491.333	161
Lsat_1_v5_gn_6_108181	FAMILY NOT NAMED // F2J10.8 PROTEIN-RELATED	400.667	252.667
Lsat_1_v5_gn_8_13121	SNF2 DOMAIN-CONTAINING PROTEIN CLASSY 1-RELATED	437	370
Lsat_1_v5_gn_2_25880		221.667	217.667
Lsat_1_v5_gn_1_87200	RING ZINC FINGER PROTEIN // SUBFAMILY NOT NAMED	1137	552
Lsat_1_v5_gn_2_106580		602.333	334
Lsat_1_v5_gn_8_40680	NACHT domain (NACHT) // TIR domain (TIR_2)	1025.33	8543.33
Lsat_1_v5_gn_7_47441	SUGAR TRANSPORT PROTEIN 7	485.667	150.333
Lsat_1_v5_gn_4_115841	LYSOSOMAL ACID LIPASE-RELATED // AB-HYDROLASE ASSOCIATED LIPASE REGION CONTAINING PROTEIN	1407.67	2577.67
Lsat_1_v5_gn_6_106881	CALCIUM-ACTIVATED CHLORIDE CHANNEL REGULATOR // SUBFAMILY NOT NAMED	414.667	173.667
Lsat_1_v5_gn_9_8360	F-BOX/KELCH-REPEAT PROTEIN SKIP25	1260.33	713.667
Lsat_1_v5_gn_6_29540	GLUTATHIONE S-TRANSFERASE L1-RELATED	572.667	1281
Lsat_1_v5_gn_2_95760	RIBOSOMAL PROTEIN S6 KINASE // SUBFAMILY NOT NAMED	704.667	1942.67
Lsat_1_v5_gn_2_54320	Phosphatidylcholine--retinol O-acyltransferase / Retinyl ester synthase	1557	8022.67
Lsat_1_v5_gn_6_78680		2411.67	5009
Lsat_1_v5_gn_1_26320	Calmodulin binding protein-like (Calmodulin_bind)	358.667	1191
Lsat_1_v5_gn_0_6780	TBC1 DOMAIN FAMILY MEMBER GTPASE-ACTIVATING PROTEIN // SUBFAMILY NOT NAMED	779	756.333
Lsat_1_v5_gn_5_50740	RING finger and CHY zinc finger domain-containing protein 1 (RCHY1, PIRH2)	709.333	119.333
Lsat_1_v5_gn_5_41561	PEPTIDYL-PROLYL CIS-TRANS ISOMERASE FKBP16-2, CHLOROPLASTIC	1844.33	559.667
Lsat_1_v5_gn_3_11160	photosystem I subunit II (psaD)	91551.3	35909.3
Lsat_1_v5_gn_1_13680	synaptosomal-associated protein 25 (SNAP25)	2651.33	7363.33
Lsat_1_v5_gn_9_56781	ANCIENT CONSERVED DOMAIN PROTEIN-RELATED // SUBFAMILY NOT NAMED	3969.33	1322.33
Lsat_1_v5_gn_8_89640	C3HC4 ZINC FINGER DOMAIN-CONTAINING PROTEIN-RELATED	310.333	560
Lsat_1_v5_gn_3_11620	RESPIRATORY BURST OXIDASE HOMOLOG PROTEIN F-RELATED	243	1082.33
Lsat_1_v5_gn_5_125041		594.333	263
Lsat_1_v5_gn_7_4220	SWI/SNF-related matrix-associated actin-dependent regulator of chromatin subfamily A member 2/4 [EC:3.6.4.-] (SMARCA2_4)	2314	2301
Lsat_1_v5_gn_2_67840	ELECTRON TRANSPORT OXIDOREDUCTASE // SUBFAMILY NOT NAMED	1980	803.667
Lsat_1_v5_gn_9_20480	MITOGEN-ACTIVATED PROTEIN KINASE // MITOGEN-ACTIVATED PROTEIN KINASE 3	11715.7	23300.3
Lsat_1_v5_gn_3_4300	hydroxymethylglutaryl-CoA synthase (E2.3.3.10)	7047.67	10790.7
Lsat_1_v5_gn_4_103241	SRF-type transcription factor (DNA-binding and dimerisation domain) (SRF-TF) // K-box region (K-box)	942.333	251.333
Lsat_1_v5_gn_4_19860	RAV-like factor (RAV)	4989	4415.33
Lsat_1_v5_gn_5_169660	NITROGEN METABOLIC REGULATION PROTEIN NMR-RELATED // PROTEIN PLASTID TRANSCRIPTIONALLY ACTIVE 16	21507.3	9225.33
Lsat_1_v5_gn_8_124541	CCAAT/ENHANCER BINDING PROTEIN // SUBFAMILY NOT NAMED	1677.33	1360
Lsat_1_v5_gn_8_157381	Leucine-rich repeat protein // Ras suppressor protein (contains leucine-rich repeats) // Leucine-rich repeat (LRR) protein associated with apoptosis in muscle tissue	734	1503
Lsat_1_v5_gn_4_120701	Cytochrome P450 CYP2 subfamily	422	256.333
Lsat_1_v5_gn_3_65021	Protein kinase domain (Pkinase) // Leucine rich repeat N-terminal domain (LRRNT_2)	1493.33	382
Lsat_1_v5_gn_7_110241	SAUR family protein (SAUR)	1687.33	785
Lsat_1_v5_gn_4_46300	SIROHEME SYNTHASE	1772.67	1537.67
Lsat_1_v5_gn_2_96001	fatty acyl-CoA reductase (FAR)	14665.7	10664
Lsat_1_v5_gn_9_123500	DnaJ domain (DnaJ) // 4Fe-4S single cluster domain of Ferredoxin I (Fer4_13) // 4Fe-4S single cluster domain (Fer4_15)	2004.33	690
Lsat_1_v5_gn_5_130901	photosystem I subunit VI (psaH)	51035.7	19782.3
Lsat_1_v5_gn_1_69340	Protein-histidine N-methyltransferase / Protein methylase IV	417.333	626
Lsat_1_v5_gn_7_23061	FAMILY NOT NAMED // 50S RIBOSOMAL PROTEIN L34, CHLOROPLASTIC	4393.33	2475
Lsat_1_v5_gn_3_26081	SUGAR TRANSPORTER ERD6-LIKE 14-RELATED	857.667	1359.33
Lsat_1_v5_gn_9_62180	FAMILY NOT NAMED // PROTEIN ESKIMO 1	366.333	172.333
Lsat_1_v5_gn_6_69260	PROTEIN PHOSPHATASE 2C 43-RELATED	8163	8165
Lsat_1_v5_gn_5_151680		259.333	118.667
Lsat_1_v5_gn_9_32460		144	213.667
Lsat_1_v5_gn_7_17661	15.4 KDA CLASS V HEAT SHOCK PROTEIN	353.333	178.667
Lsat_1_v5_gn_1_83600	zinc-finger of the FCS-type, C2-C2 (zf-FLZ)	631.667	337
Lsat_1_v5_gn_7_88601	RING-H2 FINGER PROTEIN ATL65	484.667	331.333
Lsat_1_v5_gn_6_13521	Acyl-CoA 6-desaturase / Long-chain fatty acid Delta(6)-desaturase	4073.33	1778.33
Lsat_1_v5_gn_4_142441	RNA methyltransferase, TrmH family (spoU)	410.667	279.667
Lsat_1_v5_gn_4_152421	GLUCOSYL/GLUCURONOSYL TRANSFERASES // SUBFAMILY NOT NAMED	188	1849.67
Lsat_1_v5_gn_5_107420	ACTIN // SUBFAMILY NOT NAMED	353.667	617
Lsat_1_v5_gn_6_42140	VACUOLAR PROTEIN SORTING VPS41	1447.33	1447.33
Lsat_1_v5_gn_2_114601	S-locus glycoprotein domain (S_locus_glycop) // D-mannose binding lectin (B_lectin) // Protein tyrosine kinase (Pkinase_Tyr) // PAN-like domain (PAN_2)	2003	2731.33
Lsat_1_v5_gn_7_106541	light-harvesting complex II chlorophyll a/b binding protein 3 (LHCB3)	22090.7	1939
Lsat_1_v5_gn_2_49120	protein O-GlcNAc transferase (OGT)	3026.33	4652.33
Lsat_1_v5_gn_2_73820	IONOTROPIC GLUTAMATE RECEPTOR // SUBFAMILY NOT NAMED	1228.33	1340.67
Lsat_1_v5_gn_8_96880	malate dehydrogenase (oxaloacetate-decarboxylating)(NADP+) (E1.1.1.40, maeB)	5813	11178.3
Lsat_1_v5_gn_7_21221	DNA-directed RNA polymerase II subunit RPB2 (RPB2, POLR2B)	1791	2227
Lsat_1_v5_gn_7_22421	FAMILY NOT NAMED // RECEPTOR-LIKE PROTEIN KINASE HSL1	1883.33	450
Lsat_1_v5_gn_6_32381	histone H2A (H2A)	1293	891.667
Lsat_1_v5_gn_7_89860	PRESTALK A DIFFERENTIATION PROTEIN A	4795	2105.67
Lsat_1_v5_gn_1_83080	MULTIDRUG RESISTANCE PROTEIN // MATE EFFLUX FAMILY PROTEIN	3860.33	2310.33
Lsat_1_v5_gn_5_137860	alanine transaminase (GPT, ALT)	2321.67	3496.33
Lsat_1_v5_gn_5_63761	WD40 REPEAT PROTEIN // SUBFAMILY NOT NAMED	174	2677
Lsat_1_v5_gn_5_14521	Protein of unknown function (DUF1645) (DUF1645)	1763	1840.67
Lsat_1_v5_gn_7_101941	FAMILY NOT NAMED // PROTEIN TRICHOME BIREFRINGENCE-LIKE 41	552	832.333
Lsat_1_v5_gn_8_36800	solute carrier family 38 (sodium-coupled neutral amino acid transporter), member 2 (SLC38A2, SNAT2)	757.667	1110.67
Lsat_1_v5_gn_9_23900	GLYCOSYL HYDROLASE // BETA-GLUCOSIDASE 1-RELATED	2530	805
Lsat_1_v5_gn_0_5121	Ras-related protein Rab-6A (RAB6A)	1532	2976.33
Lsat_1_v5_gn_5_50541	1-deoxy-D-xylulose-5-phosphate synthase (dxs)	5042.33	1611.67
Lsat_1_v5_gn_9_66481	sulfate transporter 4 (SULTR4)	1043.33	4207.33
Lsat_1_v5_gn_3_52761		2065.33	347.667
Lsat_1_v5_gn_1_23561	natural resistance-associated macrophage protein (SLC11A, NRAMP)	537	583.667
Lsat_1_v5_gn_2_35581	PEPTIDYL-PROLYL CIS-TRANS ISOMERASE // OUTER ENVELOPE PROTEIN 61, CHLOROPLASTIC	1240	6157
Lsat_1_v5_gn_5_157360	Orotate phosphoribosyltransferase / Orotidylic acid phosphorylase	801.333	1181.67
Lsat_1_v5_gn_4_71501	MYB-LIKE DNA-BINDING PROTEIN MYB // SUBFAMILY NOT NAMED	750	369
Lsat_1_v5_gn_3_95801	S-ADENOSYLMETHIONINE DECARBOXYLASE // S-ADENOSYLMETHIONINE DECARBOXYLASE PROENZYME-RELATED // FAMILY NOT NAMED // CONSERVED PEPTIDE UPSTREAM OPEN READING FRAME 10-RELATED	4182.33	5328.67
Lsat_1_v5_gn_8_50141	anaphase-promoting complex subunit 2 (APC2)	117.333	122.667
Lsat_1_v5_gn_5_30800		1619.33	724
Lsat_1_v5_gn_5_161641	ZINC FINGER AN1 AND C2H2 DOMAIN-CONTAINING STRESS-ASSOCIATED PROTEIN 11-RELATED	414	823.667
Lsat_1_v5_gn_1_63021	Dolichol kinase	579.333	3239.67
Lsat_1_v5_gn_0_12400	NHL repeat (NHL)	478.333	118
Lsat_1_v5_gn_4_117401	FAMILY NOT NAMED // TRANSMEMBRANE PROTEIN 136	1048.33	726.333
Lsat_1_v5_gn_4_3961	FAMILY NOT NAMED // HIGH-AFFINITY NITRATE TRANSPORTER 3.1-RELATED	128.667	495
Lsat_1_v5_gn_9_78540	GROWTH-REGULATING FACTOR 1-RELATED	917	355
Lsat_1_v5_gn_4_34660	FIVE-SPAN TRANSMEMBRANE PROTEIN M83 // SUBFAMILY NOT NAMED	769.667	897.333
Lsat_1_v5_gn_7_109401	F-box domain (F-box) // Leucine Rich Repeat (LRR_2) // FBD (FBD)	120.333	739.667
Lsat_1_v5_gn_5_79180	FAMILY NOT NAMED // ANKYRIN REPEAT FAMILY PROTEIN	183.667	216.333
Lsat_1_v5_gn_1_50421	SERINE/THREONINE-PROTEIN KINASE CTR1	441	2504
Lsat_1_v5_gn_2_69281	PPR repeat (PPR) // PPR repeat family (PPR_2)	180	357
Lsat_1_v5_gn_8_80221	adenylosuccinate synthase (purA, ADSS)	247.333	395.333
Lsat_1_v5_gn_8_162521	phospholipid-transporting ATPase [EC:3.6.3.1] (DRS2, ATP8A)	2325	10977
Lsat_1_v5_gn_9_54581	FAMILY NOT NAMED // DEHYDRATION-RESPONSIVE ELEMENT-BINDING PROTEIN 1A-RELATED	616.333	149
Lsat_1_v5_gn_9_108061	DNAJ HOMOLOG SUBFAMILY C MEMBER // DNAJ HEAT SHOCK N-TERMINAL DOMAIN-CONTAINING PROTEIN	1019	6228
Lsat_1_v5_gn_9_46781	exosome complex component CSL4 (CSL4, EXOSC1)	2697	1347.67
Lsat_1_v5_gn_3_20520	EPIDIDYMAL MEMBRANE PROTEIN E9-RELATED	564	889.667
Lsat_1_v5_gn_9_76421	solute carrier family 25 (mitochondrial oxoglutarate transporter), member 11 (SLC25A11, OGC)	9814	12811.7
Lsat_1_v5_gn_5_116101	FAMILY NOT NAMED // GENOMIC DNA, CHROMOSOME 3, P1 CLONE: MLD14	3297.33	1430.33
Lsat_1_v5_gn_4_66541	CELL DIVISION PROTEIN KINASE // SUBFAMILY NOT NAMED	3197.33	6100.33
Lsat_1_v5_gn_3_72021	ZINC FINGER FYVE DOMAIN CONTAINING PROTEIN // SUBFAMILY NOT NAMED	991.667	1870
Lsat_1_v5_gn_8_17741	INHIBITOR OF APOPTOSIS // RING/U-BOX DOMAIN-CONTAINING PROTEIN	1723.67	1353
Lsat_1_v5_gn_4_134000	CYCLOARTENOL SYNTHASE	975	555.667
Lsat_1_v5_gn_9_52661	AT HOOK MOTIF DNA-BINDING FAMILY PROTEIN-RELATED	501	636
Lsat_1_v5_gn_8_48041	ALPHA/BETA HYDROLASE FOLD-CONTAINING PROTEIN // HYDROLASE, ALPHA/BETA FOLD FAMILY PROTEIN	640	338.333
Lsat_1_v5_gn_3_119140	Phosphate-transporting ATPase / ABC phosphate transporter	3756	1574.67
Lsat_1_v5_gn_5_188661	and ETR3-like factor (CUGBP, BRUNOL, CELF)	264	174
Lsat_1_v5_gn_9_4081		3340.67	1358.33
Lsat_1_v5_gn_5_188280	Fantastic Four meristem regulator (FAF)	210.667	113
Lsat_1_v5_gn_3_110460	SERINE/THREONINE PROTEIN PHOSPHATASE 2A PP2A REGULATORY SUBUNIT B // SERINE/THREONINE PROTEIN PHOSPHATASE 2A 57 KDA REGULATORY SUBUNIT B' IOTA ISOFORM // NCL1 YEAST -RELATED NOL1/NOP2/FMU SUN DOMAIN-CONTAINING // TRNA (CYTOSINE(34)-C(5))-METHYLTRANSFERASE	676.333	554
Lsat_1_v5_gn_8_75800		590.667	621.333
Lsat_1_v5_gn_1_113921	SEVEN IN ABSENTIA HOMOLOG // SUBFAMILY NOT NAMED	1760.67	3103.33
Lsat_1_v5_gn_9_84580	FAMILY NOT NAMED // PEROXIDASE 62-RELATED	952.333	3338.67
Lsat_1_v5_gn_5_128901	IONOTROPIC GLUTAMATE RECEPTOR // SUBFAMILY NOT NAMED	928	994.333
Lsat_1_v5_gn_7_9700	UDP-GLUCURONATE 4-EPIMERASE 4	340.667	133
Lsat_1_v5_gn_4_74180	GIBBERELLIN-REGULATED PROTEIN 1-RELATED	658.333	1100.33
Lsat_1_v5_gn_2_85381		308	218.333
Lsat_1_v5_gn_5_156300	coumaroylquinate(coumaroylshikimate) 3'-monooxygenase (CYP98A3, C3'H)	11644	6237.33
Lsat_1_v5_gn_5_143260	Predicted transposase	31223.7	36654.7
Lsat_1_v5_gn_7_37400	Nucleotide diphosphatase / Nucleotide pyrophosphatase	1185.33	340.333
Lsat_1_v5_gn_7_110961	CELL CYCLE CONTROL PROTEIN 50 // SUBFAMILY NOT NAMED	15552.3	16797.3
Lsat_1_v5_gn_9_104581	heat shock protein 90kDa beta (HSP90B, TRA1)	891.667	1694
Lsat_1_v5_gn_2_130341	GLUCOSE-METHANOL-CHOLINE GMC OXIDOREDUCTASE // GLUCOSE-METHANOL-CHOLINE (GMC) OXIDOREDUCTASE FAMILY PROTEIN	1001.33	491.333
Lsat_1_v5_gn_9_109381	phosphatidylinositol 4-kinase (PI4K)	1587.33	1227.67
Lsat_1_v5_gn_1_36780	GAMMA-BUTYROBETAINE HYDROXYLASE-RELATED // SUBFAMILY NOT NAMED	115.333	149
Lsat_1_v5_gn_2_79501	ribulose-bisphosphate carboxylase small chain (rbcS)	22018.7	2349.33
Lsat_1_v5_gn_7_1400	ABSCISIC ACID RECEPTOR PYL7-RELATED	1076.67	354.333
Lsat_1_v5_gn_4_31741	SERINE/THREONINE KINASE // SUBFAMILY NOT NAMED	2158	11264.3
Lsat_1_v5_gn_4_9800	apyrase (ENTPD1_3_8)	1211.33	2336
Lsat_1_v5_gn_5_164201	FAMILY NOT NAMED // EXPRESSED PROTEIN	527	1903.67
Lsat_1_v5_gn_7_1081	PHOSPHATIDYLINOSITOL 4-KINASE GAMMA 2	2036.67	2877.67
Lsat_1_v5_gn_4_182901	large subunit ribosomal protein L7/L12 (RP-L7, MRPL12, rplL)	4626.67	2187.33
Lsat_1_v5_gn_5_99881	SOLUTE CARRIER FAMILY 35 // GDP-MANNOSE TRANSPORTER GONST3	633.667	230.667
Lsat_1_v5_gn_8_22761	GLYCOSYLTRANSFERASE // SUBFAMILY NOT NAMED	1111	1681.33
Lsat_1_v5_gn_9_58521	LEUCINE-RICH REPEAT-CONTAINING PROTEIN // SUBFAMILY NOT NAMED	1133.67	2633
Lsat_1_v5_gn_7_27381	o-succinylbenzoate--CoA ligase / OSB-CoA synthetase	567.333	157.333
Lsat_1_v5_gn_1_129560	FAMILY NOT NAMED // CHAPERONIN-LIKE RBCX PROTEIN	214.667	111.333
Lsat_1_v5_gn_9_84700	peroxidase (E1.11.1.7)	522	955.667
Lsat_1_v5_gn_1_64100	GATA TRANSCRIPTION FACTOR 10-RELATED	1284.67	371.667
Lsat_1_v5_gn_3_35220	OXYGEN-EVOLVING ENHANCER PROTEIN 2-1, CHLOROPLASTIC-RELATED	75121.7	25859.7
Lsat_1_v5_gn_9_23341	FAMILY NOT NAMED // FASCICLIN-LIKE ARABINOGALACTAN PROTEIN 4	761	244.333
Lsat_1_v5_gn_4_14820	LYSOSOMAL ACID LIPASE-RELATED // SUBFAMILY NOT NAMED	280	445.667
Lsat_1_v5_gn_4_63420	BETA CATENIN-RELATED ARMADILLO REPEAT-CONTAINING // ARMADILLO/BETA-CATENIN-LIKE REPEAT-CONTAINING PROTEIN	4037.33	3944
Lsat_1_v5_gn_5_87280	ATP-DEPENDENT CLP PROTEASE // HEAT SHOCK PROTEIN 104	2436	2726
Lsat_1_v5_gn_6_43381	39S RIBOSOMAL PROTEIN L9, MITOCHONDRIAL	3581	2197.67
Lsat_1_v5_gn_3_24160	ZINC FINGER CCCH DOMAIN-CONTAINING PROTEIN 34-RELATED	1185.67	1553.33
Lsat_1_v5_gn_1_59520	GLUCAN ENDO-1,3-BETA-GLUCOSIDASE 5	1217	4723
Lsat_1_v5_gn_6_61621	ANKYRIN REPEAT-CONTAINING PROTEIN	1480	3325.67
Lsat_1_v5_gn_4_4881	MFS transporter, NNP family, nitrate/nitrite transporter (NRT, narK, nrtP, nasA)	2217.33	1153.67
Lsat_1_v5_gn_7_81120		431.333	289.333
Lsat_1_v5_gn_2_112381	FAMILY NOT NAMED // AUXIN RESPONSE FACTOR 10-RELATED	166.333	124.333
Lsat_1_v5_gn_8_38141	PHOSPHOENOLPYRUVATE CARBOXYLASE // PHOSPHOENOLPYRUVATE CARBOXYLASE 4	1020	1123
Lsat_1_v5_gn_5_6620	DIACYLGLYCEROL KINASE // DIACYLGLYCEROL KINASE 5-RELATED	356.333	1319.33
Lsat_1_v5_gn_7_55280	WRKY DNA -binding domain (WRKY)	7532.33	1044
Lsat_1_v5_gn_1_123940	Diacylglycerol kinase (ATP) / Diglyceride kinase	920.667	517.333
Lsat_1_v5_gn_4_116980	PROTEIN WALLS ARE THIN 1	908	266
Lsat_1_v5_gn_8_145600	transcriptional repressor NF-X1 [EC:6.3.2.-] (NFX1)	1460.67	1930.67
Lsat_1_v5_gn_2_133481	FAMILY NOT NAMED // MEMBRANE-ASSOCIATED KINASE REGULATOR 5-RELATED	1128.67	1483
Lsat_1_v5_gn_8_70741	Ran-binding protein 1 (RANBP1)	848.333	1471.67
Lsat_1_v5_gn_8_83800	Phosphorylase kinase / Phosphorylase kinase (phosphorylating)	5892.67	27603.3
Lsat_1_v5_gn_2_133040	E3 ubiquitin-protein ligase BIG BROTHER and related proteins [EC:6.3.2.19] (BB)	793.333	975.333
Lsat_1_v5_gn_3_74241	EXPRESSED PROTEIN	749.667	493.667
Lsat_1_v5_gn_0_6101		415.667	218.667
Lsat_1_v5_gn_3_88960	MYB-LIKE DNA-BINDING PROTEIN MYB // MYB TRANSCRIPTION FACTOR	2321.33	7931.67
Lsat_1_v5_gn_7_27621		1441.33	2394.33
Lsat_1_v5_gn_5_170800	PROTEIN PHOSPHATASE 2C // PROTEIN PHOSPHATASE 2C 36-RELATED	265.333	424.333
Lsat_1_v5_gn_2_70260	U-BOX DOMAIN-CONTAINING PROTEIN 50-RELATED	1000	362
Lsat_1_v5_gn_6_88380	(S)-norcoclaurine synthase / (S)-norlaudanosoline synthase	152.333	158
Lsat_1_v5_gn_9_43700	FAMILY NOT NAMED // ETHYLENE-RESPONSIVE TRANSCRIPTION FACTOR CRF5-RELATED	8343	7401.67
Lsat_1_v5_gn_4_162681	Protein tyrosine kinase (Pkinase_Tyr) // Di-glucose binding within endoplasmic reticulum (Malectin)	358.333	597.333
Lsat_1_v5_gn_9_82301	phytepsin [EC:3.4.23.40] (E3.4.23.40)	19792.3	16491
Lsat_1_v5_gn_6_50081	ETHYLENE INSENSITIVE 3-LIKE 3 PROTEIN	2501	1956.67
Lsat_1_v5_gn_1_9041	VHS DOMAIN CONTAINING PROTEIN FAMILY // F24J8.3 PROTEIN	2082.67	4923.33
Lsat_1_v5_gn_9_69360	FAMILY NOT NAMED // PATATIN-LIKE PROTEIN 6-RELATED	2070.67	1723.67
Lsat_1_v5_gn_1_61441	EUKARYOTIC TRANSLATION INITIATION FACTOR 2C // PROTEIN ARGONAUTE 5	1763.67	3320
Lsat_1_v5_gn_4_31321	F22O13.28	264.333	109.333
Lsat_1_v5_gn_4_75800		4605	610
Lsat_1_v5_gn_6_2441	MONOCOPPER OXIDASE-LIKE PROTEIN SKU5	1358.33	621
Lsat_1_v5_gn_3_84881	FAMILY NOT NAMED // HOMEOBOX-LEUCINE ZIPPER PROTEIN HAT9	1963.67	960.667
Lsat_1_v5_gn_8_11680	Delta(12)-fatty acid dehydrogenase / Linoleate Delta-12-fatty acid acetylenase (desaturase)	9751.33	50259.3
Lsat_1_v5_gn_8_39080	OLIGOPEPTIDE TRANSPORTER-RELATED // PROTEIN NRT1/ PTR FAMILY 3.1	2882.67	3404.33
Lsat_1_v5_gn_9_93381	BETA-1,3-N-ACETYLGLUCOSAMINYLTRANSFERASE // BETA-1,3-GALACTOSYLTRANSFERASE 2-RELATED	745	813
Lsat_1_v5_gn_2_120201	MEMBRANE ASSOCIATED RING FINGER // RING/FYVE/PHD ZINC FINGER-CONTAINING PROTEIN	681.667	1694.67
Lsat_1_v5_gn_8_69001		776.333	158.333
Lsat_1_v5_gn_7_86981	ferredoxin-nitrite reductase (nirA)	2464	374.333
Lsat_1_v5_gn_7_31000	phytochrome E (PHYE)	171.667	241
Lsat_1_v5_gn_3_121680	OXIDOREDUCTASE, 2OG-FE II OXYGENASE FAMILY PROTEIN // 1-AMINOCYCLOPROPANE-1-CARBOXYLATE OXIDASE HOMOLOG 10-RELATED	1087.33	405.667
Lsat_1_v5_gn_7_91320	phytepsin [EC:3.4.23.40] (E3.4.23.40)	158.333	182.667
Lsat_1_v5_gn_2_127081	RNA polymerase primary sigma factor (SIG1, rpoD)	6670.67	1607.33
Lsat_1_v5_gn_4_6101	Matrilysin / Uterine metalloendopeptidase	10133.7	3765.67
Lsat_1_v5_gn_9_59761	EXPANSIN-A8	3711.33	2276
Lsat_1_v5_gn_2_4900	LEUCINE-RICH REPEAT-CONTAINING PROTEIN // SUBFAMILY NOT NAMED // FAMILY NOT NAMED // SUBFAMILY NOT NAMED	556.333	672.667
Lsat_1_v5_gn_7_14200	HEAT SHOCK FAMILY PROTEIN	181	136.333
Lsat_1_v5_gn_9_112421	small subunit ribosomal protein S29e (RP-S29e, RPS29)	3639.33	2980
Lsat_1_v5_gn_4_84201	Stress up-regulated Nod 19 (SURNod19)	3882	1538.67
Lsat_1_v5_gn_4_6981	RNA-binding protein 25 (RBM25, S164)	5182.67	4013
Lsat_1_v5_gn_6_25540	Galactolipase // Triacylglycerol lipase / Triglyceride lipase // Phospholipase A(1) / Phospholipase A1	1229.33	2447
Lsat_1_v5_gn_6_44180	Xyloglucan:xyloglucosyl transferase / Xyloglucan endotransglycosylase // Xyloglucan-specific endo-beta-1,4-glucanase / Xyloglucanendohydrolase	1853.33	594.667
Lsat_1_v5_gn_8_117861	regulatory protein NPR1 (NPR1)	2154.67	4341.33
Lsat_1_v5_gn_3_96021	METHYLESTERASE 13, CHLOROPLASTIC-RELATED	358	115
Lsat_1_v5_gn_3_45080	PYRUVATE KINASE // PYRUVATE KINASE-RELATED	2070.33	3348.67
Lsat_1_v5_gn_2_15600	photosystem I subunit IV (psaE)	31938	10578.7
Lsat_1_v5_gn_8_25581	PROTEIN LYK5	6341.67	5045.33
Lsat_1_v5_gn_9_109041	Leucine Rich Repeat (LRR_1) // Leucine rich repeat N-terminal domain (LRRNT_2)	142	128.333
Lsat_1_v5_gn_3_125580	DNA-directed RNA polymerase IV and V subunit 7 (NRPD7, NRPE7)	624.333	325.667
Lsat_1_v5_gn_9_23360	PHOSPHATIDYLINOSITOL N-ACETYLGLUCOSAMINYLTRANSFERASE SUBUNIT P DOWN SYNDROME CRITICAL REGION PROTEIN 5 -RELATED // SUBFAMILY NOT NAMED	102.333	296.667
Lsat_1_v5_gn_7_71861	exocyst complex component 2 (EXOC2, SEC5)	2116.33	2350.33
Lsat_1_v5_gn_3_53241	Isopentenyl-diphosphate Delta-isomerase / Methylbutenylpyrophosphate isomerase	845	876.667
Lsat_1_v5_gn_6_31501	solute carrier family 7 (cationic amino acid transporter), member 1 (SLC7A1, ATRC1)	1236	483.667
Lsat_1_v5_gn_4_74920	26 PROTEASOME COMPLEX SUBUNIT DSS1 // SUBFAMILY NOT NAMED	1290.67	618
Lsat_1_v5_gn_9_39720	FAMILY NOT NAMED // RECEPTOR-LIKE PROTEIN KINASE FERONIA	2779.33	4136
Lsat_1_v5_gn_1_81640	Dihydroorotate dehydrogenase (quinone) / DHODH	203.333	177.667
Lsat_1_v5_gn_2_79600	ribulose-bisphosphate carboxylase small chain (rbcS)	64359.7	23295.7
Lsat_1_v5_gn_4_59260	2-oxoglutarate dehydrogenase E2 component (dihydrolipoamide succinyltransferase) (DLST, sucB)	2122.67	3336
Lsat_1_v5_gn_4_105160	UNCHARACTERIZED NODULIN-LIKE PROTEIN // F14D16.8-RELATED	342.333	154.667
Lsat_1_v5_gn_8_109400	50S ribosomal protein 5 (PSRP5)	3339.33	1834
Lsat_1_v5_gn_2_21060	EXPRESSED PROTEIN	159	133.667
Lsat_1_v5_gn_4_95361		240.667	100.333
Lsat_1_v5_gn_3_49241	Glycosyl transferase family 2 (Glyco_tranf_2_4)	657	1164.33
Lsat_1_v5_gn_2_39781	Long-chain-alcohol oxidase	188.667	285
Lsat_1_v5_gn_9_27220	Remorin, C-terminal region (Remorin_C)	3893.33	4320.33
Lsat_1_v5_gn_4_177640	CATALYTIC/ PYRIDOXAL PHOSPHATE BINDING PROTEIN	2049.33	1347
Lsat_1_v5_gn_8_124281	E3 ubiquitin-protein ligase TRIP12 (TRIP12)	1463	2275.33
Lsat_1_v5_gn_2_73061	FAMILY NOT NAMED // AUXIN EFFLUX CARRIER FAMILY PROTEIN-RELATED	1041.33	724.333
Lsat_1_v5_gn_8_150161	FAMILY NOT NAMED // C2 DOMAIN-CONTAINING PROTEIN-RELATED	8210	10525.7
Lsat_1_v5_gn_9_103381	ERO1-like protein alpha (ERO1L)	547.333	1011.67
Lsat_1_v5_gn_8_148500	EF-HAND CALCIUM-BINDING DOMAIN CONTAINING PROTEIN // SUBFAMILY NOT NAMED // CALCIUM-BINDING PROTEIN CML37-RELATED	3734.67	2796.67
Lsat_1_v5_gn_5_95540	F18B13.21 PROTEIN-RELATED	3069.33	761.667
Lsat_1_v5_gn_8_159121	NHL DOMAIN-CONTAINING PROTEIN	1461	622
Lsat_1_v5_gn_8_109721	Protein of unknown function (DUF1191) (DUF1191)	522	208.333
Lsat_1_v5_gn_4_36501		224.667	236.333
Lsat_1_v5_gn_2_85160	caffeoyl-CoA O-methyltransferase (E2.1.1.104)	1862	1279.33
Lsat_1_v5_gn_6_12141		10162.3	8492
Lsat_1_v5_gn_8_164660	Pectate lyase superfamily protein (Pectate_lyase_3)	744.333	217.333
Lsat_1_v5_gn_5_55261	FAMILY NOT NAMED // NUCLEOTIDE-DIPHOSPHO-SUGAR TRANSFERASE DOMAIN-CONTAINING PROTEIN-RELATED	208.333	1186.67
Lsat_1_v5_gn_5_167061	FAMILY NOT NAMED // CALCIUM-TRANSPORTING ATPASE 1, ENDOPLASMIC RETICULUM-TYPE-RELATED	2884	2892
Lsat_1_v5_gn_4_98781	GAMMA-BUTYROBETAINE HYDROXYLASE-RELATED // SUBFAMILY NOT NAMED	297.333	751
Lsat_1_v5_gn_3_133761	FAMILY NOT NAMED // OMEGA-6 FATTY ACID DESATURASE, ENDOPLASMIC RETICULUM	214.333	331.333
Lsat_1_v5_gn_2_109480	elongation factor 1-alpha (EEF1A)	1017	383
Lsat_1_v5_gn_1_108561	Protein of unknown function (DUF1685) (DUF1685)	472.333	1259.33
Lsat_1_v5_gn_1_14020	CYCLIC DOF FACTOR 2-RELATED	427	254.667
Lsat_1_v5_gn_6_86400	PROTEASE M1 ZINC METALLOPROTEASE // PUROMYCIN-SENSITIVE AMINOPEPTIDASE	151.333	260.667
Lsat_1_v5_gn_4_57061		4314	6233.33
Lsat_1_v5_gn_4_52201	SBP domain (SBP)	1933.33	2369.33
Lsat_1_v5_gn_4_1821	No apical meristem (NAM) protein (NAM)	4239	904.333
Lsat_1_v5_gn_7_89060	Protein of unknown function (DUF2775) (DUF2775)	112.333	232.667
Lsat_1_v5_gn_1_37941	VON WILLEBRAND FACTOR, TYPE A DOMAIN CONTAINING // SUBFAMILY NOT NAMED // NUCLEOSIDE DIPHOSPHATE KINASE	280	572
Lsat_1_v5_gn_4_5880	23S RRNA METHYLTRANSFERASE // SUBFAMILY NOT NAMED	504	214.333
Lsat_1_v5_gn_9_88241	Rubber elongation factor protein (REF) (REF)	142.667	292.333
Lsat_1_v5_gn_6_46540	SEC61BETA-PROV PROTEIN // SUBFAMILY NOT NAMED	249	138.333
Lsat_1_v5_gn_2_126980	EREBP-like factor (EREBP)	3285	6050.67
Lsat_1_v5_gn_4_13901	UDP/ADP-SUGAR PYROPHOSPHATASE // NUDIX HYDROLASE 25	1051	1715
Lsat_1_v5_gn_5_170380	RIBONUCLEASE P SUBUNIT P38 // SUBFAMILY NOT NAMED // F16A14.2-RELATED	273.333	475
Lsat_1_v5_gn_2_4580	Niemann-Pick C1 protein (NPC1)	961	900
Lsat_1_v5_gn_4_47621	ZINC FINGER FYVE DOMAIN CONTAINING PROTEIN // SUBFAMILY NOT NAMED	320	497.333
Lsat_1_v5_gn_5_165541	No apical meristem (NAM) protein (NAM)	279.333	1009
Lsat_1_v5_gn_9_59260	SERINE/THREONINE-PROTEIN KINASE // CBL-INTERACTING SERINE/THREONINE-PROTEIN KINASE 2	4026.33	2901
Lsat_1_v5_gn_1_129680	arogenate/prephenate dehydratase (ADT, PDT)	540	243.333
Lsat_1_v5_gn_5_173301	LEUCINE-RICH REPEAT PROTEIN KINASE-LIKE PROTEIN-RELATED	599	1729.67
Lsat_1_v5_gn_8_44801	FAMILY NOT NAMED // GB|AAC00605.1	881.333	2900.33
Lsat_1_v5_gn_0_19321	CARBONIC ANHYDRASE 2, CHLOROPLASTIC-RELATED	28216	8510.67
Lsat_1_v5_gn_0_26221	PEPTIDYL-PROLYL CIS-TRANS ISOMERASE CYP38, CHLOROPLASTIC	5240.67	2484.33
Lsat_1_v5_gn_9_95880	PEPTIDYL-PROLYL CIS-TRANS ISOMERASE // PEPTIDYL-PROLYL CIS-TRANS ISOMERASE CYP37, CHLOROPLASTIC	1483.67	828
Lsat_1_v5_gn_6_13680	GLUTAREDOXIN // MONOTHIOL GLUTAREDOXIN-S2-RELATED	307	373.333
Lsat_1_v5_gn_1_50200	FRUCTOSE-BISPHOSPHATE ALDOLASE // SUBFAMILY NOT NAMED	3041.33	5568
Lsat_1_v5_gn_8_85201	Domain of unknown function (DUF588) (DUF588)	494.333	278
Lsat_1_v5_gn_4_37741	FAMILY NOT NAMED // LEUCINE-RICH REPEAT TRANSMEMBRANE PROTEIN KINASE	1071.33	1927.67
Lsat_1_v5_gn_4_70741	AMINO ACID TRANSPORTER // SUBFAMILY NOT NAMED	3341.67	3094.33
Lsat_1_v5_gn_9_14580	WRKY transcription factor 33 (WRKY33)	2952.67	8584.33
Lsat_1_v5_gn_5_93661	FAMILY NOT NAMED // CALMODULIN-BINDING RECEPTOR-LIKE CYTOPLASMIC KINASE 3	2417.33	4264.67
Lsat_1_v5_gn_8_30760	MOLECULAR CHAPERONE HSP40/DNAJ-LIKE PROTEIN	776.333	960
Lsat_1_v5_gn_2_117620	C2H2-type zinc finger (zf-C2H2_6)	5422.33	2810.67
Lsat_1_v5_gn_6_21140	Protease inhibitor/seed storage/LTP family (Tryp_alpha_amyl)	2319.67	352.667
Lsat_1_v5_gn_3_80460	FAMILY NOT NAMED // PLASTIDIC GLUCOSE TRANSPORTER 4	482.667	836.667
Lsat_1_v5_gn_6_99960	FAMILY NOT NAMED // F23M19.14 PROTEIN-RELATED	4211.67	4310
Lsat_1_v5_gn_5_95800	PHOSPHOLIPASE D // SUBFAMILY NOT NAMED	222.333	106
Lsat_1_v5_gn_5_172301	50S RIBOSOMAL PROTEIN L4 // 50S RIBOSOMAL PROTEIN L4, CHLOROPLASTIC	4271	2250
Lsat_1_v5_gn_8_126741	O-FUCOSYLTRANSFERASE-LIKE PROTEIN	210.667	928.667
Lsat_1_v5_gn_7_60120	solute carrier family 25, member 44 (SLC25A44)	420.667	245.667
Lsat_1_v5_gn_8_7020	FAMILY NOT NAMED // HOMEOBOX-LEUCINE ZIPPER PROTEIN HDG7	485.333	461.667
Lsat_1_v5_gn_3_131160	DNAJ HOMOLOG SUBFAMILY C MEMBER // SUBFAMILY NOT NAMED	2892.67	3847.33
Lsat_1_v5_gn_5_186721	photosystem II PsbW protein (psbW)	57176.3	23295.7
Lsat_1_v5_gn_4_144921	LEUCINE-RICH REPEAT-CONTAINING PROTEIN // DISEASE RESISTANCE PROTEIN-RELATED	281	538.333
Lsat_1_v5_gn_8_83020	FAMILY NOT NAMED // PROTEIN EARLY RESPONSIVE TO DEHYDRATION 15	18525.3	52792
Lsat_1_v5_gn_9_38680	WRKY DNA -binding domain (WRKY)	598.333	2062.67
Lsat_1_v5_gn_6_37021	DNAJ HOMOLOG SUBFAMILY C MEMBER	361.333	165
Lsat_1_v5_gn_7_107440	S-locus glycoprotein domain (S_locus_glycop) // D-mannose binding lectin (B_lectin) // Protein tyrosine kinase (Pkinase_Tyr) // PAN-like domain (PAN_2) // Domain of unknown function (DUF3403) (DUF3403)	468.667	572.667
Lsat_1_v5_gn_6_12261	AP2 domain (AP2)	1901	4478.67
Lsat_1_v5_gn_6_17640	EXTRA-LARGE GUANINE NUCLEOTIDE-BINDING PROTEIN 3	4095	5787.67
Lsat_1_v5_gn_1_22901	MYB-LIKE DNA-BINDING PROTEIN MYB // MYB TRANSCRIPTION FACTOR	292.667	257.667
Lsat_1_v5_gn_2_117100	Probable lipid transfer (LTP_2)	3452.33	5486.33
Lsat_1_v5_gn_4_124081	Calcineurin-like phosphoesterase (Metallophos)	291.333	816.667
Lsat_1_v5_gn_5_172501	DNAJ (HSP40) HOMOLOG, SUBFAMILY A, MEMBER 3A	970.667	1780
Lsat_1_v5_gn_2_120741	Protein kinase domain (Pkinase) // Leucine Rich Repeat (LRR_1) // Protein tyrosine kinase (Pkinase_Tyr) // Leucine rich repeat N-terminal domain (LRRNT_2)	365	285.333
Lsat_1_v5_gn_2_6441	coiled-coil domain-containing protein 12 (CCDC12)	427.667	331.333
Lsat_1_v5_gn_3_131760	palmitoyl-protein thioesterase (PPT)	640	1240.67
Lsat_1_v5_gn_4_13220	ENDO-1,4-BETA-GLUCANASE // ENDOGLUCANASE 4-RELATED	570	212.667
Lsat_1_v5_gn_6_115200	GATA TRANSCRIPTION FACTOR 15-RELATED	690.333	186
Lsat_1_v5_gn_8_147461	Rubber elongation factor protein (REF) (REF)	987	1331.33
Lsat_1_v5_gn_1_44000	FAMILY NOT NAMED // FAMILY NOT NAMED // F-BOX PROTEIN PP2-B1-RELATED	885	1799.67
Lsat_1_v5_gn_7_13541	Stress responsive A/B Barrel Domain (Dabb)	746.667	324
Lsat_1_v5_gn_1_47161	RING FINGER DOMAIN-CONTAINING // E3 UBIQUITIN-PROTEIN LIGASE ATL42-RELATED	740.333	438.333
Lsat_1_v5_gn_5_18140	ENHANCED DISEASE SUSCEPTIBILITY 1	22123.3	9938.33
Lsat_1_v5_gn_5_24060	cysteamine dioxygenase (ADO)	467.333	243.333
Lsat_1_v5_gn_4_73580	betaine-aldehyde dehydrogenase (betB, gbsA)	3508.33	4183.67
Lsat_1_v5_gn_4_71361	MADS BOX PROTEIN // MADS-BOX PROTEIN AGL79	764.667	577
Lsat_1_v5_gn_3_140720	MYB-related transcription factor LHY (LHY)	9151	3943
Lsat_1_v5_gn_6_27120	pre-mRNA cleavage complex 2 protein Pcf11 (PCF11)	1352	1347.67
Lsat_1_v5_gn_8_98420	FAMILY NOT NAMED // LEUCINE-RICH REPEAT RECEPTOR-LIKE PROTEIN KINASE-RELATED	258	1069.33
Lsat_1_v5_gn_3_2160	Beta-ketoacyl-[acyl-carrier-protein] synthase III / KASIII	259	113.667
Lsat_1_v5_gn_4_5960	F-BOX AND WD40 DOMAIN PROTEIN // F3I6.5 PROTEIN	287	116.667
Lsat_1_v5_gn_4_92880	CGI-141-RELATED/LIPASE CONTAINING PROTEIN // LIPASE CLASS 3 FAMILY PROTEIN	101.333	448.333
Lsat_1_v5_gn_2_128901	Pectinesterase / Pectin methylesterase	5666.33	1939.67
Lsat_1_v5_gn_8_153841	PANTOTHENATE KINASE // SUBFAMILY NOT NAMED	920.333	1660
Lsat_1_v5_gn_5_2281	Protein kinase domain (Pkinase) // Leucine Rich Repeat (LRR_1) // Leucine rich repeat N-terminal domain (LRRNT_2) // Leucine rich repeat (LRR_8)	746.333	189.333
Lsat_1_v5_gn_9_56980	GLUCOSYL/GLUCURONOSYL TRANSFERASES // SUBFAMILY NOT NAMED	6366.33	2380.67
Lsat_1_v5_gn_5_186681	RING FINGER DOMAIN-CONTAINING, POLYCOMB GROUP COMPONENT // SUBFAMILY NOT NAMED	615	780
Lsat_1_v5_gn_9_99560	F3N23.33 PROTEIN	124	255.667
Lsat_1_v5_gn_6_88880	ACR7-RELATED	649	584.667
Lsat_1_v5_gn_7_42860	FAMILY NOT NAMED // PHOSPHOLIPASE DDHD1	541.667	682
Lsat_1_v5_gn_2_29401	CHITINASE-RELATED // SUBFAMILY NOT NAMED	669.333	2930
Lsat_1_v5_gn_9_106720	chitin elicitor receptor kinase 1 (CERK1)	1303.33	2566
Lsat_1_v5_gn_6_58740	CYSTEINE PROTEINASE INHIBITOR 2	3023.33	6376.67
Lsat_1_v5_gn_4_139401	mevalonate kinase (E2.7.1.36, MVK, mvaK1)	634	1616
Lsat_1_v5_gn_7_116441	enhancer of mRNA-decapping protein 4 (EDC4)	721	572.333
Lsat_1_v5_gn_9_120041	MAC/Perforin domain (MACPF)	758	1109
Lsat_1_v5_gn_9_95221	S-locus glycoprotein domain (S_locus_glycop) // D-mannose binding lectin (B_lectin) // Protein tyrosine kinase (Pkinase_Tyr) // PAN-like domain (PAN_2) // Domain of unknown function (DUF3403) (DUF3403)	4211	5991.67
Lsat_1_v5_gn_5_88160	molybdopterin synthase catalytic subunit (MOCS2, moaE)	855.333	559
Lsat_1_v5_gn_9_69440	light-harvesting complex II chlorophyll a/b binding protein 5 (LHCB5)	62283.7	17368
Lsat_1_v5_gn_5_179721	THIOREDOXIN-LIKE PROTEN 4A, 4B // THIOREDOXIN-LIKE PROTEIN 4B	1476.67	977.333
Lsat_1_v5_gn_9_105540		578.667	151.667
Lsat_1_v5_gn_2_15001	PROTEIN PHOSPHATASE 2C // PROTEIN PHOSPHATASE 2C 33-RELATED	4251.67	10020.7
Lsat_1_v5_gn_2_86600		173.667	383.667
Lsat_1_v5_gn_1_59261	GLUCAN ENDO-1,3-BETA-GLUCOSIDASE 14	1182.33	2337
Lsat_1_v5_gn_5_51720	FAMILY NOT NAMED // F7H2.13 PROTEIN-RELATED	1109.33	701.333
Lsat_1_v5_gn_7_102800	FAMILY NOT NAMED // COMITIN	4553.33	4828
Lsat_1_v5_gn_9_111940		388.333	211
Lsat_1_v5_gn_6_97801	7-deoxyloganetin glucosyltransferase / UGT85A24	1169.33	697
Lsat_1_v5_gn_8_33460	EXTENDED SYNAPTOTAGMIN-RELATED // SUBFAMILY NOT NAMED	1368.33	10035.3
Lsat_1_v5_gn_1_72281	PROTEIN MALE STERILE 5	831.333	774
Lsat_1_v5_gn_7_30160	60S RIBOSOMAL PROTEIN L18A // SUBFAMILY NOT NAMED	929.333	1362.33
Lsat_1_v5_gn_3_29480	glyceraldehyde 3-phosphate dehydrogenase (GAPDH, gapA)	727	138.667
Lsat_1_v5_gn_7_3721	POLYGALACTURONASE-LIKE PROTEIN	737.333	248
Lsat_1_v5_gn_8_10020	NADPH2:quinone reductase (qor, CRYZ)	2751.67	3522.33
Lsat_1_v5_gn_4_53920	VQ motif (VQ)	1142	380
Lsat_1_v5_gn_1_90901	small subunit ribosomal protein S13 (RP-S13, rpsM)	5276	3106
Lsat_1_v5_gn_3_139841	FAMILY NOT NAMED // PROTEIN CURVATURE THYLAKOID 1A, CHLOROPLASTIC	14075.3	6168
Lsat_1_v5_gn_5_23660	PSBP-LIKE PROTEIN 1, CHLOROPLASTIC	4447.33	2585.33
Lsat_1_v5_gn_6_9340	ALPHA/BETA HYDROLASE FOLD-CONTAINING PROTEIN // HYDROLASE, ALPHA/BETA FOLD FAMILY PROTEIN	2207.33	991.667
Lsat_1_v5_gn_4_84261	Stress up-regulated Nod 19 (SURNod19)	644	1156
Lsat_1_v5_gn_4_124961	AR781	17558.3	9519.67
Lsat_1_v5_gn_1_112541	FAMILY NOT NAMED // LEUCINE-RICH REPEAT TRANSMEMBRANE PROTEIN KINASE	1210.33	1147
Lsat_1_v5_gn_6_94680	Protein kinase domain (Pkinase) // D-mannose binding lectin (B_lectin)	2469	2690.33
Lsat_1_v5_gn_2_113081	serine carboxypeptidase-like clade IV [EC:3.4.16.-] (SCPL-IV)	1064.33	1011
Lsat_1_v5_gn_8_65761	GH10160P	777	415.667
Lsat_1_v5_gn_3_31061	CHLOROPHYLL A/B BINDING PROTEIN // LHCA2 PROTEIN	105014	35059.7
Lsat_1_v5_gn_9_122941	Calmodulin binding protein-like (Calmodulin_bind)	8164	14899.7
Lsat_1_v5_gn_8_128601	GB|AAD29063.1	444	1205
Lsat_1_v5_gn_2_45361	CYCLIN-DEPENDENT KINASE INHIBITOR 1	203.667	195.333
Lsat_1_v5_gn_5_167421	Domain of unknown function (DUF966) (DUF966)	910.333	183.333
Lsat_1_v5_gn_8_44501	DELLA protein (DELLA)	4058.67	3441.33
Lsat_1_v5_gn_5_22700	Domain of unknown function (DUF4378) (DUF4378) // DUF761-associated sequence motif (VARLMGL)	2889.33	1088.67
Lsat_1_v5_gn_1_124981		448.667	1106
Lsat_1_v5_gn_0_5220	CYCLIC NUCLEOTIDE-GATED ION CHANNEL 4	422.667	436.333
Lsat_1_v5_gn_8_144901	MITOGEN-ACTIVATED PROTEIN KINASE // MITOGEN-ACTIVATED PROTEIN KINASE 16-RELATED	1213.33	2547
Lsat_1_v5_gn_3_123200	Plus-3 domain (Plus-3)	1045.67	1811.33
Lsat_1_v5_gn_4_86000	F-box and leucine-rich repeat protein 2/20 (FBXL2_20)	294.333	210.333
Lsat_1_v5_gn_8_129040	hydroxymethylglutaryl-CoA reductase (NADPH) (HMGCR)	35558.7	48149.7
Lsat_1_v5_gn_4_139020	TRANSCRIPTION ELONGATION FACTOR B POLYPEPTIDE 3	1806	3718
Lsat_1_v5_gn_4_4161		1273.33	706.667
Lsat_1_v5_gn_4_107781	FAMILY NOT NAMED // TRANSCRIPTION FACTOR TCP15	628.667	211
Lsat_1_v5_gn_4_87060	small subunit ribosomal protein S12e (RP-S12e, RPS12)	820	715.333
Lsat_1_v5_gn_4_158640	FAMILY NOT NAMED // HOMEOBOX-LEUCINE ZIPPER PROTEIN HAT9	557.667	733.667
Lsat_1_v5_gn_3_49060	Domain of unknown function (DUF4228) (DUF4228)	901.333	399
Lsat_1_v5_gn_2_105941	FAMILY NOT NAMED // CORE-2/I-BRANCHING BETA-1,6-N-ACETYLGLUCOSAMINYLTRANSFERASE FAMILY PROTEIN	583	214.333
Lsat_1_v5_gn_2_117921	Mannose-1-phosphate guanylyltransferase (GDP) / GDP-mannose pyrophosphorylase	3303.67	6877.33
Lsat_1_v5_gn_4_61461	WRKY DNA -binding domain (WRKY)	5725	2946.33
Lsat_1_v5_gn_0_7500	vacuolar protein-sorting-associated protein 4 (VPS4)	3302	6785.33
Lsat_1_v5_gn_8_8241	HYPERSENSITIVE-INDUCED RESPONSE PROTEIN 4	2751.33	5776.67
Lsat_1_v5_gn_5_169441		676.333	450.333
Lsat_1_v5_gn_4_7920	ARM REPEAT SUPERFAMILY PROTEIN-RELATED	1389	698.667
Lsat_1_v5_gn_7_64840	INOSITOL 5-PHOSPHATASE // POLYPHOSPHATE 5'-PHOSPHATASE-RELATED	1479.67	430
Lsat_1_v5_gn_7_42401	MUTT/NUDIX HYDROLASE // PEROXISOMAL NADH PYROPHOSPHATASE NUDT12	1089.33	2459
Lsat_1_v5_gn_6_43520	Rubber cis-polyprenylcistransferase / Rubber transferase	289	527.333
Lsat_1_v5_gn_1_9760	THIOREDOXIN // SUBFAMILY NOT NAMED	16925.3	6054
Lsat_1_v5_gn_5_149921	FAMILY NOT NAMED // BIFUNCTIONAL INHIBITOR/LIPID-TRANSFER PROTEIN/SEED STORAGE 2S ALBUMIN SUPERFAMILY PROTEIN-RELATED	2179.67	1055.67
Lsat_1_v5_gn_3_47760	AQUAPORIN TRANSPORTER // AQUAPORIN PIP2-7	1206.67	361
Lsat_1_v5_gn_5_79940	Synaptic vesicle transporter SV2 (major facilitator superfamily)	472.333	1093.33
Lsat_1_v5_gn_7_48240	Copper chaperone // Apoptotic ATPase	1022.33	1380
Lsat_1_v5_gn_5_48300	solute carrier family 25 (mitochondrial carrier protein), member 16 (SLC25A16, GDA, LEU5)	1083	1608.33
Lsat_1_v5_gn_6_99401	glutamate receptor, ionotropic, plant (GRIP)	660	1075.67
Lsat_1_v5_gn_7_31540	PROTEIN UCR-2.3	6871	7413.33
Lsat_1_v5_gn_5_121520	GLUTATHIONE S-TRANSFERASE U21-RELATED	149	108
Lsat_1_v5_gn_8_66520	FAMILY NOT NAMED // ZINC FINGER PROTEIN CONSTANS-RELATED // ZINC FINGER PROTEIN CONSTANS-LIKE 5	642	370.667
Lsat_1_v5_gn_5_167580	MYB-LIKE DNA-BINDING PROTEIN MYB // TRANSCRIPTION FACTOR MYB48-RELATED	350.667	314
Lsat_1_v5_gn_3_124841	CBL-INTERACTING SERINE/THREONINE-PROTEIN KINASE 7	293.333	259.667
Lsat_1_v5_gn_1_81660	dihydroorotate dehydrogenase (DHODH, pyrD)	272.333	401.667
Lsat_1_v5_gn_2_113061	exocyst complex component 4 (EXOC4, SEC8L1)	1995.67	4383
Lsat_1_v5_gn_2_85620	PROTEIN RER1C	511.667	587.667
Lsat_1_v5_gn_9_41380	FAMILY NOT NAMED // EXPRESSED PROTEIN	583.667	272.667
Lsat_1_v5_gn_3_141021	Protein of unknown function (DUF4079) (DUF4079)	8381.33	3802.33
Lsat_1_v5_gn_5_149621	AMMONIUM TRANSPORTER // AMMONIUM TRANSPORTER 2	2486	6517.33
Lsat_1_v5_gn_8_34100	UvrD/REP helicase N-terminal domain (UvrD-helicase) // AAA domain (AAA_11) // AAA domain (AAA_12) // UvrD-like helicase C-terminal domain (UvrD_C)	162.667	321.333
Lsat_1_v5_gn_9_34440	MEMBRANE ASSOCIATED RING FINGER // RING/FYVE/PHD ZINC FINGER-CONTAINING PROTEIN	802.333	168
Lsat_1_v5_gn_2_94660	BAR domain of APPL family (BAR_3)	824	2162
Lsat_1_v5_gn_5_191480	FAMILY NOT NAMED // ABC TRANSPORTER C FAMILY MEMBER 14-RELATED	6954	9457
Lsat_1_v5_gn_3_120800	FAMILY NOT NAMED // LATE EMBRYOGENESIS ABUNDANT HYDROXYPROLINE-RICH GLYCOPROTEIN-RELATED	355.667	326.667
Lsat_1_v5_gn_7_85020	FAMILY NOT NAMED // CYSTM1 FAMILY PROTEIN A-RELATED	4484	22817.3
Lsat_1_v5_gn_7_106380	ORGANIC SOLUTE TRANSPORTER-RELATED // SUBFAMILY NOT NAMED	572.333	1003.33
Lsat_1_v5_gn_8_63761	shikimate O-hydroxycinnamoyltransferase (E2.3.1.133, HCT)	920.667	699
Lsat_1_v5_gn_2_1901	F-box domain (F-box) // Kelch motif (Kelch_1)	341	247.667
Lsat_1_v5_gn_1_19340	GALACTURONOSYLTRANSFERASE-LIKE 1-RELATED	4438.33	4422.67
Lsat_1_v5_gn_0_41440		419	387.333
Lsat_1_v5_gn_3_59640	GLYCOLIPID TRANSFER PROTEIN-RELATED // SUBFAMILY NOT NAMED	101	224
Lsat_1_v5_gn_1_8340	Protein of unknown function (DUF668) (DUF668) // Domain of unknown function (DUF3475) (DUF3475)	873	1577
Lsat_1_v5_gn_1_55740	histone H2B (H2B)	166	392.333
Lsat_1_v5_gn_9_90821	V-type H+-transporting ATPase subunit e (ATPeV0E, ATP6H)	196	121
Lsat_1_v5_gn_2_106341	SERINE/THREONINE-PROTEIN KINASE // CALCIUM-DEPENDENT PROTEIN KINASE 1-RELATED	1351.67	4088.67
Lsat_1_v5_gn_5_95081	FAMILY NOT NAMED // THYLAKOID LUMENAL 16.5 KDA PROTEIN, CHLOROPLASTIC	3520	1683.33
Lsat_1_v5_gn_3_19261	HOMEOBOX-LEUCINE ZIPPER PROTEIN HDG4-RELATED	553	821.333
Lsat_1_v5_gn_5_109481	large subunit ribosomal protein L18 (RP-L18, MRPL18, rplR)	3210.67	2020
Lsat_1_v5_gn_8_78400	FAMILY NOT NAMED // ETHYLENE-RESPONSIVE TRANSCRIPTION FACTOR RAP2-7	630	812.333
Lsat_1_v5_gn_9_107620	V-type H+-transporting ATPase subunit a (ATPeV0A, ATP6N)	2750	2831
Lsat_1_v5_gn_3_53980	CALCIUM-BINDING PROTEIN CML25-RELATED	11433.3	47166.7
Lsat_1_v5_gn_7_22140	FAMILY NOT NAMED // AUXIN RESPONSE FACTOR 3	163.333	225.333
Lsat_1_v5_gn_8_13020	PROTEIN TRICHOME BIREFRINGENCE-LIKE 33	1056.33	148.667
Lsat_1_v5_gn_5_96241	FAMILY NOT NAMED // BLUE COPPER PROTEIN	356.667	1333
Lsat_1_v5_gn_1_82081	ATP-BINDING CASSETTE TRANSPORTER // ABC TRANSPORTER G FAMILY MEMBER 5	528	294.333
Lsat_1_v5_gn_5_68320	BETA-1,3-N-ACETYLGLUCOSAMINYLTRANSFERASE // BETA-1,3-GALACTOSYLTRANSFERASE 7-RELATED	2653.33	8702.67
Lsat_1_v5_gn_8_86401	SUPPRESSION OF TUMORIGENICITY 5 ST5	840.333	875.667
Lsat_1_v5_gn_7_201	RHO GTPASE-ACTIVATING PROTEIN 3-RELATED	1614.33	666
Lsat_1_v5_gn_8_2800	serine/threonine-protein phosphatase PP1 catalytic subunit (PPP1C)	1714.67	3458.33
Lsat_1_v5_gn_4_94021	Phosphoenolpyruvate carboxykinase (ATP) / Phosphopyruvate carboxylase	1399.33	3484.67
Lsat_1_v5_gn_9_18020	P-HYDROXYBENZOIC ACID EFFLUX PUMP SUBUNIT-RELATED	652.333	300.333
Lsat_1_v5_gn_5_24640	GDP-fucose protein O-fucosyltransferase (O-FucT)	1311.33	625
Lsat_1_v5_gn_3_76320	RETINALDEHYDE BINDING PROTEIN-RELATED // SUBFAMILY NOT NAMED	555.333	779
Lsat_1_v5_gn_4_101160	FERREDOXIN/ADRENODOXIN // SUBFAMILY NOT NAMED	4190	1883.67
Lsat_1_v5_gn_0_31780	RAS-RELATED PROTEIN RABA5A	167.667	135
Lsat_1_v5_gn_8_163401	FAMILY NOT NAMED // ACTIN CROSS-LINKING PROTEIN // SUBFAMILY NOT NAMED	12886.7	14025.7
Lsat_1_v5_gn_4_114841		482	204.333
Lsat_1_v5_gn_5_91980	Ypt/Rab GTPase activating protein // GTPase-activating protein	404.667	531
Lsat_1_v5_gn_3_132141	LEUCINE-RICH REPEAT-CONTAINING PROTEIN // SUBFAMILY NOT NAMED	446	1020.67
Lsat_1_v5_gn_8_125940	PEPTIDYL-PROLYL CIS-TRANS ISOMERASE // PEPTIDYL-PROLYL CIS-TRANS ISOMERASE CYP18-4	2596.33	2583.67
Lsat_1_v5_gn_5_93700	sucrose-phosphate synthase (E2.4.1.14)	222	305.667
Lsat_1_v5_gn_0_11501	RELATED TO MULTIFUNCTIONAL CYCLIN-DEPENDENT KINASE-RELATED // SUBFAMILY NOT NAMED	408.667	627.667
Lsat_1_v5_gn_4_57900		499.333	194.667
Lsat_1_v5_gn_1_128400	SBP domain (SBP)	821.667	547.667
Lsat_1_v5_gn_4_42880	FAMILY NOT NAMED // AUXIN-REGULATED PROTEIN-RELATED	2250	2187
Lsat_1_v5_gn_4_77240	next to BRCA1 gene 1 protein (NBR1)	7424.67	15306.3
Lsat_1_v5_gn_6_60921	Domain of unknown function (DUF3883) (DUF3883)	1298.67	1394
Lsat_1_v5_gn_8_4640	6-PHOSPHOGLUCONOLACTONASE // SUBFAMILY NOT NAMED	1354.67	1817.33
Lsat_1_v5_gn_3_82260	myb proto-oncogene protein, plant (MYBP) // transcription factor MYB75 (PAP1, MYB75)	711.333	1638
Lsat_1_v5_gn_4_124761	Protein of unknown function (DUF3148) (DUF3148)	543.667	243.667
Lsat_1_v5_gn_5_134160	PEPTIDASE M20 FAMILY MEMBER // IAA-AMINO ACID HYDROLASE ILR1-LIKE 1-RELATED	530.333	3048
Lsat_1_v5_gn_2_84581	Salutaridinol 7-O-acetyltransferase // Nepenthesin / Nepenthes aspartic proteinase	283	256.667
Lsat_1_v5_gn_3_19221	TRANSCRIPTION FACTOR JUMONJI (JMJ) FAMILY PROTEIN / ZINC FINGER (C5HC2 TYPE) FAMILY PROTEIN	1148.33	1880
Lsat_1_v5_gn_3_95901		1316.67	290.333
Lsat_1_v5_gn_5_84360	histone H4 (H4)	204	105.333
Lsat_1_v5_gn_8_164460	PECTINESTERASE/PECTINESTERASE INHIBITOR 39-RELATED	465	472.667
Lsat_1_v5_gn_9_111201	ADP RIBOSYLATION FACTOR-RELATED // SUBFAMILY NOT NAMED // UPF0041 BRAIN PROTEIN 44-RELATED // SUBFAMILY NOT NAMED	7429	3652
Lsat_1_v5_gn_2_50720	RING ZINC FINGER PROTEIN // GENOMIC DNA, CHROMOSOME 3, P1 CLONE: MRP15	127.667	287.667
Lsat_1_v5_gn_7_98101	HEAVY-METAL-ASSOCIATED DOMAIN-CONTAINING PROTEIN	1479	572
Lsat_1_v5_gn_8_31660	FAMILY NOT NAMED // SACSIN	1084	1155.67
Lsat_1_v5_gn_9_89580	AMINO ACID TRANSPORTER // AMINO ACID PERMEASE 7-RELATED	1574	2044.33
Lsat_1_v5_gn_5_85220	homogentisate phytyltransferase / homogentisate geranylgeranyltransferase (HPT, HGGT, ubiA)	1145	1772.33
Lsat_1_v5_gn_8_55721	SEQUENCE-SPECIFIC DNA BINDING TRANSCRIPTION FACTOR	582	801.667
Lsat_1_v5_gn_7_5021	Remorin, N-terminal region (Remorin_N)	14019.3	27281.3
Lsat_1_v5_gn_2_85241	FILAMENT-LIKE PLANT PROTEIN 7	554	465
Lsat_1_v5_gn_8_82040	FAMILY NOT NAMED // CALCIUM-TRANSPORTING ATPASE 4, PLASMA MEMBRANE-TYPE-RELATED	2796.67	4504.67
Lsat_1_v5_gn_5_32281	GTP-binding nuclear protein Ran (RAN)	4138.33	9741
Lsat_1_v5_gn_1_82580	Late embryogenesis abundant protein (LEA_2)	4125.67	10055.7
Lsat_1_v5_gn_4_151720	BETA-GALACTOSIDASE RELATED // BETA-GALACTOSIDASE 3	3217	2134
Lsat_1_v5_gn_7_87140	CYCLIN-DEPENDENT KINASE INHIBITOR 1 // CYCLIN-DEPENDENT KINASE INHIBITOR 7	842.333	289.667
Lsat_1_v5_gn_1_94101	LEUCINE-RICH REPEAT-CONTAINING PROTEIN // SUBFAMILY NOT NAMED // SUBFAMILY NOT NAMED	548.667	706
Lsat_1_v5_gn_1_67481	CALMODULIN-BINDING FAMILY PROTEIN-RELATED	187.667	111
Lsat_1_v5_gn_5_168801	histone H2A (H2A)	337	243.333
Lsat_1_v5_gn_8_131640		636.667	337.333
Lsat_1_v5_gn_1_55180	cysteamine dioxygenase (ADO)	377	310
Lsat_1_v5_gn_5_80540	FAMILY NOT NAMED // PROTEIN KINASE DOMAIN-CONTAINING PROTEIN // FAMILY NOT NAMED // RECEPTOR-LIKE PROTEIN KINASE ANXUR1-RELATED	336	846.667
Lsat_1_v5_gn_7_107421	EF-HAND CALCIUM-BINDING DOMAIN CONTAINING PROTEIN // SUBFAMILY NOT NAMED	7877.33	5698.67
Lsat_1_v5_gn_4_172421	ribosome biogenesis protein YTM1 (YTM1, WDR12)	501.667	705.667
Lsat_1_v5_gn_8_55221		962.667	479.333
Lsat_1_v5_gn_1_68380		1229	404.333
Lsat_1_v5_gn_3_13941		355.667	674.667
Lsat_1_v5_gn_3_87680	SUBTILISIN-LIKE PROTEASE	6155.33	2094.67
Lsat_1_v5_gn_6_114260	CALMODULIN-BINDING TRANSCRIPTION ACTIVATOR CAMTA // CALMODULIN-BINDING TRANSCRIPTION ACTIVATOR 5-RELATED	2439	2615.33
Lsat_1_v5_gn_8_71901	Lupeol synthase	2373.67	1926.33
Lsat_1_v5_gn_1_37260	monothiol glutaredoxin (grxD, GLRX5)	976	923
Lsat_1_v5_gn_6_59140	DNA repair protein RAD50 (RAD50)	805.667	935.667
Lsat_1_v5_gn_4_110701	Oxygen evolving enhancer protein 3 (PsbQ) (PsbQ)	1397.67	698.333
Lsat_1_v5_gn_9_6080	Homocysteine S-methyltransferase // Selenocysteine Se-methyltransferase	1372.33	683
Lsat_1_v5_gn_8_148560	FAMILY NOT NAMED // LEUCINE-RICH REPEAT PROTEIN KINASE FAMILY PROTEIN // SUBFAMILY NOT NAMED	836	384
Lsat_1_v5_gn_7_105700	EXPRESSED PROTEIN	820	223
Lsat_1_v5_gn_8_83441	GLUTATHIONE S-TRANSFERASE, GST, SUPERFAMILY, GST DOMAIN CONTAINING // GLUTATHIONE S-TRANSFERASE U1-RELATED	907.667	305.667
Lsat_1_v5_gn_1_111600	protein transport protein SEC61 subunit alpha (SEC61A)	4715.67	11185.7
Lsat_1_v5_gn_2_108321	Diphthine--ammonia ligase / Diphthamide synthetase	667	712.333
Lsat_1_v5_gn_5_105820	NADH-CYTOCHROME B5 REDUCTASE // FERREDOXIN-1, CHLOROPLASTIC-RELATED	100233	43810.7
Lsat_1_v5_gn_6_17621	Domain of unknown function (DUF1995) (DUF1995)	1478	842.333
Lsat_1_v5_gn_2_106500		374.667	535
Lsat_1_v5_gn_1_108121	Leucine Rich Repeat (LRR_1) // Leucine rich repeat (LRR_8)	302.667	166
Lsat_1_v5_gn_5_79280	FAMILY NOT NAMED // 3-KETOACYL-COA SYNTHASE 10	10513.7	6192
Lsat_1_v5_gn_7_43280	FAMILY NOT NAMED // BLUE COPPER PROTEIN	128.333	338
Lsat_1_v5_gn_2_25400		1920.33	368.333
Lsat_1_v5_gn_5_48440	IQ calmodulin-binding motif (IQ) // IPT/TIG domain (TIG) // CG-1 domain (CG-1)	4368.67	11438.7
Lsat_1_v5_gn_0_37320	LEUCINE-RICH REPEAT-CONTAINING PROTEIN // SUBFAMILY NOT NAMED	234	232.667
Lsat_1_v5_gn_5_34521	ALPHA/BETA HYDROLASE FOLD-CONTAINING PROTEIN // SUBFAMILY NOT NAMED	1127	2075
Lsat_1_v5_gn_4_56020	DNA oxidative demethylase / Alkylated DNA repair protein // DNA-(apurinic or apyrimidinic site) lyase / Phage-T4 UV endonuclease	474.333	1404.67
Lsat_1_v5_gn_6_18481		1269	1561.67
Lsat_1_v5_gn_7_96821		2913.33	1325.33
Lsat_1_v5_gn_9_115760	FRUCTOSE-1,6-BISPHOSPHATASE-RELATED // SUBFAMILY NOT NAMED	1163	406.333
Lsat_1_v5_gn_1_105200		1428.33	784.667
Lsat_1_v5_gn_1_100221	ALPHA/BETA HYDROLASE FOLD-CONTAINING PROTEIN // PHEOPHYTINASE, CHLOROPLASTIC	2028.67	2606.33
Lsat_1_v5_gn_1_14320	pseudo-response regulator 1 (TOC1, APRR1)	1448.67	674.333
Lsat_1_v5_gn_9_16960	Protein tyrosine kinase (Pkinase_Tyr) // Leucine rich repeat N-terminal domain (LRRNT_2)	10927.7	8846.33
Lsat_1_v5_gn_1_75080	FALZ-RELATED BROMODOMAIN-CONTAINING PROTEINS // TRANSCRIPTION FACTOR GTE1	280.667	471.667
Lsat_1_v5_gn_8_95040	FAMILY NOT NAMED // 50S RIBOSOMAL PROTEIN L7/L12-RELATED	395	308.333
Lsat_1_v5_gn_1_14720	Domain of unknown function (DUF4378) (DUF4378) // DUF761-associated sequence motif (VARLMGL)	295.667	164
Lsat_1_v5_gn_6_58161	MAC/Perforin domain (MACPF)	600.667	530.667
Lsat_1_v5_gn_8_87921	FAMILY NOT NAMED // AUXIN-RESPONSIVE PROTEIN-RELATED	305.333	598.667
Lsat_1_v5_gn_4_64200	25S rRNA (uracil2634-N3)-methyltransferase [EC:2.1.1.313] (BMT5)	495	791.333
Lsat_1_v5_gn_0_21020	SERINE/THREONINE-PROTEIN KINASE // CALCIUM-DEPENDENT PROTEIN KINASE 1-RELATED	2199.33	4863.67
Lsat_1_v5_gn_1_10700	HPP family (HPP)	1500.33	523.667
Lsat_1_v5_gn_1_61880	UDP-apiose/xylose synthase (AXS)	1621.67	4123
Lsat_1_v5_gn_3_110880	TRIGGER FACTOR CHAPERONE AND PEPTIDYL-PROLYL CIS/TRANS ISOMERASE // SUBFAMILY NOT NAMED	893	374.333
Lsat_1_v5_gn_6_107380	Domain of Unknown Function (DUF908) (DUF908)	2127.33	3045.33
Lsat_1_v5_gn_6_43340	SUPEROXIDE DISMUTASE CU-ZN -RELATED // SUPEROXIDE DISMUTASE [CU-ZN] 2, CHLOROPLASTIC	9237.67	4350
Lsat_1_v5_gn_1_37680	DNAJ HOMOLOG SUBFAMILY C MEMBER // DNAJ HOMOLOG SUBFAMILY C MEMBER 2	1669	2090.67
Lsat_1_v5_gn_3_111940	Hydroxymethylglutaryl-CoA lyase / HMG-CoA lyase	3349.67	1080
Lsat_1_v5_gn_1_65480	5'-phosphate synthase pdxT subunit (pdxT, pdx2)	1304.33	1270.33
Lsat_1_v5_gn_9_93121	Tetraacyldisaccharide 4'-kinase / Lipid-A 4'-kinase	213	108
Lsat_1_v5_gn_5_145621	TRANSCRIPTIONAL ADAPTOR 2 ADA2 -RELATED // SUBFAMILY NOT NAMED	944	300
Lsat_1_v5_gn_8_7461	chloroplast NAD(P)H dehydrogenase (CRR1)	1204	546.333
Lsat_1_v5_gn_2_71721	GDSL/SGNH-like Acyl-Esterase family found in Pmr5 and Cas1p (PC-Esterase)	156	102.667
Lsat_1_v5_gn_0_680	plastocyanin (petE)	45032.3	19776.3
Lsat_1_v5_gn_2_65961	E3 ubiquitin-protein ligase ATL6/9/15/31/42/55 [EC:6.3.2.19] (ATL6S)	1645.67	4246
Lsat_1_v5_gn_8_125520	S-locus glycoprotein domain (S_locus_glycop) // D-mannose binding lectin (B_lectin) // Protein tyrosine kinase (Pkinase_Tyr) // PAN-like domain (PAN_2)	352.333	228.667
Lsat_1_v5_gn_5_152520	DNAJ (HSP40) HOMOLOG, SUBFAMILY A, MEMBER 3A	1183.33	328.333
Lsat_1_v5_gn_1_40201		663	414.667
Lsat_1_v5_gn_3_68040	high mobility group protein B1 (HMGB1)	11207.7	7220.33
Lsat_1_v5_gn_8_114880		260.667	1028.67
Lsat_1_v5_gn_5_28821		1213	490.333
Lsat_1_v5_gn_3_37261		2626.67	3070.33
Lsat_1_v5_gn_4_50641	IQ-DOMAIN 9 PROTEIN	2648.33	809.667
Lsat_1_v5_gn_8_9741	AP2 domain (AP2)	3685	2278.33
Lsat_1_v5_gn_1_68521	CALLOSE SYNTHASE 9	2454.33	4862.67
Lsat_1_v5_gn_6_60801	ubiquitin carboxyl-terminal hydrolase 16/45 [EC:3.4.19.12] (USP16_45)	514.667	497.333
Lsat_1_v5_gn_5_187060	Very-long-chain 3-oxoacyl-CoA synthase / Very-long-chain beta-ketoacyl-CoA synthase	216	365.667
Lsat_1_v5_gn_5_30281	solute carrier family 35 (SLC35D)	327.667	607
Lsat_1_v5_gn_8_18121	FAMILY NOT NAMED // ANKYRIN REPEAT-CONTAINING PROTEIN	3669	7074.33
Lsat_1_v5_gn_3_74220	AUXIN-INDUCED PROTEIN-RELATED	116.333	222.667
Lsat_1_v5_gn_4_10620	vesicle transport through interaction with t-SNAREs 1 (VTI1)	1021.33	2171
Lsat_1_v5_gn_6_46181	calcium/calmodulin-dependent protein kinase kinase (CAMKK)	1552.67	1373.67
Lsat_1_v5_gn_9_42421	Hypoxanthine phosphoribosyltransferase / Transphosphoribosidase	223.333	320.333
Lsat_1_v5_gn_5_153780	CALCIUM-BINDING PROTEIN CML42-RELATED	6906.33	8965.67
Lsat_1_v5_gn_3_136860		1133.33	1824.33
Lsat_1_v5_gn_1_120521	ZINC FINGER FYVE DOMAIN CONTAINING PROTEIN // SUBFAMILY NOT NAMED	338.333	148.333
Lsat_1_v5_gn_9_121380	NB-ARC domain (NB-ARC) // Protein tyrosine kinase (Pkinase_Tyr) // Leucine rich repeat (LRR_8)	323.333	372
Lsat_1_v5_gn_3_2841	Cytochrome P450 CYP2 subfamily	2092.67	1081.67
Lsat_1_v5_gn_3_6221	SAP30 // SUBFAMILY NOT NAMED	527.667	252
Lsat_1_v5_gn_5_21580	RING FINGER PROTEIN 127 // ZINC FINGER (C3HC4-TYPE RING FINGER) FAMILY PROTEIN	1974	3140.67
Lsat_1_v5_gn_8_125081		243	165
Lsat_1_v5_gn_6_11420		319.667	233.667
Lsat_1_v5_gn_7_99221	light-harvesting complex I chlorophyll a/b binding protein 3 (LHCA3)	102633	31504.7
Lsat_1_v5_gn_9_97780	MATE EFFLUX FAMILY PROTEIN ALF5-RELATED	928	403.333
Lsat_1_v5_gn_1_66260	LEUCINE-RICH REPEAT-CONTAINING PROTEIN // SUBFAMILY NOT NAMED // DISEASE RESISTANCE PROTEIN-RELATED	214	538
Lsat_1_v5_gn_4_116761	THIOREDOXIN H1	6472	20665.7
Lsat_1_v5_gn_0_29720	membrane-associated progesterone receptor component (PGRMC1_2)	2557	1352.67
Lsat_1_v5_gn_8_143701	(-)-alpha-terpineol synthase (E4.2.3.111)	933	9228.33
Lsat_1_v5_gn_7_10161	F-box and leucine-rich repeat protein 2/20 (FBXL2_20)	509	406
[truncated: 13,666 more rows]

## Sheet: 60184 (SSL) unique expression
Supplementary Table 3. Moderately Expressed Gene Sets.xlsx
Subsets of genes that are moderately expressed (TPM ≥ 100) uniquely and among all selected L. sativa genotypes. Sheets list L. sativa gene ID from Phytozome V13 and functional “defline”, and mean transcripts per million (TPM) from n = 3 biological replicates for each genotype.
Sheet 2: Moderately expressed genes unique to 60184
GeneID	Phytozome_defline	60184_mean_reads
Lsat_1_v5_gn_6_20460	flotillin (FLOT)	1888
Lsat_1_v5_gn_1_122260	OXIDOREDUCTASE, 2OG-FE II OXYGENASE FAMILY PROTEIN // GIBBERELLIN 2-BETA-DIOXYGENASE 7-RELATED	725.333
Lsat_1_v5_gn_5_55541	CCR4-NOT TRANSCRIPTION COMPLEX // SUBFAMILY NOT NAMED // FAMILY NOT NAMED // SUBFAMILY NOT NAMED	670.333
Lsat_1_v5_gn_1_118261	FAMILY NOT NAMED // GENOMIC DNA, CHROMOSOME 3, P1 CLONE: MQC3	1065.33
Lsat_1_v5_gn_9_104740	light-harvesting complex II chlorophyll a/b binding protein 2 (LHCB2)	10877.7
Lsat_1_v5_gn_5_55560	NIMA (never in mitosis)-related G2-specific serine/threonine protein kinase	466.667
Lsat_1_v5_gn_8_15201	FORMIN-RELATED // SUBFAMILY NOT NAMED	1902.33
Lsat_1_v5_gn_6_32540	Cytochrome P450 CYP2 subfamily	439.333
Lsat_1_v5_gn_1_86480	TIR domain (TIR) // Protein tyrosine kinase (Pkinase_Tyr)	1938
Lsat_1_v5_gn_6_45160	Leucine Rich Repeat (LRR_1) // Leucine rich repeat N-terminal domain (LRRNT_2) // Leucine rich repeat (LRR_8)	522.333
Lsat_1_v5_gn_9_90520	DNA mismatch repair protein MSH5 (MSH5)	366
Lsat_1_v5_gn_1_74301	LANOSTEROL SYNTHASE // ARABIDIOL SYNTHASE-RELATED // AMYRIN SYNTHASE LUP2-RELATED	3088
Lsat_1_v5_gn_1_124140	ANKYRIN REPEAT PROTEIN // AAA-TYPE ATPASE FAMILY PROTEIN / ANKYRIN REPEAT FAMILY PROTEIN	607
Lsat_1_v5_gn_6_54441	ANNEXIN // SUBFAMILY NOT NAMED	1445.67
Lsat_1_v5_gn_4_50920	DNA MISMATCH REPAIR MUTS RELATED PROTEINS // MUTS PROTEIN HOMOLOG 5	252
Lsat_1_v5_gn_3_98561	CELL DIVISION PROTEIN KINASE // SUBFAMILY NOT NAMED // CYCLIN-DEPENDENT KINASE-LIKE PROTEIN-RELATED	190
Lsat_1_v5_gn_6_20540	flotillin (FLOT)	726.667
Lsat_1_v5_gn_5_118480		2141
Lsat_1_v5_gn_1_93160	Beta-ketoacyl-[acyl-carrier-protein] synthase I / KAS I	302.333
Lsat_1_v5_gn_5_162881	FAMILY NOT NAMED // CHAPERONE PROTEIN DNAJ-LIKE PROTEIN	822
Lsat_1_v5_gn_5_163080	DNA helicase	982.667
Lsat_1_v5_gn_8_100481	Plant protein of unknown function (DUF247)	208.667
Lsat_1_v5_gn_2_49700		716
Lsat_1_v5_gn_5_87481	FAMILY NOT NAMED // INACTIVE LEUCINE-RICH REPEAT RECEPTOR-LIKE PROTEIN KINASE CORYNE-RELATED	702.667
Lsat_1_v5_gn_1_120281	MLP-LIKE PROTEIN 165-RELATED	677.333
Lsat_1_v5_gn_4_175161	FAMILY NOT NAMED // STRESS-INDUCED PROTEIN KIN1-RELATED	703.667
Lsat_1_v5_gn_5_163121	N-ACETYLGALACTOSAMINE KINASE	614
Lsat_1_v5_gn_3_108821	WD REPEAT DOMAIN-CONTAINING FAMILY // TRANSDUCIN/WD40 DOMAIN-CONTAINING PROTEIN	576.667
Lsat_1_v5_gn_7_33120	B3 DNA binding domain (B3)	144.667
Lsat_1_v5_gn_0_29101	AMINO ACID TRANSPORTER // AUXIN TRANSPORTER PROTEIN 1-RELATED // SUBFAMILY NOT NAMED	267
Lsat_1_v5_gn_2_3941	Uncharacterized conserved protein	503
Lsat_1_v5_gn_5_81721	Protopanaxadiol 6-hydroxylase / Protopanaxatriol synthase	124
Lsat_1_v5_gn_1_83000	LisH (LisH)	224.333
Lsat_1_v5_gn_7_67921	ALCOHOL DEHYDROGENASE RELATED // CINNAMYL ALCOHOL DEHYDROGENASE 6-RELATED // SUBFAMILY NOT NAMED	449
Lsat_1_v5_gn_4_34101	(+)-neomenthol dehydrogenase / Monoterpenoid dehydrogenase	134.333
Lsat_1_v5_gn_5_55040	Non-specific serine/threonine protein kinase / Threonine-specific protein kinase	724.667
Lsat_1_v5_gn_4_86021		375.667
Lsat_1_v5_gn_9_103760	LEUCINE-RICH REPEAT-CONTAINING PROTEIN // SUBFAMILY NOT NAMED	373
Lsat_1_v5_gn_1_80561	CAMP-RESPONSE ELEMENT BINDING PROTEIN-RELATED // SUBFAMILY NOT NAMED	246.333
Lsat_1_v5_gn_5_25781	Micrococcal nuclease / Micrococcal endonuclease	320
Lsat_1_v5_gn_9_85740	PECTINACETYLESTERASE FAMILY PROTEIN	434.333
Lsat_1_v5_gn_9_28800	LEUCINE-RICH REPEAT-CONTAINING PROTEIN // SUBFAMILY NOT NAMED	322.667
Lsat_1_v5_gn_3_95181	SENTRIN/SUMO-SPECIFIC PROTEASE // TOLL-LIKE RECEPTOR	515.667
Lsat_1_v5_gn_3_118880	Flavonol 3-O-glucosyltransferase / UDP-glucose flavonol 3-O-glucosyltransferase	156.667
Lsat_1_v5_gn_5_185220	Micrococcal nuclease / Micrococcal endonuclease	262
Lsat_1_v5_gn_2_132340		262
Lsat_1_v5_gn_2_48921		258.667
Lsat_1_v5_gn_8_73161	Cellulose synthase (UDP-forming) / UDP-glucose-cellulose glucosyltransferase	255.333
Lsat_1_v5_gn_1_121360		256.667
Lsat_1_v5_gn_9_105781		250
Lsat_1_v5_gn_1_80521	CAMP-RESPONSE ELEMENT BINDING PROTEIN-RELATED // SUBFAMILY NOT NAMED	162.333
Lsat_1_v5_gn_2_23360	LEUCINE-RICH REPEAT-CONTAINING PROTEIN // SUBFAMILY NOT NAMED	182
Lsat_1_v5_gn_5_36381	Phloem protein 2 (PP2)	365.667
Lsat_1_v5_gn_5_113561	Oleoyl-[acyl-carrier-protein] hydrolase / S-acyl fatty acid synthase thioesterase	194
Lsat_1_v5_gn_3_118241	Putative GTPase activating protein for Arf (ArfGap) // Domain of unknown function (DUF3510) (DUF3510)	225.333
Lsat_1_v5_gn_7_32940	LRR RECEPTOR-LIKE SERINE/THREONINE-PROTEIN KINASE FLS2	192
Lsat_1_v5_gn_5_14201	L-TYPE LECTIN-DOMAIN CONTAINING RECEPTOR KINASE S.1	207.667
Lsat_1_v5_gn_2_131760		216.333
Lsat_1_v5_gn_5_54180	Helix-loop-helix DNA-binding domain (HLH) // Protein kinase domain (Pkinase)	204
Lsat_1_v5_gn_2_1121	RNA recognition motif. (a.k.a. RRM, RBD, or RNP domain) (RRM_1) // Cation transport ATPase (P-type) (Cation_ATPase)	196.667
Lsat_1_v5_gn_3_108940		194.333
Lsat_1_v5_gn_5_95420	Det1 complexing ubiquitin ligase (DDA1)	188.333
Lsat_1_v5_gn_2_83321	adenylylsulfate kinase (cysC)	247.667
Lsat_1_v5_gn_6_5641		178.333
Lsat_1_v5_gn_1_40141	SERINE-THREONINE PROTEIN KINASE // PAS DOMAIN-CONTAINING PROTEIN TYROSINE KINASE FAMILY PROTEIN	171.333
Lsat_1_v5_gn_4_123161		169
Lsat_1_v5_gn_6_8401	PECTIN LYASE-LIKE PROTEIN	287.333
Lsat_1_v5_gn_5_80241		161
Lsat_1_v5_gn_2_25021		155
Lsat_1_v5_gn_5_166101	Plant transposase (Ptta/En/Spm family) (Transposase_24)	226.333
Lsat_1_v5_gn_3_137680	MITOGEN-ACTIVATED PROTEIN KINASE 11-RELATED	129.667
Lsat_1_v5_gn_4_168221		148.667
Lsat_1_v5_gn_6_67601		159
Lsat_1_v5_gn_9_88801		152
Lsat_1_v5_gn_5_55761		152.667
Lsat_1_v5_gn_1_85400	F-box domain (F-box)	218.333
Lsat_1_v5_gn_2_83920		203.333
Lsat_1_v5_gn_2_4741		140.333
Lsat_1_v5_gn_1_92141	HEAT SHOCK PROTEIN 70KDA // HEAT SHOCK 70 KDA PROTEIN COGNATE 1-RELATED // HEAT SHOCK 70 KDA PROTEIN 3	600
Lsat_1_v5_gn_9_29880		103.667
Lsat_1_v5_gn_2_15941	LEUCINE-RICH REPEAT-CONTAINING PROTEIN // SUBFAMILY NOT NAMED // DISEASE RESISTANCE PROTEIN-RELATED	139
Lsat_1_v5_gn_1_74321	Dammarenediol II synthase / Dammarenediol synthase	212
Lsat_1_v5_gn_0_36101	Leucine Rich Repeat (LRR_1)	141.667
Lsat_1_v5_gn_5_164321		126.667
Lsat_1_v5_gn_5_30021	mRNA (2'-O-methyladenosine-N(6)-)-methyltransferase	269.333
Lsat_1_v5_gn_5_54260	Protein kinase domain (Pkinase) // Phloem protein 2 (PP2)	129.667
Lsat_1_v5_gn_3_80201		213.667
Lsat_1_v5_gn_5_53781	FAMILY NOT NAMED // INACTIVE LEUCINE-RICH REPEAT RECEPTOR-LIKE PROTEIN KINASE CORYNE-RELATED	143.333
Lsat_1_v5_gn_2_1980		116.667
Lsat_1_v5_gn_2_132181	Leucine Rich Repeat (LRR_1) // Leucine rich repeat N-terminal domain (LRRNT_2) // Leucine rich repeat (LRR_8)	112
Lsat_1_v5_gn_6_45181	Checkpoint 9-1-1 complex, HUS1 component	110.667
Lsat_1_v5_gn_8_66301	PYRUVATE KINASE // SUBFAMILY NOT NAMED	108
Lsat_1_v5_gn_0_29560		113.667
Lsat_1_v5_gn_2_104861	ATP-BINDING CASSETTE TRANSPORTER // SUBFAMILY NOT NAMED	231
Lsat_1_v5_gn_6_5601		223.667
Lsat_1_v5_gn_8_119440		100.667
Lsat_1_v5_gn_3_126700		103.333
Lsat_1_v5_gn_7_44701	Plant transposase (Ptta/En/Spm family) (Transposase_24)	112
Lsat_1_v5_gn_5_35061		116.667
Lsat_1_v5_gn_5_54880	Serine/threonine protein kinase	102.667
Lsat_1_v5_gn_6_40701	FAMILY NOT NAMED // CHALCONE--FLAVONONE ISOMERASE 3-RELATED	105.667
Lsat_1_v5_gn_6_34481		126
Lsat_1_v5_gn_6_91520		397.667
Lsat_1_v5_gn_1_126560	Plant transposase (Ptta/En/Spm family) (Transposase_24)	104
Lsat_1_v5_gn_4_11221		237
Lsat_1_v5_gn_1_119601	FAMILY NOT NAMED // DUF679 DOMAIN MEMBRANE PROTEIN 7	179.333
Lsat_1_v5_gn_9_94420		129
Lsat_1_v5_gn_4_113360	Desulfoglucosinolate sulfotransferase	177
Lsat_1_v5_gn_4_18741	CARBON CATABOLITE REPRESSOR PROTEIN 4 // ENDONUCLEASE/EXONUCLEASE/PHOSPHATASE DOMAIN-CONTAINING PROTEIN	276.667
Lsat_1_v5_gn_6_50061	lysine-specific demethylase 8 [EC:1.14.11.27] (KDM8, JMJD5)	358.667
Lsat_1_v5_gn_2_4161	LEUCINE-RICH REPEAT-CONTAINING PROTEIN // SUBFAMILY NOT NAMED	122.333
Lsat_1_v5_gn_8_105120	HEAT SHOCK TRANSCRIPTION FACTOR // HEAT STRESS TRANSCRIPTION FACTOR C-1	293.333
Lsat_1_v5_gn_1_87140	SMALL HEAT-SHOCK PROTEIN HSP20 FAMILY // SUBFAMILY NOT NAMED	176.667
Lsat_1_v5_gn_3_47940		138
Lsat_1_v5_gn_3_100601	BHLH TRANSCRIPTION FACTOR PRE1-RELATED	228.333
Lsat_1_v5_gn_2_75420	PROLYL 4-HYDROXYLASE ALPHA SUBUNIT // 2-OXOGLUTARATE (2OG) AND FE(II)-DEPENDENT OXYGENASE SUPERFAMILY PROTEIN-RELATED	124
Lsat_1_v5_gn_5_11820	Protein of unknown function (DUF3339) (DUF3339)	212
Lsat_1_v5_gn_9_10280		123.667
Lsat_1_v5_gn_2_133700	PYRUVATE KINASE // PLASTIDIAL PYRUVATE KINASE 2	120
Lsat_1_v5_gn_4_25621	ACT DOMAIN-CONTAINING PROTEIN 5	181.667
Lsat_1_v5_gn_8_8941	FAMILY NOT NAMED // PLANT INVERTASE/PECTIN METHYLESTERASE INHIBITOR SUPERFAMILY PROTEIN	123.333
Lsat_1_v5_gn_5_139320		151
Lsat_1_v5_gn_2_59780	FAMILY NOT NAMED // 3-METHYLADENINE GLYCOSYLASE I-RELATED	312.333
Lsat_1_v5_gn_8_15340	FAMILY NOT NAMED // EXPANSIN-A16-RELATED	393.333
Lsat_1_v5_gn_4_77260	SERINE-THREONINE PROTEIN KINASE // SUBFAMILY NOT NAMED	140.333
Lsat_1_v5_gn_5_80920	ARM REPEAT SUPERFAMILY PROTEIN	117.667
Lsat_1_v5_gn_1_83021		250.333
Lsat_1_v5_gn_8_22461	very-long-chain enoyl-CoA reductase (TER, TSC13, CER10)	195.667
Lsat_1_v5_gn_7_85980	Protein of unknown function (DUF620) (DUF620)	247.333
Lsat_1_v5_gn_9_89920	CHLOROPHYLL A/B BINDING PROTEIN	1168
Lsat_1_v5_gn_0_12501	EamA-like transporter family (EamA)	213.667
Lsat_1_v5_gn_5_30320	ETHYLENE-RESPONSIVE TRANSCRIPTION FACTOR SHINE 2-RELATED	129.667
Lsat_1_v5_gn_8_66400	CYSTEINE-RICH SECRETORY PROTEIN-RELATED // SUBFAMILY NOT NAMED	369
Lsat_1_v5_gn_3_114441		161.333
Lsat_1_v5_gn_8_38360	ASPARTYL PROTEASES // ASPARTYL PROTEASE FAMILY PROTEIN	315
Lsat_1_v5_gn_0_7581	UBIQUITIN-CONJUGATING ENZYME FAMILY PROTEIN-RELATED	166
Lsat_1_v5_gn_6_30481	FAMILY NOT NAMED // SERINE/THREONINE-PROTEIN KINASE-LIKE PROTEIN CCR2	295.333
Lsat_1_v5_gn_9_104161	Protein kinase domain (Pkinase) // Leucine Rich Repeat (LRR_1) // Leucine rich repeat N-terminal domain (LRRNT_2)	190
Lsat_1_v5_gn_8_6901	FAMILY NOT NAMED // SEC-INDEPENDENT PROTEIN TRANSLOCASE PROTEIN TATB, CHLOROPLASTIC	235.667
Lsat_1_v5_gn_2_73460	NUCLEOPORIN-RELATED // SUBFAMILY NOT NAMED	269.333
Lsat_1_v5_gn_7_87161	CYCLIN-DEPENDENT KINASE INHIBITOR 1 // CYCLIN-DEPENDENT KINASE INHIBITOR 7	138.667
Lsat_1_v5_gn_5_111400	CYSTEINE-RICH SECRETORY PROTEIN-RELATED // F2J10.6 PROTEIN-RELATED	196.333
Lsat_1_v5_gn_6_50280	Bacterial transferase hexapeptide (six repeats) (Hexapep) // AMP-binding enzyme (AMP-binding) // Phosphopantetheine attachment site (PP-binding) // Flavin containing amine oxidoreductase (Amino_oxidase) // Leucine rich repeat N-terminal domain (LRRNT_2)	176.333
Lsat_1_v5_gn_8_52201	Leucine Rich Repeat (LRR_1) // Leucine rich repeat N-terminal domain (LRRNT_2) // Leucine rich repeat (LRR_8)	140.667
Lsat_1_v5_gn_4_170061	FAMILY NOT NAMED // LAMIN-LIKE PROTEIN	324.333
Lsat_1_v5_gn_2_48200	MKIAA1688 PROTEIN // CRIB DOMAIN-CONTAINING PROTEIN RIC2	202.333
Lsat_1_v5_gn_9_55081	U5 snRNP-specific protein-like factor and related proteins // Microtubule binding protein YTM1 (contains WD40 repeats)	132.667
Lsat_1_v5_gn_5_81680	ENDOPLASMIC RETICULUM-GOLGI INTERMEDIATE COMPARTMENT PROTEIN // CELL REDOX HOMEOSTASIS PROTEIN-RELATED	113.333
Lsat_1_v5_gn_2_134940		191.667
Lsat_1_v5_gn_2_8861	GDSL ESTERASE/LIPASE EXL1-RELATED	251.333
Lsat_1_v5_gn_5_148621	Plant protein of unknown function (DUF868) (DUF868)	237.667
Lsat_1_v5_gn_7_46840		156
Lsat_1_v5_gn_7_97260	RING FINGER DOMAIN-CONTAINING // SUBFAMILY NOT NAMED	145.667
Lsat_1_v5_gn_2_76281	septum formation protein (maf)	255
Lsat_1_v5_gn_7_51381	Ligand-gated ion channel (Lig_chan) // Bacterial extracellular solute-binding proteins, family 3 (SBP_bac_3)	204.667
Lsat_1_v5_gn_7_20901		187
Lsat_1_v5_gn_5_81041	FAMILY NOT NAMED // CYTOCHROME P450 FAMILY PROTEIN-RELATED	150
Lsat_1_v5_gn_8_120981	FAMILY NOT NAMED // PROTEIN NLP1-RELATED	149.667
Lsat_1_v5_gn_3_2180	ACID BETA-FRUCTOFURANOSIDASE 3, VACUOLAR-RELATED	493.333
Lsat_1_v5_gn_4_85261	Transcriptional regulator of RNA polII, SAGA, subunit (SAGA-Tad1)	137.667
Lsat_1_v5_gn_3_15941	zinc-finger of the FCS-type, C2-C2 (zf-FLZ)	188.333
Lsat_1_v5_gn_4_74061	TWO-COMPONENT RESPONSE REGULATOR ARR15-RELATED	308.333
Lsat_1_v5_gn_2_129481	ENOLASE // SUBFAMILY NOT NAMED	233.667
Lsat_1_v5_gn_6_39540	RIBOSOMAL PROTEIN S6 KINASE // SUBFAMILY NOT NAMED	112
Lsat_1_v5_gn_2_113421	Protein kinase domain (Pkinase) // S-locus glycoprotein domain (S_locus_glycop) // D-mannose binding lectin (B_lectin) // Protein tyrosine kinase (Pkinase_Tyr) // PAN-like domain (PAN_2)	262.667
Lsat_1_v5_gn_3_48840	dimethylaniline monooxygenase (N-oxide forming) (FMO)	235
Lsat_1_v5_gn_4_71980	DNAJ HOMOLOG SUBFAMILY C MEMBER // SUBFAMILY NOT NAMED	190.333
Lsat_1_v5_gn_0_14901	Protein of unknown function (DUF1645) (DUF1645)	109.667
Lsat_1_v5_gn_4_162340		248.667
Lsat_1_v5_gn_7_102940	X-BOX TRANSCRIPTION FACTOR-RELATED // BASIC HELIX-LOOP-HELIX DOMAIN-CONTAINING PROTEIN	203
Lsat_1_v5_gn_0_4881	PECTATE LYASE 1-RELATED	241.667
Lsat_1_v5_gn_7_3280	F-box domain (F-box) // F-box associated domain (FBA_3)	130.667
Lsat_1_v5_gn_2_85421	GLYCOSYLTRANSFERASE 18	101.667
Lsat_1_v5_gn_5_131560	stearoyl-CoA desaturase (delta-9 desaturase) (SCD, desC)	185.333
Lsat_1_v5_gn_3_16961	Leucine-rich repeat protein // Protein phosphatase 1, regulatory subunit, and related proteins	104.667
Lsat_1_v5_gn_1_22141	Protein kinase domain (Pkinase) // Leucine Rich Repeat (LRR_1) // Protein tyrosine kinase (Pkinase_Tyr)	159.667
Lsat_1_v5_gn_2_88961	BHLH TRANSCRIPTION FACTOR PRE1-RELATED	131.333
Lsat_1_v5_gn_7_25701		161
Lsat_1_v5_gn_8_120360	FAMILY NOT NAMED // ATP BINDING / PROTEIN KINASE-RELATED // SUBFAMILY NOT NAMED	133.333
Lsat_1_v5_gn_8_53500	RING FINGER CONTAINING PROTEIN // SUBFAMILY NOT NAMED	174.667
Lsat_1_v5_gn_8_162660	TWO-COMPONENT RESPONSE REGULATOR ARR15-RELATED	111.333
Lsat_1_v5_gn_4_15400		157.333
Lsat_1_v5_gn_9_60240	transcription elongation factor S-II (TFIIS)	216
Lsat_1_v5_gn_3_40860		256.667
Lsat_1_v5_gn_1_101	MULTIDRUG RESISTANCE PROTEIN // MATE EFFLUX FAMILY PROTEIN	101.333
Lsat_1_v5_gn_2_109841	RIBOSOME BIOGENESIS PROTEIN BOP1 BLOCK OF PROLIFERATION 1 PROTEIN	162
Lsat_1_v5_gn_7_37501	Cytidine deaminase / Cytosine nucleoside deaminase	153
Lsat_1_v5_gn_9_104780	CHLOROPHYLL A/B BINDING PROTEIN // CHLOROPHYLL A-B BINDING PROTEIN 1, CHLOROPLASTIC-RELATED // SUBFAMILY NOT NAMED	757.667
Lsat_1_v5_gn_7_11040	FAMILY NOT NAMED // SQUAMOSA PROMOTER-BINDING-LIKE PROTEIN 3	307
Lsat_1_v5_gn_5_133201	gibberellin 3-beta-dioxygenase (E1.14.11.15)	251.333
Lsat_1_v5_gn_7_86961	Ferredoxin--nitrite reductase	208.667
Lsat_1_v5_gn_1_29541		151.333
Lsat_1_v5_gn_4_123520	TRANSCRIPTION REPRESSOR KAN1-RELATED	210.333
Lsat_1_v5_gn_6_43221	AQUAPORIN TIP1-1	265
Lsat_1_v5_gn_6_10680	WRC (WRC) // QLQ (QLQ)	261.667
Lsat_1_v5_gn_2_21560		155
Lsat_1_v5_gn_8_120260	glycerol-3-phosphate O-acyltransferase 3/4 (GPAT3_4, AGPAT9, AGPAT6)	159.333
Lsat_1_v5_gn_8_17501	FAMILY NOT NAMED // CELL WALL / VACUOLAR INHIBITOR OF FRUCTOSIDASE 2-RELATED	102.667
Lsat_1_v5_gn_6_36561	DNA (CYTOSINE-5)-METHYLTRANSFERASE CMT1-RELATED	234
Lsat_1_v5_gn_8_96580	DEHYDRATION-RESPONSIVE ELEMENT-BINDING PROTEIN 3-RELATED	192
Lsat_1_v5_gn_4_109001		121
Lsat_1_v5_gn_4_33021	Late embryogenesis abundant protein (LEA_2)	257
Lsat_1_v5_gn_1_35061		255
Lsat_1_v5_gn_5_36321	ribonuclease H2 subunit C (RNASEH2C)	183.667
Lsat_1_v5_gn_3_52500	39S RIBOSOMAL PROTEIN L40, MITOCHONDRIAL // 39S RIBOSOMAL PROTEIN L40, MITOCHONDRIAL	111.333
Lsat_1_v5_gn_3_91021	CYCLIN-DEPENDENT KINASE INHIBITOR 1	175.333
Lsat_1_v5_gn_5_181240	Protein kinase domain (Pkinase) // Leucine Rich Repeat (LRR_1) // Leucine rich repeat N-terminal domain (LRRNT_2) // Leucine rich repeat (LRR_8)	170.333
Lsat_1_v5_gn_2_101261	Transferred entry: 2.3.2.23, 2.3.2.27 and 6.2.1.45	126.333
Lsat_1_v5_gn_9_13540	Protein kinase domain (Pkinase) // Leucine Rich Repeat (LRR_1) // Leucine rich repeat N-terminal domain (LRRNT_2)	123.333
Lsat_1_v5_gn_1_33441	ACYL-COA DESATURASE // DELTA-9 ACYL-LIPID DESATURASE 1-RELATED	262
Lsat_1_v5_gn_8_41400	RETICULON-LIKE PROTEIN B14-RELATED	161
Lsat_1_v5_gn_9_80800	AP2 domain (AP2)	228.667
Lsat_1_v5_gn_4_66500	MOLYBDATE TRANSPORTER 1	131.333
Lsat_1_v5_gn_5_146201	Protein of unknown function (DUF1070) (DUF1070)	365
Lsat_1_v5_gn_5_114560	cyclin D3, plant (CYCD3)	116.333
Lsat_1_v5_gn_4_68300	MYB-LIKE DNA-BINDING PROTEIN MYB // SUBFAMILY NOT NAMED	198.667
Lsat_1_v5_gn_6_64901		208.667
Lsat_1_v5_gn_2_71780		169.333
Lsat_1_v5_gn_5_74361		183.667
Lsat_1_v5_gn_6_17980	AQUAPORIN TRANSPORTER // AQUAPORIN TIP2-3-RELATED	279.667
Lsat_1_v5_gn_2_132680	tRNA (5-methylaminomethyl-2-thiouridylate)-methyltransferase // tRNA sulfurtransferase // Cysteine desulfurase / Cysteine desulfurylase	135.667
Lsat_1_v5_gn_7_87201	MEMBER OF 'GDXG' FAMILY OF LIPOLYTIC ENZYMES // CARBOXYLESTERASE 12-RELATED	204.333
Lsat_1_v5_gn_6_24740	XYLOGLUCAN ENDOTRANSGLUCOSYLASE/HYDROLASE PROTEIN 31-RELATED	105
Lsat_1_v5_gn_8_16261	EamA-like transporter family (EamA)	152.333
Lsat_1_v5_gn_5_111180		117.667
Lsat_1_v5_gn_5_49901		149.667
Lsat_1_v5_gn_6_36341		242.667
Lsat_1_v5_gn_7_28860	ALKALINE CERAMIDASE-RELATED // SUBFAMILY NOT NAMED	190.667
Lsat_1_v5_gn_4_40940	Protein of unknown function (DUF1499) (DUF1499)	181
Lsat_1_v5_gn_1_66441	DNA-DAMAGE-REPAIR/TOLERATION PROTEIN DRT100-RELATED	158.333
Lsat_1_v5_gn_9_63460	THIOREDOXIN // CYSTEINE/HISTIDINE-RICH C1 DOMAIN FAMILY PROTEIN-RELATED	113.667
Lsat_1_v5_gn_2_71700	FAMILY NOT NAMED // EXPANSIN-A13	105.333
Lsat_1_v5_gn_7_92941		111.667
Lsat_1_v5_gn_4_15740	CALCIUM-BINDING PROTEIN CML25-RELATED	108
Lsat_1_v5_gn_6_13301	ABSCISIC ACID RECEPTOR PYL2-RELATED	155.667
Lsat_1_v5_gn_9_8561	MFS transporter, PHS family, inorganic phosphate transporter (PHO84)	116
Lsat_1_v5_gn_7_13740	solute carrier family 13 (sodium-dependent dicarboxylate transporter), member 2/3/5 (SLC13A2_3_5)	296.667
Lsat_1_v5_gn_7_4000	WRKY transcription factor 22 (WRKY22)	161.333
Lsat_1_v5_gn_5_72000	blocked early in transport 1 (BET1)	184.667
Lsat_1_v5_gn_1_56881	Sucrose-phosphate phosphatase / Sucrose-6-phosphate phosphatase	157
Lsat_1_v5_gn_5_157480	F-box domain (F-box)	216
Lsat_1_v5_gn_6_43360	C2H2-type zinc finger (zf-C2H2_6)	170.333
Lsat_1_v5_gn_5_189561	CELL DIVISION CYCLE 16,23,27 // CELL DIVISION CYCLE PROTEIN 27 HOMOLOG	146.333
Lsat_1_v5_gn_3_9640	Acyl-coenzyme A:6-aminopenicillanic acid acyl-transferase (AAT)	125.667
Lsat_1_v5_gn_0_11040	Pyruvate dehydrogenase (acetyl-transferring) / Pyruvic dehydrogenase	135.333
Lsat_1_v5_gn_2_60281	GLUCOSYL/GLUCURONOSYL TRANSFERASES // UDP-GLYCOSYLTRANSFERASE 71B2-RELATED	307.667
Lsat_1_v5_gn_1_28200		229.667
Lsat_1_v5_gn_2_101721	FAMILY NOT NAMED // F26K24.5 PROTEIN	139
Lsat_1_v5_gn_7_2581	METHYLTRANSFERASE // METHYLTRANSFERASE-RELATED	129
Lsat_1_v5_gn_8_104900	SEC14 RELATED PROTEIN // PATELLIN-6	196.333
Lsat_1_v5_gn_8_71660	ZINC FINGER FYVE DOMAIN CONTAINING PROTEIN // GDSL ESTERASE/LIPASE LIP-4	134.667
Lsat_1_v5_gn_4_73061		178.333
Lsat_1_v5_gn_3_90681	Remorin, C-terminal region (Remorin_C)	194
Lsat_1_v5_gn_5_131420		110.333
Lsat_1_v5_gn_7_45180	XENOTROPIC AND POLYTROPIC RETROVIRUS RECEPTOR 1-RELATED // SPX DOMAIN-CONTAINING PROTEIN 1-RELATED	119.667
Lsat_1_v5_gn_0_6400	Catechol oxidase / Tyrosinase	203
Lsat_1_v5_gn_5_11501		153.667
Lsat_1_v5_gn_8_11060	CYTOCHROME P450 714A1-RELATED	139
Lsat_1_v5_gn_2_84460	Protein of unknown function DUF260 (DUF260)	154.667
Lsat_1_v5_gn_5_142981		166.333
Lsat_1_v5_gn_6_26921	Protein of unknown function (DUF668) (DUF668) // Domain of unknown function (DUF3475) (DUF3475)	133
Lsat_1_v5_gn_5_164841	PPR repeat (PPR) // PPR repeat family (PPR_2)	139
Lsat_1_v5_gn_2_126080		168
Lsat_1_v5_gn_8_108861	OVATE FAMILY PROTEIN 1-RELATED	121.333
Lsat_1_v5_gn_3_136600	MYB-LIKE DNA-BINDING PROTEIN MYB // SUBFAMILY NOT NAMED	150.333
Lsat_1_v5_gn_8_163780	ENDOGLUCANASE 1-RELATED	117.333
Lsat_1_v5_gn_5_75380		153.667
Lsat_1_v5_gn_4_128621	Acetylxylan esterase	171
Lsat_1_v5_gn_6_82980	E3 UBIQUITIN-PROTEIN LIGASE RHA2B-RELATED	123.667
Lsat_1_v5_gn_2_120461	Protein kinase domain (Pkinase) // Leucine Rich Repeat (LRR_1) // Leucine rich repeat N-terminal domain (LRRNT_2)	197.667
Lsat_1_v5_gn_2_122340	Protein kinase domain (Pkinase) // Leucine Rich Repeat (LRR_1) // Leucine rich repeat N-terminal domain (LRRNT_2) // Leucine rich repeat (LRR_8)	135.667
Lsat_1_v5_gn_8_52401	ZINC-FINGER HOMEODOMAIN PROTEIN 10-RELATED	138.333
Lsat_1_v5_gn_3_54221		146.333
Lsat_1_v5_gn_4_44440	CYCLIN-U2-1-RELATED	217.667
Lsat_1_v5_gn_5_146540	FAMILY NOT NAMED // EXTENSIN-LIKE PROTEIN-RELATED	220.667
Lsat_1_v5_gn_4_26980		153
Lsat_1_v5_gn_7_115420	PPR repeat (PPR) // PPR repeat family (PPR_2)	117
Lsat_1_v5_gn_3_35700	FAMILY NOT NAMED // GB|AAD49762.1-RELATED	115.333
Lsat_1_v5_gn_3_117901	Ornithine aminotransferase / Ornithine--oxo-acid transaminase	105.333
Lsat_1_v5_gn_2_117281	FAMILY NOT NAMED // PROTEIN DA1-RELATED 2	167
Lsat_1_v5_gn_4_10521	EUKARYOTIC TRANSLATION INITIATION FACTOR 2C // PROTEIN ARGONAUTE 7	220.333
Lsat_1_v5_gn_6_6541	MITOCHONDRIAL SUBSTRATE CARRIER FAMILY PROTEIN	149
Lsat_1_v5_gn_8_153661	SER/THR DEHYDRATASE, TRP SYNTHASE // SUBFAMILY NOT NAMED	143
Lsat_1_v5_gn_7_84581	AMINO ACID TRANSPORTER // AMINO ACID PERMEASE 1-RELATED	129.333
Lsat_1_v5_gn_9_76440	VERNALIZATION-INSENSITIVE PROTEIN 3 // SUBFAMILY NOT NAMED	153
Lsat_1_v5_gn_2_101240	omega-6 fatty acid desaturase (delta-12 desaturase) (FAD2)	155.333
Lsat_1_v5_gn_4_32061	Sinapoylglucose--sinapoylglucose O-sinapoyltransferase	231.667
Lsat_1_v5_gn_7_24301	Protein kinase domain (Pkinase) // Protein tyrosine kinase (Pkinase_Tyr) // Leucine rich repeat N-terminal domain (LRRNT_2) // Leucine rich repeat (LRR_8)	102.667
Lsat_1_v5_gn_5_126000		104.667
Lsat_1_v5_gn_8_3001		167
Lsat_1_v5_gn_9_18801	BAG FAMILY MOLECULAR CHAPERONE REGULATOR 4	135
Lsat_1_v5_gn_5_106681	FAMILY NOT NAMED // EMB|CAB89363.1	207.667
Lsat_1_v5_gn_8_15640		148.667
Lsat_1_v5_gn_1_82200	TLD (TLD) // Protein tyrosine kinase (Pkinase_Tyr) // DNA Polymerase alpha zinc finger (zf-DNA_Pol)	105.667
Lsat_1_v5_gn_3_117001	CYSTEINE PROTEINASE INHIBITOR 3-RELATED	108.333
Lsat_1_v5_gn_5_47240		114
Lsat_1_v5_gn_3_107880		111.333
Lsat_1_v5_gn_3_116821	PPR repeat (PPR) // Pentatricopeptide repeat domain (PPR_3)	100.333
Lsat_1_v5_gn_1_39381		126.667
Lsat_1_v5_gn_5_131240	SHN SHINE , DNA BINDING / TRANSCRIPTION FACTOR // SUBFAMILY NOT NAMED	181.667
Lsat_1_v5_gn_3_38100		125.667
Lsat_1_v5_gn_8_65460	FAMILY NOT NAMED // BNR/ASP-BOX REPEAT FAMILY PROTEIN	111
Lsat_1_v5_gn_7_12581	RADIAL SPOKE HEAD 10 HOMOLOG B2	119
Lsat_1_v5_gn_1_44740	ETHYLENE-RESPONSIVE TRANSCRIPTION FACTOR SHINE 2-RELATED	318.333
Lsat_1_v5_gn_6_9641	TFIIH basal transcription factor complex TTD-A subunit (TTDA, GTF2H5, TFB5)	111.333
Lsat_1_v5_gn_8_78760	Ankyrin repeats (3 copies) (Ank_2) // Ankyrin repeats (many copies) (Ank_4) // Domain of unknown function (PGG)	111.667
Lsat_1_v5_gn_8_97241		128.333
Lsat_1_v5_gn_9_33361	FHL-3	179.667
Lsat_1_v5_gn_8_13201	FAMILY NOT NAMED // LEUCINE-RICH REPEAT RECEPTOR-LIKE PROTEIN KINASE IMK3-RELATED	120
Lsat_1_v5_gn_8_88181	FAMILY NOT NAMED // EXTENSIN-LIKE PROTEIN-RELATED	101
Lsat_1_v5_gn_6_35101	receptor expression-enhancing protein 1/2/3/4 (REEP1_2_3_4)	117.333
Lsat_1_v5_gn_6_109840	E3 UBIQUITIN-PROTEIN LIGASE ATL59-RELATED	133
Lsat_1_v5_gn_6_38721	F-box-like (F-box-like)	124
Lsat_1_v5_gn_5_96981	solute carrier family 29 (equilibrative nucleoside transporter), member 1/2/3 (SLC29A1_2_3, ENT1_2_3)	143.667
Lsat_1_v5_gn_6_10100	PROTEIN BRANCHLESS TRICHOME	200.667
Lsat_1_v5_gn_9_36081	Protein of unknown function (DUF740) (DUF740)	118.333
Lsat_1_v5_gn_4_49360		124.667
Lsat_1_v5_gn_4_128480		121.333
Lsat_1_v5_gn_1_39361	60S RIBOSOMAL PROTEIN L34 // SUBFAMILY NOT NAMED	149
Lsat_1_v5_gn_4_13401	PLANT INVERTASE/PECTIN METHYLESTERASE INHIBITOR DOMAIN-CONTAINING PROTEIN	216.667
Lsat_1_v5_gn_2_92320	Scopoletin glucosyltransferase // Flavonol 3-O-glucosyltransferase / UDP-glucose flavonol 3-O-glucosyltransferase	202.667
Lsat_1_v5_gn_2_99900	C2H2-type zinc finger (zf-C2H2_6)	124.333
Lsat_1_v5_gn_6_33880	CGI-12 PROTEIN-RELATED // SUBFAMILY NOT NAMED	137
Lsat_1_v5_gn_7_45801	ZN-FINGER, C-X8-C-X5-C-X3-H TYPE-CONTAINING // SUBFAMILY NOT NAMED	179.667
Lsat_1_v5_gn_4_98261	FAMILY NOT NAMED // CALMODULIN-BINDING FAMILY PROTEIN	116
Lsat_1_v5_gn_9_58780	PPR repeat (PPR) // PPR repeat family (PPR_2)	117.667
Lsat_1_v5_gn_2_85720	ETHYLENE-RESPONSIVE TRANSCRIPTION FACTOR ERF008-RELATED	137
Lsat_1_v5_gn_6_116760	TRANSCRIPTION FACTOR BHLH147-RELATED	116.333
Lsat_1_v5_gn_7_26060	AWPM-19-like family (AWPM-19)	123.333
Lsat_1_v5_gn_3_11741	X-BOX TRANSCRIPTION FACTOR-RELATED // CELLULOSE SYNTHASE-LIKE PROTEIN G1-RELATED	233.667
Lsat_1_v5_gn_2_14321	LEUCINE-RICH REPEAT-CONTAINING PROTEIN // SUBFAMILY NOT NAMED	148.667
Lsat_1_v5_gn_1_89521	Costunolide synthase	121.333
Lsat_1_v5_gn_5_41701		122.667
Lsat_1_v5_gn_3_20581	PPR repeat (PPR) // PPR repeat family (PPR_2)	130.333
Lsat_1_v5_gn_1_39841		141.667
Lsat_1_v5_gn_1_97880	NUCLEOPORIN-RELATED // SUBFAMILY NOT NAMED	106
Lsat_1_v5_gn_1_15720	Protein of unknown function, DUF617 (DUF617)	128.333
Lsat_1_v5_gn_1_29421		106.667
Lsat_1_v5_gn_5_130760		103.667
Lsat_1_v5_gn_9_13841	RING FINGER DOMAIN-CONTAINING // SUBFAMILY NOT NAMED	190.667
Lsat_1_v5_gn_6_11021	PPR repeat (PPR) // Pentatricopeptide repeat domain (PPR_3)	117
Lsat_1_v5_gn_8_92980	HISTONE ACETYLTRANSFERASE SUBUNIT NUA4-DOMAIN CONTAINING PROTEIN	131
Lsat_1_v5_gn_6_17960	Leukotriene-A(4) hydrolase / LTA-4 hydrolase	131
Lsat_1_v5_gn_9_3060		132
Lsat_1_v5_gn_2_80441	FAMILY NOT NAMED // HOMEOBOX-LEUCINE ZIPPER PROTEIN HAT9	123.667
Lsat_1_v5_gn_6_38840	GLUCAN ENDO-1,3-BETA-GLUCOSIDASE 14	126.667
Lsat_1_v5_gn_5_52840	CYCLIC NUCLEOTIDE-GATED ION CHANNEL 14-RELATED	155.667
Lsat_1_v5_gn_3_3140	MULTIDRUG RESISTANCE PROTEIN // MATE EFFLUX FAMILY PROTEIN	132.333
Lsat_1_v5_gn_9_97001		158.333
Lsat_1_v5_gn_4_144860	CIRCADIAN PROTEIN CLOCK/ARNT/BMAL/PAS // TRANSCRIPTION FACTOR BHLH121	102.333
Lsat_1_v5_gn_2_109681	CCAAT-BINDING TRANSCRIPTION FACTOR-RELATED // SUBFAMILY NOT NAMED	132
Lsat_1_v5_gn_7_22900	ZINC FINGER FYVE DOMAIN CONTAINING PROTEIN // SUBFAMILY NOT NAMED	336
Lsat_1_v5_gn_4_106261		134.667
Lsat_1_v5_gn_8_29260		106
Lsat_1_v5_gn_4_25000		103
Lsat_1_v5_gn_8_9361	Phosphate-induced protein 1 conserved region (Phi_1)	123
Lsat_1_v5_gn_9_92580	protein O-GlcNAc transferase (EOGT) // protein O-mannose beta-1,4-N-acetylglucosaminyltransferase (GTDC2)	148
Lsat_1_v5_gn_5_98761	DELLA protein (DELLA)	160
Lsat_1_v5_gn_4_88920	SHN SHINE , DNA BINDING / TRANSCRIPTION FACTOR // SUBFAMILY NOT NAMED	188
Lsat_1_v5_gn_9_5381	GAMMA TUBULIN COMPLEX PROTEIN // SUBFAMILY NOT NAMED	118.667
Lsat_1_v5_gn_4_111840	Protein of unknown function, DUF617 (DUF617)	132.333
Lsat_1_v5_gn_3_41420	Alcohol acetyltransferase (AATase)	125.667
Lsat_1_v5_gn_0_29221	11-beta-hydroxysteroid dehydrogenase / Corticosteroid 11-beta-dehydrogenase	120.667
Lsat_1_v5_gn_9_82660	PHOSPHATIDYLCHOLINE TRANSFER PROTEIN // PROTEIN T28D6.7	144.333
Lsat_1_v5_gn_9_12660	SYNTAXIN-18 // SYNTAXIN-18	149.667
Lsat_1_v5_gn_6_54820	METHYLTRANSFERASE // SUBFAMILY NOT NAMED	182.333
Lsat_1_v5_gn_5_64120	RING FINGER DOMAIN-CONTAINING // SUBFAMILY NOT NAMED	130
Lsat_1_v5_gn_9_110621	Polysaccharide biosynthesis (Polysacc_synt_4)	109
Lsat_1_v5_gn_4_160781	condensin-2 complex subunit G2 (NCAPG2, LUZP5)	115
Lsat_1_v5_gn_3_68900		127
Lsat_1_v5_gn_6_36180	4-alpha-glucanotransferase / Oligo-1,4-1,4-glucantransferase // Amylo-alpha-1,6-glucosidase / Dextrin 6-alpha-D-glucosidase	172.333
Lsat_1_v5_gn_2_28161		144
Lsat_1_v5_gn_5_74281	MITOGEN-ACTIVATED KINASE KINASE KINASE // MAP KINASE KINASE KINASE SSK2-RELATED	158.333
Lsat_1_v5_gn_8_30500	HVA22-LIKE PROTEINS // HVA22-LIKE PROTEIN G-RELATED	144
Lsat_1_v5_gn_7_800	Dof domain, zinc finger (zf-Dof)	114.333
Lsat_1_v5_gn_9_97880		134.667
Lsat_1_v5_gn_6_31920	PPR repeat (PPR) // PPR repeat family (PPR_2)	144
Lsat_1_v5_gn_5_180561	FAMILY NOT NAMED // PROTEIN XRI1	117.333
Lsat_1_v5_gn_8_138040	Leucine Rich Repeat (LRR_1) // Leucine rich repeat (LRR_8)	126.667
Lsat_1_v5_gn_5_118560		100
Lsat_1_v5_gn_5_153320		152.333
Lsat_1_v5_gn_8_28800	ZINC FINGER PROTEIN // SUBFAMILY NOT NAMED	136.333
Lsat_1_v5_gn_6_60341	CALCIUM-BINDING PROTEIN CML30-RELATED	135.333
Lsat_1_v5_gn_8_117280	EXPRESSED PROTEIN	116.333
Lsat_1_v5_gn_1_69501	ASPARTYL PROTEASES // ASPARTYL PROTEASE FAMILY PROTEIN-RELATED	132.667
Lsat_1_v5_gn_6_34800	FAMILY NOT NAMED // F26K24.5 PROTEIN	194
Lsat_1_v5_gn_7_76621	COPPER AMINE OXIDASE // AMINE OXIDASE	114
Lsat_1_v5_gn_6_8840	Uncharacterized conserved protein	125
Lsat_1_v5_gn_8_43780		125.333
Lsat_1_v5_gn_8_123180	Predicted membrane protein	129.333
Lsat_1_v5_gn_2_54800		125
Lsat_1_v5_gn_8_72081	EMB|CAB61945.1	115
Lsat_1_v5_gn_2_38560	NAD DEPENDENT EPIMERASE/DEHYDRATASE // 3BETA-HYDROXYSTEROID-DEHYDROGENASE/DECARBOXYLASE ISOFORM 3	107.667
Lsat_1_v5_gn_8_133320	ABHYDROLASE DOMAIN-CONTAINING PROTEIN // CAAX AMINO TERMINAL PROTEASE FAMILY PROTEIN	106.667
Lsat_1_v5_gn_3_53301	FAMILY NOT NAMED // CYSTEINE-RICH REPEAT SECRETORY PROTEIN 12-RELATED	170
Lsat_1_v5_gn_8_64381	BHLH TRANSCRIPTION FACTOR	102
Lsat_1_v5_gn_7_51861	ALLERGEN V5/TPX-1-RELATED FAMILY PROTEIN-RELATED	107
Lsat_1_v5_gn_1_44521	Protein of unknown function (DUF789) (DUF789)	122
Lsat_1_v5_gn_9_103180	Ras-related protein Rab-2A (RAB2A)	136.333
Lsat_1_v5_gn_3_101601	structural maintenance of chromosome 4 (SMC4)	146.667
Lsat_1_v5_gn_2_116861	GLUCOSYL/GLUCURONOSYL TRANSFERASES // UDP-GLYCOSYLTRANSFERASE 76C1-RELATED	120.333
Lsat_1_v5_gn_6_95801		176
Lsat_1_v5_gn_3_73060	COLD SHOCK DOMAIN CONTAINING PROTEINS // SUBFAMILY NOT NAMED	104.667
Lsat_1_v5_gn_5_185781	protein phosphatase 1K [EC:3.1.3.16] (PPM1K, PP2CM)	130
Lsat_1_v5_gn_3_26720	Prefoldin subunit (Prefoldin_2)	116.333
Lsat_1_v5_gn_5_142340	beta-galactosidase (GLB1, ELNR1)	120
Lsat_1_v5_gn_7_90381	CAMP-RESPONSE ELEMENT BINDING PROTEIN-RELATED // SUBFAMILY NOT NAMED	109
Lsat_1_v5_gn_8_50180	solute carrier family 25 (mitochondrial uncoupling protein), member 27 (SLC25A27, UCP4)	158.667
Lsat_1_v5_gn_8_3921	HEAVY METAL TRANSPORT/DETOXIFICATION DOMAIN-CONTAINING PROTEIN	157.333
Lsat_1_v5_gn_8_1621	Domain of unknown function (DUF4408) (DUF4408)	127.333
Lsat_1_v5_gn_2_81280	SEVEN IN ABSENTIA HOMOLOG // E3 UBIQUITIN-PROTEIN LIGASE	162.667
Lsat_1_v5_gn_3_50960	Sucrose transporter and related proteins	105
Lsat_1_v5_gn_1_43120	mitotic-spindle organizing protein 1 (MZT1, GIP1, GIP2)	143
Lsat_1_v5_gn_4_32941	FAMILY NOT NAMED // RAS-RELATED PROTEIN RABA3	132.333
Lsat_1_v5_gn_1_48041	prenyl protein peptidase (RCE1, FACE2)	106
Lsat_1_v5_gn_1_47080		148
Lsat_1_v5_gn_5_113041	MEMBER OF 'GDXG' FAMILY OF LIPOLYTIC ENZYMES // CARBOXYLESTERASE 2-RELATED	101.333
Lsat_1_v5_gn_6_82021	Galactose oxidase / Beta-galactose oxidase	308.667
Lsat_1_v5_gn_1_35400	AUXIN-RESPONSIVE PROTEIN IAA27	139.667
Lsat_1_v5_gn_7_21680	VQ motif (VQ)	122.667
Lsat_1_v5_gn_7_66540		127.667
Lsat_1_v5_gn_7_72120	Snapin/Pallidin (Snapin_Pallidin)	131
Lsat_1_v5_gn_8_62201		111.667
Lsat_1_v5_gn_9_124320	FORMIN-RELATED // FORMIN-LIKE PROTEIN 11	108.667
Lsat_1_v5_gn_4_144160	NUCLEAR INHIBITOR OF PROTEIN PHOSPHATASE-1 // F16B3.3 PROTEIN	100
Lsat_1_v5_gn_5_107061		136.667
Lsat_1_v5_gn_4_155521	LIPID PHOSPHATE PHOSPHATASE // LIPID PHOSPHATE PHOSPHATASE 1-RELATED	151
Lsat_1_v5_gn_4_96961	FAMILY NOT NAMED // PATHOGENESIS-RELATED THAUMATIN-LIKE PROTEIN-RELATED	131
Lsat_1_v5_gn_4_12981	FAMILY NOT NAMED // PROTEIN PLANT CADMIUM RESISTANCE 11-RELATED	200
Lsat_1_v5_gn_5_20601	NAC DOMAIN-CONTAINING PROTEIN 100-RELATED	100.667
Lsat_1_v5_gn_5_103340	PPR repeat family (PPR_2)	104
Lsat_1_v5_gn_3_128941		109.333
Lsat_1_v5_gn_4_94700	HSL AND CLP PROTEASE // ATP-DEPENDENT CLP PROTEASE REGULATORY SUBUNIT CLPX	109.333
Lsat_1_v5_gn_8_49061		110.333
Lsat_1_v5_gn_2_22561	CAMP-RESPONSE ELEMENT BINDING PROTEIN-RELATED // BZIP TRANSCRIPTION FACTOR-LIKE PROTEIN	109.667
Lsat_1_v5_gn_2_63561	methylenetetrahydrofolate dehydrogenase (NADP+) / methenyltetrahydrofolate cyclohydrolase / formyltetrahydrofolate synthetase (MTHFD)	129
Lsat_1_v5_gn_9_21080	Cholesterol oxidase / Cholesterol-O(2) oxidoreductase // Histidine kinase / Protein kinase (histidine)	115.333
Lsat_1_v5_gn_1_5740	PROTEIN S-ACYLTRANSFERASE 8	152.333
Lsat_1_v5_gn_8_87980	Phospholipase A(2) / Phospholipase A2	160.333
Lsat_1_v5_gn_2_82620	Domain of unknown function (DUF4228) (DUF4228)	157.333
Lsat_1_v5_gn_3_45801	amidase (E3.5.1.4, amiE)	109
Lsat_1_v5_gn_9_64401	Tropinone reductase I / Tropinone reductase // Tropinone reductase II / Tropinone reductase	129.667
Lsat_1_v5_gn_8_37680	URIDINE KINASE // URIDINE KINASE	127.333
Lsat_1_v5_gn_4_3980	FAMILY NOT NAMED // EUKARYOTIC INITIATION FACTOR 4B-RELATED	105.333
Lsat_1_v5_gn_5_93381	PPR repeat (PPR) // PPR repeat (PPR_1) // PPR repeat family (PPR_2) // Pentatricopeptide repeat domain (PPR_3)	109.667
Lsat_1_v5_gn_7_92641	Ribonuclease III domain proteins	109.333
Lsat_1_v5_gn_4_84721	SERINE PROTEASE FAMILY S10 SERINE CARBOXYPEPTIDASE // SERINE CARBOXYPEPTIDASE-LIKE 45-RELATED	174.333
Lsat_1_v5_gn_5_165660	Senescence regulator (Senescence_reg)	105.667
Lsat_1_v5_gn_0_2980	LEUCINE-RICH REPEAT-CONTAINING PROTEIN // SUBFAMILY NOT NAMED	148.667
Lsat_1_v5_gn_5_5200		156.333
Lsat_1_v5_gn_6_33841		117.667
Lsat_1_v5_gn_8_96621		107.667
Lsat_1_v5_gn_8_67901	Non-specific serine/threonine protein kinase / Threonine-specific protein kinase	107.333
Lsat_1_v5_gn_7_65120		104.667
Lsat_1_v5_gn_4_41260		114
Lsat_1_v5_gn_8_143400	TETRATRICOPEPTIDE REPEAT PROTEIN, TPR // SUBFAMILY NOT NAMED	129.667
Lsat_1_v5_gn_7_53061		124
Lsat_1_v5_gn_6_33861		137.333
Lsat_1_v5_gn_8_54301		124.333
Lsat_1_v5_gn_9_92260		120.333
Lsat_1_v5_gn_4_158301	1-aminocyclopropane-1-carboxylate synthase (ACS)	113.667
Lsat_1_v5_gn_9_50240	SERINE/THREONINE-PROTEIN KINASE // SUBFAMILY NOT NAMED	149
Lsat_1_v5_gn_7_35041	mediator of RNA polymerase II transcription subunit 20 (MED20)	108
Lsat_1_v5_gn_0_42421	MITOTIC SPINDLE ASSEMBLY CHECKPOINT PROTEIN MAD2A	137.333
Lsat_1_v5_gn_1_46340		132.333
Lsat_1_v5_gn_4_183181	tRNA (adenine(58)-N(1))-methyltransferase / tRNA m(1)A(58) methyltransferase	135.667
Lsat_1_v5_gn_4_131541	TETRATRICOPEPTIDE REPEAT PROTEIN, TPR // SUBFAMILY NOT NAMED	109.667
Lsat_1_v5_gn_3_58781	Protein of unknown function (DUF1262) (DUF1262)	106
Lsat_1_v5_gn_8_82161	SOLUTE CARRIER FAMILY 35 // SUBFAMILY NOT NAMED	104.667
Lsat_1_v5_gn_2_74980	UNCHARACTERIZED DUF292 // REGULATOR OF VPS4 ACTIVITY IN THE MVB PATHWAY PROTEIN	129.333
Lsat_1_v5_gn_3_681	GRAS domain family (GRAS)	117.667
Lsat_1_v5_gn_4_3441	PCDC2 PROGRAMMED CELL DEATH PROTEIN 2 -RELATED // SUBFAMILY NOT NAMED	144.333
Lsat_1_v5_gn_9_80901		129.333
Lsat_1_v5_gn_5_16060	NADH dehydrogenase (ubiquinone) Fe-S protein 2 (NDUFS2)	129
Lsat_1_v5_gn_1_34480	ACYL-COA DESATURASE // DELTA-9 ACYL-LIPID DESATURASE 1-RELATED	104
Lsat_1_v5_gn_6_12600	ALPHA/BETA-HYDROLASES SUPERFAMILY PROTEIN	120.333
Lsat_1_v5_gn_3_49081		117
Lsat_1_v5_gn_6_90760	FAMILY NOT NAMED // MEMBRANE LIPOPROTEIN-RELATED	106.667
Lsat_1_v5_gn_7_116000	FAMILY NOT NAMED // PROTEIN C48D1.1, ISOFORM A-RELATED	146.333
Lsat_1_v5_gn_5_58200		129
Lsat_1_v5_gn_5_91300		118.667
Lsat_1_v5_gn_5_6061	Uncharacterized conserved protein, contains DTW domain	142.333
Lsat_1_v5_gn_4_63001	UNCHARACTERIZED RING ZINC FINGER-CONTAINING PROTEIN	113
Lsat_1_v5_gn_7_22580	PPR repeat (PPR) // PPR repeat family (PPR_2) // DYW family of nucleic acid deaminases (DYW_deaminase)	147
Lsat_1_v5_gn_8_20980	HYDROLASE FAMILY PROTEIN / HAD-SUPERFAMILY PROTEIN	141.333
Lsat_1_v5_gn_1_22980	Acetylxylan esterase	101.333
Lsat_1_v5_gn_2_130401	LysM domain (LysM)	107.667
Lsat_1_v5_gn_8_166400	TRANSCRIPTION FACTOR GATA GATA BINDING FACTOR // SUBFAMILY NOT NAMED	121
Lsat_1_v5_gn_1_68261		117.667
Lsat_1_v5_gn_8_157561	SERINE/THREONINE-PROTEIN KINASE WNK WITH NO LYSINE -RELATED // SUBFAMILY NOT NAMED	130.333
Lsat_1_v5_gn_5_42800	Protein of unknown function (DUF632) (DUF632) // Protein of unknown function (DUF630) (DUF630)	144
Lsat_1_v5_gn_7_31180	coatomer protein complex, subunit epsilon (COPE)	138
Lsat_1_v5_gn_9_79080	GATA TRANSCRIPTION FACTOR 25	132.333
Lsat_1_v5_gn_5_67680	UNCHARACTERIZED // UPF0587 PROTEIN C1ORF123 // DNA POLYMERASE 2 ALPHA 70 KDA SUBUNIT // DNA POLYMERASE ALPHA SUBUNIT B	156.333
Lsat_1_v5_gn_3_7280		126
Lsat_1_v5_gn_9_88941	PPR repeat (PPR) // PPR repeat family (PPR_2)	113
Lsat_1_v5_gn_9_81501	Protein tyrosine kinase (Pkinase_Tyr) // Leucine rich repeat (LRR_8)	114.667
Lsat_1_v5_gn_8_28081	ROP GUANINE NUCLEOTIDE EXCHANGE FACTOR 1	140.333
Lsat_1_v5_gn_3_109661	Non-specific serine/threonine protein kinase / Threonine-specific protein kinase	141
Lsat_1_v5_gn_2_41401	CYSTEINE-RICH REPEAT SECRETORY PROTEIN 11-RELATED	148.333
Lsat_1_v5_gn_1_13640	Leucine-rich repeat (LRR) protein associated with apoptosis in muscle tissue	112.667
Lsat_1_v5_gn_2_94721	serine/threonine-protein kinase PBS1 (PBS1)	136.333
Lsat_1_v5_gn_5_11840	SERINE/THREONINE PROTEIN PHOSPHATASE 2A PP2A REGULATORY SUBUNIT B // SUBFAMILY NOT NAMED	104.333
Lsat_1_v5_gn_3_67580	AMP-binding enzyme (AMP-binding) // AMP-binding enzyme C-terminal domain (AMP-binding_C)	139.333
Lsat_1_v5_gn_6_54121	NAD(P)H-quinone oxidoreductase subunit 6 (ndhG)	112.333
Lsat_1_v5_gn_7_54021	50S RIBOSOMAL PROTEIN L16 ARGININE HYDROXYLASE	106.667
Lsat_1_v5_gn_5_111280	Predicted 3'-5' exonuclease	111.333
Lsat_1_v5_gn_4_73480	16S rRNA (guanine(527)-N(7))-methyltransferase	104
Lsat_1_v5_gn_8_31300	NUCLEOLAR HISTONE METHYLTRANSFERASE-RELATED PROTEIN	106.667
Lsat_1_v5_gn_4_57760		103
Lsat_1_v5_gn_6_83780	PHOSPHATIDYLINOSITOL 4-KINASE GAMMA 2	137.333
Lsat_1_v5_gn_6_45380	MFS transporter, NNP family, nitrate/nitrite transporter (NRT, narK, nrtP, nasA)	223.333
Lsat_1_v5_gn_5_128980	CALCIUM-BINDING EF-HAND FAMILY PROTEIN-RELATED	114.667
Lsat_1_v5_gn_5_72560		107.667
Lsat_1_v5_gn_4_109600	NAC DOMAIN-CONTAINING PROTEIN 100-RELATED	120
Lsat_1_v5_gn_6_37700	SET AND MYND DOMAIN CONTAINING // SET DOMAIN-CONTAINING PROTEIN	119
Lsat_1_v5_gn_7_35440		100.667
Lsat_1_v5_gn_5_114720	Ribosome biogenesis protein SLX9 (SLX9)	112.333
Lsat_1_v5_gn_2_81120	FAMILY NOT NAMED // 50S RIBOSOMAL PROTEIN RELATED PROTEIN	113
Lsat_1_v5_gn_5_137700	FAMILY NOT NAMED // PECTINESTERASE 2-RELATED	142
Lsat_1_v5_gn_2_106101	RING-H2 FINGER PROTEIN ATL70	123.667
Lsat_1_v5_gn_8_33520	ATP-DEPENDENT CLP PROTEASE PROTEOLYTIC SUBUNIT // ATP-DEPENDENT CLP PROTEASE PROTEOLYTIC SUBUNIT, MITOCHONDRIAL-RELATED	102
Lsat_1_v5_gn_1_59860	tubulin alpha (TUBA)	101
Lsat_1_v5_gn_1_128420	SBP domain (SBP)	148
Lsat_1_v5_gn_4_5640	Protein of unknown function (DUF1645) (DUF1645)	103.333
Lsat_1_v5_gn_3_44940	Methylcrotonoyl-CoA carboxylase / Methylcrotonyl-CoA carboxylase	118.333
Lsat_1_v5_gn_7_59561	Cation transport protein (TrkH)	140
Lsat_1_v5_gn_8_70401	HELICASE-RELATED // ENDORIBONUCLEASE DICER HOMOLOG 3	109.667
Lsat_1_v5_gn_5_153041	mitochondrial inner membrane protease subunit 2 (IMP2)	114.667
Lsat_1_v5_gn_3_50580	Wall-associated receptor kinase galacturonan-binding (GUB_WAK_bind) // Wall-associated receptor kinase C-terminal (WAK_assoc)	123.667
Lsat_1_v5_gn_3_33461		104.667
Lsat_1_v5_gn_3_121460	HR-like lesion-inducing (HR_lesion)	107.333
Lsat_1_v5_gn_8_88920	T6A9.7 PROTEIN	121.667
Lsat_1_v5_gn_5_126341	B-box zinc finger (zf-B_box)	124.333
Lsat_1_v5_gn_4_80120	FAMILY NOT NAMED // COMM DOMAIN-CONTAINING PROTEIN 9	124.667
Lsat_1_v5_gn_3_51661	Protein of unknown function, DUF538 (DUF538)	114.667
Lsat_1_v5_gn_2_108301	IMPORTIN-7, 8, 11 // EXPORTIN-2	101.667
Lsat_1_v5_gn_4_9061	Transferred entry: 2.3.2.23, 2.3.2.27 and 6.2.1.45	101.667
Lsat_1_v5_gn_7_7380	5'-3' EXONUCLEASE FAMILY PROTEIN	107.667
Lsat_1_v5_gn_5_135760	Transcription factor regulating root and shoot growth via Pin3 (BRX) // Transcription factor BRX N-terminal domain (BRX_N)	120.333
Lsat_1_v5_gn_1_52681	RING FINGER DOMAIN-CONTAINING // RING-H2 FINGER PROTEIN ATL3	134
Lsat_1_v5_gn_4_162940		101.333
Lsat_1_v5_gn_6_99040	7-deoxyloganetin glucosyltransferase / UGT85A24	116.667
Lsat_1_v5_gn_3_4061	PHOSPHOLIPASE D // SUBFAMILY NOT NAMED	112
Lsat_1_v5_gn_7_36280		114.333
Lsat_1_v5_gn_8_142161	hypothetical protein (K09131)	116
Lsat_1_v5_gn_8_23220	ANKYRIN REPEAT AND PROTEIN KINASE DOMAIN-CONTAINING PROTEIN // SUBFAMILY NOT NAMED	110.667
Lsat_1_v5_gn_8_46300	PPR repeat (PPR) // PPR repeat family (PPR_2) // Pentatricopeptide repeat domain (PPR_3)	128
Lsat_1_v5_gn_4_73620		112.333
Lsat_1_v5_gn_3_58041	STEROL REGULATORY ELEMENT-BINDING PROTEIN // SUBFAMILY NOT NAMED	124.667
Lsat_1_v5_gn_8_15720	Dof domain, zinc finger (zf-Dof)	108.667
Lsat_1_v5_gn_8_85121	DNA repair protein RAD51 (RAD51)	111
Lsat_1_v5_gn_2_118420		109
Lsat_1_v5_gn_3_97721	GLUCOSYL/GLUCURONOSYL TRANSFERASES // UDP-GLYCOSYLTRANSFERASE 83A1	119
Lsat_1_v5_gn_7_88001	EPIDIDYMAL MEMBRANE PROTEIN E9-RELATED // SUBFAMILY NOT NAMED	110
Lsat_1_v5_gn_8_64801	Cytochrome P450 CYP4/CYP19/CYP26 subfamilies	109.667
Lsat_1_v5_gn_4_64920		126
Lsat_1_v5_gn_2_113101	Cytochrome P450 CYP2 subfamily	113.333
Lsat_1_v5_gn_6_19261	PHOSPHATIDYLINOSITOL N-ACETYLGLUCOSAMINYLTRANSFERASE SUBUNIT P DOWN SYNDROME CRITICAL REGION PROTEIN 5 -RELATED // F1O19.10 PROTEIN	120.667
Lsat_1_v5_gn_3_19441	LOW MOLECULAR WEIGHT PROTEIN TYROSINE PHOSPHATASE // PEPTIDYL-TRNA HYDROLASE PTRHD1-RELATED	125.333
Lsat_1_v5_gn_9_91601		140.667
Lsat_1_v5_gn_2_107641	ASSOCIATE OF C-MYC AMY-1 // C-MYC-BINDING PROTEIN	108
Lsat_1_v5_gn_7_12661	zinc-finger of the FCS-type, C2-C2 (zf-FLZ)	135
Lsat_1_v5_gn_7_18961	RING FINGER PROTEIN 41, 151 // SUBFAMILY NOT NAMED	118.667
Lsat_1_v5_gn_7_95641		125.333
Lsat_1_v5_gn_6_1640		103.667
Lsat_1_v5_gn_7_78341	FAMILY NOT NAMED // EXPRESSED PROTEIN	137.333
Lsat_1_v5_gn_4_112141	single-strand DNA-binding protein (ssb)	100.667
Lsat_1_v5_gn_8_7481		123.333
Lsat_1_v5_gn_5_52881	E3 ubiquitin-protein ligase Topors [EC:6.3.2.19] (TOPORS)	121.333
Lsat_1_v5_gn_4_35880	Chaperone for wingless signalling and trafficking of LDL receptor (Mesd)	118.667
Lsat_1_v5_gn_7_1160	3-isopropylmalate/(R)-2-methylmalate dehydratase small subunit (leuD)	118.333
Lsat_1_v5_gn_2_135401	Non-specific serine/threonine protein kinase / Threonine-specific protein kinase	116.667
Lsat_1_v5_gn_5_132201	Polygalacturonase / Pectinase	121
Lsat_1_v5_gn_1_62181	S-methyl-5'-thioadenosine phosphorylase / MTAPase	104
Lsat_1_v5_gn_1_13821	Sterol 24-C-methyltransferase / Zymosterol-24-methyltransferase	116
Lsat_1_v5_gn_4_152881	F10A5.16	114.667
Lsat_1_v5_gn_9_5160	RHO GTPASE-ACTIVATING PROTEIN 3-RELATED	118.333
Lsat_1_v5_gn_1_31020	CYCLIC NUCLEOTIDE-GATED ION CHANNEL 7-RELATED	112.667
Lsat_1_v5_gn_1_113000		104.333
Lsat_1_v5_gn_0_27560	PPR repeat family (PPR_2)	106.667
Lsat_1_v5_gn_2_108920	AQUAPORIN TRANSPORTER // AQUAPORIN PIP2-1-RELATED	131.333
Lsat_1_v5_gn_4_137221	DJ-1/THIJ/PFPI FAMILY PROTEIN	109
Lsat_1_v5_gn_2_91220		101.667
Lsat_1_v5_gn_5_169701	4-alpha-methyl-delta7-sterol-4alpha-methyl oxidase (SMO2)	111.333
Lsat_1_v5_gn_5_148860	Vacuole membrane protein VMP1	110.333
Lsat_1_v5_gn_9_6040	Predicted transposase	116.333
Lsat_1_v5_gn_5_58101	Protein tyrosine kinase (Pkinase_Tyr) // Phloem protein 2 (PP2)	102.333
Lsat_1_v5_gn_2_123120	Leucine rich repeat (LRR_8)	110
Lsat_1_v5_gn_9_13261	FAMILY NOT NAMED // CYSTEINE-RICH REPEAT SECRETORY PROTEIN 55	109.333
Lsat_1_v5_gn_7_84920		107.333
Lsat_1_v5_gn_2_103201	RNA-binding protein Nova (NOVA)	107.667
Lsat_1_v5_gn_6_112000	(+)-abscisic acid 8'-hydroxylase (E1.14.13.93)	106.667
Lsat_1_v5_gn_2_108561	PPR repeat family (PPR_2)	103
Lsat_1_v5_gn_5_176540		102
Lsat_1_v5_gn_1_9961	PPR repeat (PPR) // PPR repeat family (PPR_2)	100.667
Lsat_1_v5_gn_5_125200	B-box zinc finger (zf-B_box)	102
Lsat_1_v5_gn_3_14141	TETRATRICOPEPTIDE REPEAT PROTEIN, TPR // SUBFAMILY NOT NAMED	109.333
Lsat_1_v5_gn_3_113520	F-box-like (F-box-like)	100.333
Lsat_1_v5_gn_6_34321	CARBOXYLESTERASE 15-RELATED	109.667
Lsat_1_v5_gn_3_29821	signal peptidase complex subunit 1 (SPCS1)	107
Lsat_1_v5_gn_7_23740	IONOTROPIC GLUTAMATE RECEPTOR // SUBFAMILY NOT NAMED	103.333
Lsat_1_v5_gn_8_150861	Delta(12)-fatty-acid desaturase / Oleoyl-CoA Delta(12) desaturase // Transferred entry: 1.14.19.22	100
Lsat_1_v5_gn_4_40881	FAMILY NOT NAMED // ETHYLENE-RESPONSIVE TRANSCRIPTION FACTOR 13	100
Lsat_1_v5_gn_1_7760	FLORAL HOMEOTIC PROTEIN PISTILLATA	295
Lsat_1_v5_gn_9_87761	Laccase / Urishiol oxidase // L-ascorbate oxidase / Ascorbase	133.667

## Sheet: Okee (LSL) unique expression
Supplementary Table 3. Moderately Expressed Gene Sets.xlsx
Subsets of genes that are moderately expressed (TPM ≥ 100) uniquely and among all selected L. sativa genotypes. Sheets list L. sativa gene ID from Phytozome V13 and functional “defline”, and mean transcripts per million (TPM) from n = 3 biological replicates for each genotype.
Sheet 3: Moderately expressed genes unique to ‘Okeechobee’
GeneID	Phytozome_defline	okeechobee_mean_reads
Lsat_1_v5_gn_5_105420	Cupin (Cupin_1)	4635
Lsat_1_v5_gn_1_99180	LEUCINE-RICH REPEAT-CONTAINING PROTEIN // SUBFAMILY NOT NAMED	644.333
Lsat_1_v5_gn_1_99240	LEUCINE-RICH REPEAT-CONTAINING PROTEIN // SUBFAMILY NOT NAMED	542
Lsat_1_v5_gn_7_39460	profilin (PFN)	516
Lsat_1_v5_gn_3_87780	Spermidine synthase / Putrescine aminopropyltransferase	500.333
Lsat_1_v5_gn_3_139140	Dihydrolipoyllysine-residue succinyltransferase / Succinyl-CoA:dihydrolipoate S-succinyltransferase // Adenine phosphoribosyltransferase / Transphosphoribosidase	242.667
Lsat_1_v5_gn_6_31481	NA+/CA2+ K+ INDEPENDENT EXCHANGER // CATION/CALCIUM EXCHANGER 1	209
Lsat_1_v5_gn_6_53901	Leucine Rich Repeat (LRR_1) // Leucine rich repeat N-terminal domain (LRRNT_2) // Leucine rich repeat (LRR_8)	664.667
Lsat_1_v5_gn_1_99060	LEUCINE-RICH REPEAT-CONTAINING PROTEIN // SUBFAMILY NOT NAMED // SUBFAMILY NOT NAMED	3170
Lsat_1_v5_gn_0_19660	LEUCINE-RICH REPEAT-CONTAINING PROTEIN // SUBFAMILY NOT NAMED	207.667
Lsat_1_v5_gn_5_54420		867.667
Lsat_1_v5_gn_3_122040	Deacetoxyvindoline 4-hydroxylase / Desacetyoxyvindoline-17-hydroxylase	272
Lsat_1_v5_gn_3_48601		558
Lsat_1_v5_gn_1_99041		806.667
Lsat_1_v5_gn_9_95120	NAC DOMAIN-CONTAINING PROTEIN 19-RELATED	1796.33
Lsat_1_v5_gn_8_129201	TRANSCRIPTIONAL ADAPTOR 2 ADA2 -RELATED // TRANSCRIPTIONAL ADAPTER ADA2A	713
Lsat_1_v5_gn_3_28980	CYSTEINE-RICH RECEPTOR-LIKE PROTEIN KINASE 2	310
Lsat_1_v5_gn_8_8201		166.333
Lsat_1_v5_gn_3_103061	2-OXOGLUTARATE (2OG) AND FE(II)-DEPENDENT OXYGENASE SUPERFAMILY PROTEIN-RELATED	290.667
Lsat_1_v5_gn_9_9980	Leucine rich repeat proteins, some proteins contain F-box	288.667
Lsat_1_v5_gn_5_76460	SEC14 RELATED PROTEIN // SUBFAMILY NOT NAMED	130.667
Lsat_1_v5_gn_9_94640	WD REPEAT-CONTAINING PROTEIN 48	559.667
Lsat_1_v5_gn_3_40341	Wound-induced protein (DUF3774)	271.333
Lsat_1_v5_gn_1_76340	Allyl-alcohol dehydrogenase // 2-alkenal reductase (NADP(+)) / NADPH-dependent alkenal/one oxidoreductase // 2-alkenal reductase (NAD(P)(+)) / NADPH:2-alkenal alpha,beta-hydrogenase	862.333
Lsat_1_v5_gn_2_10340	F-box domain (F-box)	280.333
Lsat_1_v5_gn_8_48680	LEUCINE-RICH REPEAT-CONTAINING PROTEIN // DISEASE RESISTANCE PROTEIN-RELATED	506.667
Lsat_1_v5_gn_8_138180	Leucine Rich Repeat (LRR_1) // Leucine rich repeat N-terminal domain (LRRNT_2) // Leucine rich repeat (LRR_8)	212.333
Lsat_1_v5_gn_4_137160	DJ-1/THIJ/PFPI FAMILY PROTEIN	190
Lsat_1_v5_gn_9_62000	F-box domain (F-box) // FBD (FBD) // SAWADEE domain (SAWADEE)	123.333
Lsat_1_v5_gn_2_4881	CYCLIN-B2-3-RELATED	168.333
Lsat_1_v5_gn_1_22720	Isoflavone 2'-hydroxylase / Isoflavone 2'-monooxygenase	371.667
Lsat_1_v5_gn_9_94461	FAMILY NOT NAMED // DNA REPAIR PROTEIN RADA-LIKE PROTEIN // FAMILY NOT NAMED	466
Lsat_1_v5_gn_6_44800	Leucine Rich Repeat (LRR_1) // Leucine rich repeat N-terminal domain (LRRNT_2) // Leucine rich repeat (LRR_8)	163.333
Lsat_1_v5_gn_2_5821		347.333
Lsat_1_v5_gn_6_86961	ASPARTYL PROTEASE FAMILY PROTEIN	266.667
Lsat_1_v5_gn_6_31460	NA+/CA2+ K+ INDEPENDENT EXCHANGER // CATION/CALCIUM EXCHANGER 1	181
Lsat_1_v5_gn_3_117600	LEUCINE-RICH REPEAT-CONTAINING PROTEIN // SUBFAMILY NOT NAMED	317
Lsat_1_v5_gn_3_117620		350.333
Lsat_1_v5_gn_8_123301	LEUCINE-RICH REPEAT-CONTAINING PROTEIN // SUBFAMILY NOT NAMED	100.333
Lsat_1_v5_gn_3_58380	RING FINGER DOMAIN-CONTAINING // RING/U-BOX DOMAIN-CONTAINING PROTEIN	625.667
Lsat_1_v5_gn_6_50580	histone H4 (H4)	174.667
Lsat_1_v5_gn_3_61840	FAMILY NOT NAMED // PROTEIN KINASE-LIKE PROTEIN	188.333
Lsat_1_v5_gn_4_107181	MAMMARY TURMOR VIRUS RECEPTOR HOMOLOG 1, 2 MTVR1, 2 // TPR AND ANKYRIN REPEAT-CONTAINING PROTEIN 1	149.333
Lsat_1_v5_gn_4_85660	Leucine Rich Repeat (LRR_1) // Leucine rich repeat N-terminal domain (LRRNT_2) // Leucine rich repeat (LRR_8)	236.667
Lsat_1_v5_gn_2_91561		154.333
Lsat_1_v5_gn_8_130720	Sodium-exporting ATPase / Sodium-translocating P-type ATPase	132.667
Lsat_1_v5_gn_0_19860	LEUCINE-RICH REPEAT-CONTAINING PROTEIN // SUBFAMILY NOT NAMED	106.333
Lsat_1_v5_gn_3_18221	LA-RELATED PROTEIN 1B-RELATED	126.333
Lsat_1_v5_gn_6_51360	Cytochrome P450 CYP2 subfamily	126.333
Lsat_1_v5_gn_8_123481		137
Lsat_1_v5_gn_8_124121		118
Lsat_1_v5_gn_3_22861	F-box domain (F-box)	158.333
Lsat_1_v5_gn_8_157441	Leucine Rich Repeat (LRR_1) // Leucine rich repeat N-terminal domain (LRRNT_2) // Leucine rich repeat (LRR_8)	209.333
Lsat_1_v5_gn_4_167081	Non-specific serine/threonine protein kinase / Threonine-specific protein kinase	117.333
Lsat_1_v5_gn_6_75820	DNA helicase	105.667
Lsat_1_v5_gn_9_67701		115.667
Lsat_1_v5_gn_5_30641	GTPase Rab6/YPT6/Ryh1, small G protein superfamily	184.667
Lsat_1_v5_gn_7_83480	TRANSCRIPTION FACTOR BHLH18-RELATED	162.333
Lsat_1_v5_gn_8_114961		157.667
Lsat_1_v5_gn_2_3900	cyclin B (CCNB)	213
Lsat_1_v5_gn_8_93080	MYB-LIKE DNA-BINDING PROTEIN MYB // SUBFAMILY NOT NAMED	109
Lsat_1_v5_gn_1_8140	Isoflavone 2'-hydroxylase / Isoflavone 2'-monooxygenase	158.333
Lsat_1_v5_gn_7_10721	Benzoate O-methyltransferase // Salicylate carboxymethyltransferase / Salicylate O-methyltransferase // Anthranilate O-methyltransferase	143.667
Lsat_1_v5_gn_4_152340	ZF-HD protein dimerisation region (ZF-HD_dimer)	110.333
Lsat_1_v5_gn_3_60021	GALACTURONOSYLTRANSFERASE-LIKE 3-RELATED	228.667
Lsat_1_v5_gn_3_116920	NB-ARC domain (NB-ARC) // Leucine rich repeat (LRR_8)	264.333
Lsat_1_v5_gn_4_86141	Plant protein of unknown function (DUF247)	555
Lsat_1_v5_gn_7_10741	7-methylxanthosine synthase / XRS1 // Benzoate O-methyltransferase // Salicylate carboxymethyltransferase / Salicylate O-methyltransferase	271.333
Lsat_1_v5_gn_8_78801	LEUCINE-RICH REPEAT PROTEIN KINASE-LIKE PROTEIN	175
Lsat_1_v5_gn_1_85160	Non-specific serine/threonine protein kinase / Threonine-specific protein kinase	112
Lsat_1_v5_gn_9_105800		148.667
Lsat_1_v5_gn_7_88201	[Myosin heavy-chain] kinase / Myosin II heavy-chain kinase	194.333
Lsat_1_v5_gn_8_47041	Protein kinase domain (Pkinase) // Not1 N-terminal domain, CCR4-Not complex component (Not3)	235
Lsat_1_v5_gn_1_26300	Calmodulin binding protein-like (Calmodulin_bind)	144.667
Lsat_1_v5_gn_7_93780	Glycine rich protein family (GRP)	369.667
Lsat_1_v5_gn_9_87901	Rubber elongation factor protein (REF) (REF)	123.667
Lsat_1_v5_gn_1_60601	RECEPTOR LIKE PROTEIN 54	300.667
Lsat_1_v5_gn_1_76460	Allyl-alcohol dehydrogenase // 2-alkenal reductase (NADP(+)) / NADPH-dependent alkenal/one oxidoreductase	127.333
Lsat_1_v5_gn_1_30041		242.667
Lsat_1_v5_gn_3_39080	MYB-LIKE DNA-BINDING PROTEIN MYB // SUBFAMILY NOT NAMED	526.333
Lsat_1_v5_gn_9_71981		214
Lsat_1_v5_gn_0_33740		240
Lsat_1_v5_gn_0_43420	LEUCINE-RICH REPEAT-CONTAINING PROTEIN // SUBFAMILY NOT NAMED	139.333
Lsat_1_v5_gn_4_66800	CHROMATIN MODIFICATION-RELATED PROTEIN EAF1	293.667
Lsat_1_v5_gn_8_134801	Wax ester synthase-like Acyl-CoA acyltransferase domain (WES_acyltransf) // Protein of unknown function (DUF1298) (DUF1298)	223.333
Lsat_1_v5_gn_4_65761	RNF5 // SUBFAMILY NOT NAMED	252
Lsat_1_v5_gn_8_52240		172.667
Lsat_1_v5_gn_2_480		236
Lsat_1_v5_gn_5_26620	CAMP-RESPONSE ELEMENT BINDING PROTEIN-RELATED // SUBFAMILY NOT NAMED	333.667
Lsat_1_v5_gn_8_124840	NUCLEOPORIN-RELATED // DIRIGENT PROTEIN 20-RELATED	266.667
Lsat_1_v5_gn_3_69721		182.667
Lsat_1_v5_gn_2_72521	PPR repeat (PPR) // PPR repeat family (PPR_2)	163.333
Lsat_1_v5_gn_7_97761		146.333
Lsat_1_v5_gn_8_121581		212.667
Lsat_1_v5_gn_8_99240	GLUTATHIONE S-TRANSFERASE, GST, SUPERFAMILY, GST DOMAIN CONTAINING // SUBFAMILY NOT NAMED	156.333
Lsat_1_v5_gn_3_77021	Dehydrin (Dehydrin)	668
Lsat_1_v5_gn_5_24920	GLUCOSYL/GLUCURONOSYL TRANSFERASES // UDP-GLYCOSYLTRANSFERASE 89B1	254
Lsat_1_v5_gn_4_48340		237.333
Lsat_1_v5_gn_9_41960	AP2 domain (AP2)	236.667
Lsat_1_v5_gn_6_53560	Per1-like (Per1)	260.333
Lsat_1_v5_gn_4_65741	PPR repeat (PPR) // PPR repeat family (PPR_2)	148.333
Lsat_1_v5_gn_4_73560	DNA ligase (ATP) / Sealase	137
Lsat_1_v5_gn_5_128280	EREBP-like factor (EREBP)	164
Lsat_1_v5_gn_3_3380	Trypsin and protease inhibitor (Kunitz_legume)	190.667
Lsat_1_v5_gn_9_72200		135.333
Lsat_1_v5_gn_9_27300	Guanylate kinase / Guanosine monophosphate kinase	179
Lsat_1_v5_gn_2_4121	Vinorine synthase	102
Lsat_1_v5_gn_1_5340	AP2 domain (AP2)	107.333
Lsat_1_v5_gn_5_140040	X-BOX TRANSCRIPTION FACTOR-RELATED // SUBFAMILY NOT NAMED	177
Lsat_1_v5_gn_1_78621	ALCOHOL DEHYDROGENASE RELATED // SUBFAMILY NOT NAMED	110.333
Lsat_1_v5_gn_5_153261	PPR repeat (PPR) // PPR repeat family (PPR_2) // Pentatricopeptide repeat domain (PPR_3)	174.333
Lsat_1_v5_gn_2_44460	FAMILY NOT NAMED // SUBFAMILY NOT NAMED // FAMILY NOT NAMED // F-BOX PROTEIN PP2-B13-RELATED	110
Lsat_1_v5_gn_5_50020	Non-specific serine/threonine protein kinase / Threonine-specific protein kinase	323.667
Lsat_1_v5_gn_5_54521	Protein kinase domain (Pkinase) // Protein tyrosine kinase (Pkinase_Tyr)	136.333
Lsat_1_v5_gn_5_39440	NB-ARC domain (NB-ARC) // TIR domain (TIR_2) // Leucine rich repeat (LRR_8)	124
Lsat_1_v5_gn_2_85220	1-acyl-sn-glycerol-3-phosphate acyltransferase (plsC)	391.667
Lsat_1_v5_gn_8_69161	Helix-loop-helix DNA-binding domain (HLH)	221.333
Lsat_1_v5_gn_9_94921	MFS transporter, OCT family, solute carrier family 22 (organic cation transporter), member 4/5 (SLC22A4_5, OCTN)	118.333
Lsat_1_v5_gn_4_38780	F-box domain (F-box)	130.333
Lsat_1_v5_gn_8_53361	FAMILY NOT NAMED // INDOLE-3-ACETIC ACID-AMIDO SYNTHETASE GH3.9-RELATED	102.333
Lsat_1_v5_gn_3_114861	LEUCINE-RICH REPEAT-CONTAINING PROTEIN // SUBFAMILY NOT NAMED	171
Lsat_1_v5_gn_1_85600	FAMILY NOT NAMED // ANKYRIN REPEAT-CONTAINING PROTEIN-RELATED // ANKYRIN REPEAT FAMILY PROTEIN	182
Lsat_1_v5_gn_8_32101		115
Lsat_1_v5_gn_3_83600	PB1 domain (PB1)	162
Lsat_1_v5_gn_3_76921	Dehydrin (Dehydrin)	154
Lsat_1_v5_gn_4_18820		198
Lsat_1_v5_gn_3_14600	ENDO-1,4-BETA-GLUCANASE // SUBFAMILY NOT NAMED	144
Lsat_1_v5_gn_6_99080	7-deoxyloganetin glucosyltransferase / UGT85A24	100.667
Lsat_1_v5_gn_4_75020	INHIBITOR OF APOPTOSIS // S-RIBONUCLEASE BINDING PROTEIN SBP1-RELATED	151.667
Lsat_1_v5_gn_9_93061	MITOGEN-ACTIVATED KINASE KINASE KINASE // MITOGEN-ACTIVATED PROTEIN KINASE KINASE KINASE 17-RELATED	154
Lsat_1_v5_gn_5_6700	Wound-induced protein (DUF3774)	104
Lsat_1_v5_gn_4_13560		155
Lsat_1_v5_gn_5_42060	Leucine Rich Repeat (LRR_1) // Leucine rich repeat N-terminal domain (LRRNT_2) // Leucine rich repeat (LRR_8)	131.333
Lsat_1_v5_gn_7_53901	F-box domain (F-box) // F-box associated domain (FBA_3)	101.333
Lsat_1_v5_gn_5_177661	DNAJ HOMOLOG SUBFAMILY C MEMBER // SUBFAMILY NOT NAMED	200.333
Lsat_1_v5_gn_5_1461	POTASSIUM CHANNEL, SUBFAMILY K // SUBFAMILY NOT NAMED	167.333
Lsat_1_v5_gn_7_10540	histone H3 (H3)	211
Lsat_1_v5_gn_6_220	FAMILY NOT NAMED // WRKY TRANSCRIPTION FACTOR 48-RELATED	159
Lsat_1_v5_gn_8_29021		114
Lsat_1_v5_gn_2_85661	Plant protein of unknown function (DUF247)	199.667
Lsat_1_v5_gn_1_46180		230.667
Lsat_1_v5_gn_8_144720	interleukin-1 receptor-associated kinase 4 (IRAK4)	110
Lsat_1_v5_gn_3_2301	IMIDAZOLE GLYCEROL PHOSPHATE SYNTHASE SUBUNIT HISF/H IGP SYNTHASE SUBUNIT HISF/H // IMIDAZOLE GLYCEROL PHOSPHATE SYNTHASE HISHF	132.333
Lsat_1_v5_gn_2_10520	F-box domain (F-box) // F-box associated (FBA_1)	114.667
Lsat_1_v5_gn_8_100221	Plant protein of unknown function (DUF247)	103
Lsat_1_v5_gn_2_116461	3-KETOACYL-COA SYNTHASE 12-RELATED	155
Lsat_1_v5_gn_9_40600	interleukin-1 receptor-associated kinase 4 (IRAK4)	126
Lsat_1_v5_gn_7_6341	MEMBER OF 'GDXG' FAMILY OF LIPOLYTIC ENZYMES // CARBOXYLESTERASE 8-RELATED	175.333
Lsat_1_v5_gn_1_98241	LEUCINE-RICH REPEAT-CONTAINING PROTEIN // SUBFAMILY NOT NAMED	200.333
Lsat_1_v5_gn_6_47340	solute carrier family 25 (mitochondrial adenine nucleotide translocator), member 4/5/6/31 (SLC25A4S, ANT)	137.667
Lsat_1_v5_gn_8_69601	Leucine rich repeat N-terminal domain (LRRNT_2) // Leucine rich repeat (LRR_8)	176.333
Lsat_1_v5_gn_3_90620	TRANSCRIPTION FACTOR HEC1	143
Lsat_1_v5_gn_5_128881	glutamate receptor ionotropic, NMDA 1 (GRIN1) // glutamate receptor, ionotropic, plant (GRIP)	163
Lsat_1_v5_gn_3_10461	FAMILY NOT NAMED // ETHYLENE-RESPONSIVE TRANSCRIPTION FACTOR CRF5-RELATED	135.333
Lsat_1_v5_gn_9_7300	NPR1 interacting (NPR1_interact)	154.667
Lsat_1_v5_gn_3_31000	SQUAMOSA PROMOTER-BINDING-LIKE PROTEIN 10-RELATED	139.667
Lsat_1_v5_gn_3_10301	Peptidase inhibitor I9 (Inhibitor_I9)	102.667
Lsat_1_v5_gn_1_39081	zinc-finger of the FCS-type, C2-C2 (zf-FLZ)	274.333
Lsat_1_v5_gn_4_138540	AP2 domain (AP2)	133.333
Lsat_1_v5_gn_2_84800	MITOGEN-ACTIVATED PROTEIN KINASE KINASE KINASE 19-RELATED	419.333
Lsat_1_v5_gn_5_174240	FAMILY NOT NAMED // PROTEIN LIGHT-DEPENDENT SHORT HYPOCOTYLS 6	101
Lsat_1_v5_gn_4_110681	diacylglycerol kinase (ATP) (dgkA, DGK)	184.333
Lsat_1_v5_gn_9_125141	LEUCINE-RICH REPEAT-CONTAINING PROTEIN // SUBFAMILY NOT NAMED	150.667
Lsat_1_v5_gn_3_85521	GROWTH-REGULATING FACTOR 1-RELATED	108.667
Lsat_1_v5_gn_3_64820	Protein kinase domain (Pkinase) // Leucine Rich Repeat (LRR_1) // Leucine rich repeat N-terminal domain (LRRNT_2) // Leucine rich repeat (LRR_8)	104.333
Lsat_1_v5_gn_9_35561	FAMILY NOT NAMED // DISEASE RESISTANCE FAMILY PROTEIN/LRR FAMILY PROTEIN-RELATED	153.333
Lsat_1_v5_gn_2_93200		131.333
Lsat_1_v5_gn_1_45361		145
Lsat_1_v5_gn_1_18441	CYTOCHROME P450, FAMILY 721, SUBFAMILY A, POLYPEPTIDE 1	119.667
Lsat_1_v5_gn_6_96340	MATE EFFLUX FAMILY PROTEIN	136
Lsat_1_v5_gn_9_27681		115
Lsat_1_v5_gn_2_102081	E3 ubiquitin-protein ligase BAH [EC:6.3.2.19] (BAH, NLA)	127.333
Lsat_1_v5_gn_6_50141	Leucine Rich Repeat (LRR_1) // Leucine rich repeat N-terminal domain (LRRNT_2) // Leucine rich repeat (LRR_8)	130.667
Lsat_1_v5_gn_2_86940	ALPHA-HYDROXYNITRILE LYASE-RELATED	121
Lsat_1_v5_gn_2_87161	Domain of unknown function (DUF4228) (DUF4228)	137.333
Lsat_1_v5_gn_4_10320	FAMILY NOT NAMED // WRKY TRANSCRIPTION FACTOR 10-RELATED	126.667
Lsat_1_v5_gn_1_76160		100
Lsat_1_v5_gn_7_106320	AMINE OXIDASE // LYSINE-SPECIFIC HISTONE DEMETHYLASE 1 HOMOLOG 2	158
Lsat_1_v5_gn_9_55121		129.667
Lsat_1_v5_gn_7_87881		160.667
Lsat_1_v5_gn_7_75440	CELL DIVISION PROTEIN KINASE // PROTEIN KINASE SUPERFAMILY PROTEIN	159
Lsat_1_v5_gn_2_5761	LEUCINE-RICH REPEAT-CONTAINING PROTEIN // SUBFAMILY NOT NAMED // FAMILY NOT NAMED // SUBFAMILY NOT NAMED	129.667
Lsat_1_v5_gn_3_75360		105
Lsat_1_v5_gn_1_3100	queuine tRNA-ribosyltransferase [EC:2.4.2.29] (tgt, QTRT1)	116
Lsat_1_v5_gn_8_43541	B3 DNA binding domain (B3) // Ankyrin repeats (many copies) (Ank_4)	375.333
Lsat_1_v5_gn_9_60660	PRENYLATED RAB ACCEPTOR 1-RELATED // PRA1 FAMILY PROTEIN B1-RELATED	215.667
Lsat_1_v5_gn_4_150441	LEUCINE-RICH REPEAT-CONTAINING PROTEIN // DISEASE RESISTANCE PROTEIN-RELATED	111.333
Lsat_1_v5_gn_3_54461		107.667
Lsat_1_v5_gn_2_32900	F-box domain (F-box) // TIR domain (TIR)	142.667
Lsat_1_v5_gn_4_136381		120
Lsat_1_v5_gn_5_63420	Thaumatin family (Thaumatin) // D-mannose binding lectin (B_lectin) // Protein tyrosine kinase (Pkinase_Tyr) // PAN-like domain (PAN_2)	123
Lsat_1_v5_gn_4_155700	Probable lipid transfer (LTP_2)	139.667
Lsat_1_v5_gn_6_52661	interleukin-1 receptor-associated kinase 4 (IRAK4)	301.333
Lsat_1_v5_gn_2_63801	Site-specific DNA-methyltransferase (adenine-specific) / Restriction-modification system	124.333
Lsat_1_v5_gn_8_23721	FAMILY NOT NAMED // CYTOCHROME P450 94C1	118.667
Lsat_1_v5_gn_3_39020	MYB-LIKE DNA-BINDING PROTEIN MYB // SUBFAMILY NOT NAMED	749.667
Lsat_1_v5_gn_2_120441	Leucine-rich repeat protein // Serine/threonine protein kinase	146.667
Lsat_1_v5_gn_7_52980	TREHALOSE-6-PHOSPHATE SYNTHASE // ALPHA,ALPHA-TREHALOSE-PHOSPHATE SYNTHASE [UDP-FORMING] 11-RELATED	153.667
Lsat_1_v5_gn_1_64800	histone H2B (H2B)	104.667
Lsat_1_v5_gn_5_56900	GTPASE, IMAP FAMILY MEMBER-RELATED // TRANSLOCASE OF CHLOROPLAST 159, CHLOROPLASTIC	117.667
Lsat_1_v5_gn_2_120501	Protein kinase domain (Pkinase) // Leucine rich repeat N-terminal domain (LRRNT_2) // Leucine rich repeat (LRR_8)	217.333
Lsat_1_v5_gn_1_37041		114
Lsat_1_v5_gn_7_96500	NUDIX HYDROLASE RELATED // SUBFAMILY NOT NAMED	102
Lsat_1_v5_gn_8_91840	AMINO ACID TRANSPORTER // SUBFAMILY NOT NAMED	147
Lsat_1_v5_gn_9_63021	ROP GUANINE NUCLEOTIDE EXCHANGE FACTOR 5-RELATED	114.333
Lsat_1_v5_gn_1_101041	LEUCINE-RICH REPEAT-CONTAINING PROTEIN // SUBFAMILY NOT NAMED	137
Lsat_1_v5_gn_1_94701		165.667
Lsat_1_v5_gn_3_2361	LEGUMAIN	147.667
Lsat_1_v5_gn_8_47601	GLYCOSYL HYDROLASE // BETA-GLUCOSIDASE 40	111
Lsat_1_v5_gn_5_103981	Universal stress protein family (Usp)	131.667
Lsat_1_v5_gn_5_94320		105
Lsat_1_v5_gn_8_110280	ALCOHOL DEHYDROGENASE RELATED // CINNAMYL ALCOHOL DEHYDROGENASE 6-RELATED // FAMILY NOT NAMED // PROTEIN LURP-ONE-RELATED 1-RELATED	108.667
Lsat_1_v5_gn_8_49000	LEUCINE-RICH REPEAT-CONTAINING PROTEIN // SUBFAMILY NOT NAMED // DISEASE RESISTANCE PROTEIN-RELATED	102.667
Lsat_1_v5_gn_9_18980	POTASSIUM TRANSPORTER 1	139.333
Lsat_1_v5_gn_9_73540	RING FINGER DOMAIN-CONTAINING // RING-H2 FINGER PROTEIN ATL33-RELATED	135
Lsat_1_v5_gn_2_116340	3-KETOACYL-COA SYNTHASE 12-RELATED	125.667
Lsat_1_v5_gn_6_41680	FAMILY NOT NAMED // DEHYDRATION-RESPONSIVE ELEMENT-BINDING PROTEIN 1A-RELATED	323.667
Lsat_1_v5_gn_8_62261	CLATHRIN ASSEMBLY PROTEIN // SUBFAMILY NOT NAMED	100.333
Lsat_1_v5_gn_7_23201		116
Lsat_1_v5_gn_3_96140	NUCLEAR LIM INTERACTOR-INTERACTING FACTOR-RELATED // SUBFAMILY NOT NAMED	206.333
Lsat_1_v5_gn_8_160141	nucleolar GTP-binding protein (NOG1)	114.333
Lsat_1_v5_gn_0_9700	METALLO PHOSPHOESTERASE RELATED // SUBFAMILY NOT NAMED	122.333
Lsat_1_v5_gn_2_131360	HEAT SHOCK PROTEIN 90 // HEAT SHOCK PROTEIN 90-1	116.333
Lsat_1_v5_gn_5_90301	DOUBLE-STRANDED RNA-BINDING ZINC FINGER PROTEIN // SUBFAMILY NOT NAMED	169
Lsat_1_v5_gn_3_100941	3-beta-hydroxysteroid-4-alpha-carboxylate 3-dehydrogenase (decarboxylating) / Sterol-4-alpha-carboxylate 3-dehydrogenase (decarboxylating)	308.667
Lsat_1_v5_gn_8_40841	MYB-LIKE DNA-BINDING PROTEIN MYB // MYB TRANSCRIPTION FACTOR	133.667
Lsat_1_v5_gn_9_5460	LATE EMBRYOGENESIS ABUNDANT 3 (LEA3) FAMILY PROTEIN	125
Lsat_1_v5_gn_4_149040		120.333
Lsat_1_v5_gn_4_68661	12-oxophytodienoic acid reductase (OPR)	113.667
Lsat_1_v5_gn_4_155180		494.667
Lsat_1_v5_gn_2_133581	MEMBRANE-ASSOCIATED KINASE REGULATOR 6-RELATED	106
Lsat_1_v5_gn_4_105480	Monocarboxylate transporter	132.333
Lsat_1_v5_gn_4_148421	LEUCINE-RICH REPEAT-CONTAINING PROTEIN // DISEASE RESISTANCE PROTEIN-RELATED	112
Lsat_1_v5_gn_9_43001	MITOCHONDRIAL TRANSCRIPTION TERMINATION FACTOR FAMILY PROTEIN-RELATED	102.667
Lsat_1_v5_gn_1_35040		107.667
Lsat_1_v5_gn_0_19520		117.333
Lsat_1_v5_gn_9_54221	dTDP-4-dehydrorhamnose reductase / dTDP-6-deoxy-L-mannose dehydrogenase	104.667
Lsat_1_v5_gn_8_100141		104.667
Lsat_1_v5_gn_5_188861	SODIUM/HYDROGEN EXCHANGER // SODIUM/HYDROGEN EXCHANGER 1-RELATED	131
Lsat_1_v5_gn_4_184741	GB|AAC02775.1	105.333
Lsat_1_v5_gn_6_11880	COX19-LIKE CHCH FAMILY PROTEIN	123.667
Lsat_1_v5_gn_8_28840		111
Lsat_1_v5_gn_2_89180	No apical meristem (NAM) protein (NAM)	130.667
Lsat_1_v5_gn_5_153840	Potato inhibitor I family (potato_inhibit)	125.333
Lsat_1_v5_gn_6_23860		164
Lsat_1_v5_gn_6_12761	Glucose-1-phosphate adenylyltransferase / ADP-glucose synthase	128.667
Lsat_1_v5_gn_9_51601	F-box domain (F-box)	101.333
Lsat_1_v5_gn_2_113641	TETRASPANIN-5-RELATED	115.667
Lsat_1_v5_gn_1_70301	Long-chain-fatty-acid--[acyl-carrier-protein] ligase / Acyl-[acyl-carrier-protein] synthetase	127
Lsat_1_v5_gn_0_2580	cytochrome c oxidase subunit 3 (COX3)	132
Lsat_1_v5_gn_4_92941	WRC (WRC) // QLQ (QLQ)	101.333
Lsat_1_v5_gn_9_19861	URIDINE KINASE // URACIL PHOSPHORIBOSYLTRANSFERASE, CHLOROPLASTIC	124.667
Lsat_1_v5_gn_8_135021	EXTENDED SYNAPTOTAGMIN-RELATED // SUBFAMILY NOT NAMED	134
Lsat_1_v5_gn_7_11961		106.667
Lsat_1_v5_gn_4_52261		123.333
Lsat_1_v5_gn_4_861	MADS BOX PROTEIN // SUBFAMILY NOT NAMED	130.667
Lsat_1_v5_gn_8_81141	Thioredoxin (Thioredoxin) // Pyridine nucleotide-disulphide oxidoreductase (Pyr_redox_2)	111.333
Lsat_1_v5_gn_5_43721	Nnf1 (Nnf1)	216.333
Lsat_1_v5_gn_9_91940	Leucine-rich repeat protein // Apoptotic ATPase	135.333
Lsat_1_v5_gn_9_20681	L-AMINOADIPATE-SEMIALDEHYDE DEHYDROGENASE-PHOSPHOPANTETHEINYL TRANSFERASE	127.333
Lsat_1_v5_gn_5_115640	Wax ester synthase-like Acyl-CoA acyltransferase domain (WES_acyltransf) // Protein of unknown function (DUF1298) (DUF1298)	115.667
Lsat_1_v5_gn_3_21901		102.667
Lsat_1_v5_gn_9_85801	MYB-LIKE DNA-BINDING PROTEIN MYB // MYB TRANSCRIPTION FACTOR	100.333
Lsat_1_v5_gn_5_151640		104.667
Lsat_1_v5_gn_7_47581	Hydrophobic seed protein (Hydrophob_seed)	103.667
Lsat_1_v5_gn_8_147020	KINESIN MOTOR DOMAIN-CONTAINING PROTEIN-RELATED	117
Lsat_1_v5_gn_7_103561	FAMILY NOT NAMED // COMITIN	293.667
Lsat_1_v5_gn_4_152601	NAD DEPENDENT EPIMERASE/DEHYDRATASE // SUBFAMILY NOT NAMED	178
Lsat_1_v5_gn_4_49300		215
Lsat_1_v5_gn_3_124440		115.667
Lsat_1_v5_gn_8_108720	FAMILY NOT NAMED // PROTEIN LURP-ONE-RELATED 7	124.333
Lsat_1_v5_gn_9_96960		127
Lsat_1_v5_gn_4_18140		123.667
Lsat_1_v5_gn_8_138200	Anthocyanin 6''-O-malonyltransferase / 3MaT	122.333
Lsat_1_v5_gn_7_33081	Premnaspirodiene oxygenase / Hyoscymus muticus premnaspirodiene oxygenase	112.333
Lsat_1_v5_gn_5_62781	NUCLEAR PORE COMPLEX PROTEIN NUP205	129.667
Lsat_1_v5_gn_5_182081	CGI-141-RELATED/LIPASE CONTAINING PROTEIN // ALPHA/BETA-HYDROLASES SUPERFAMILY PROTEIN	120
Lsat_1_v5_gn_3_140380	Dof domain, zinc finger (zf-Dof)	127.333
Lsat_1_v5_gn_5_148741	RETINALDEHYDE BINDING PROTEIN-RELATED // GENOMIC DNA, CHROMOSOME 3, P1 CLONE: MCB17-RELATED	130
Lsat_1_v5_gn_3_92901	DAHP synthetase I family (DAHP_synth_1) // GPI biosynthesis protein family Pig-F (PIG-F)	103.667
Lsat_1_v5_gn_2_63701	glycine cleavage system H protein (gcvH, GCSH)	110.333
Lsat_1_v5_gn_9_36320	Aldehyde reductase / Polyol dehydrogenase (NADP(+))	116.333
Lsat_1_v5_gn_2_28060		105.667
Lsat_1_v5_gn_4_13800	Acyl-ATP thioesterase (Acyl-thio_N)	117.667
Lsat_1_v5_gn_4_86841	PPR repeat (PPR) // PPR repeat family (PPR_2) // Pentatricopeptide repeat domain (PPR_3)	113.333
Lsat_1_v5_gn_7_57361	Ca2+-independent phospholipase A2	171.333
Lsat_1_v5_gn_3_40381	Wound-induced protein (DUF3774)	176.333
Lsat_1_v5_gn_9_23061		109.667
Lsat_1_v5_gn_9_103001	EXPRESSED PROTEIN	127.333
Lsat_1_v5_gn_2_79740	ubiquitin-conjugating enzyme E2 M (UBE2M, UBC12)	103.333
Lsat_1_v5_gn_7_81821	Taurine-transporting ATPase	113
Lsat_1_v5_gn_7_27461		120
Lsat_1_v5_gn_7_61741		135
Lsat_1_v5_gn_5_71120	BTB/POZ domain (BTB) // MATH domain (MATH)	126.333
Lsat_1_v5_gn_4_54901		138.333
Lsat_1_v5_gn_9_30340	PROTEIN S-ACYLTRANSFERASE 4-RELATED	102.333
Lsat_1_v5_gn_2_6661	Mechanosensitive ion channel (MS_channel)	123.667
Lsat_1_v5_gn_2_124161	PROTEIN PHOSPHATASE 2C // PROTEIN PHOSPHATASE 2C-LIKE PROTEIN-RELATED	116.333
Lsat_1_v5_gn_8_73460	putative hydrolase of the HAD superfamily (K07025)	117.333
Lsat_1_v5_gn_6_105381	protein transport protein SFT1 (SFT1)	108
Lsat_1_v5_gn_4_114800	REGULATOR OF CHROMOSOME CONDENSATION // REGULATOR OF CHROMOSOME CONDENSATION (RCC1) FAMILY PROTEIN	103.667
Lsat_1_v5_gn_5_173100	FAMILY NOT NAMED // ACYL-COA N-ACYLTRANSFERASE WITH RING/FYVE/PHD-TYPE ZINC FINGER DOMAIN-RELATED	139.667
Lsat_1_v5_gn_3_2560	suppressor of tumorigenicity protein 13 (ST13)	102.667
Lsat_1_v5_gn_4_38360	Non-specific serine/threonine protein kinase / Threonine-specific protein kinase	101
Lsat_1_v5_gn_8_165821	MEMBRANE ASSOCIATED RING FINGER // RING/FYVE/PHD ZINC FINGER-CONTAINING PROTEIN	144
Lsat_1_v5_gn_6_15360	Protein of unknown function, DUF599 (DUF599)	125.667
Lsat_1_v5_gn_8_124080	LEUCINE-RICH REPEAT-CONTAINING PROTEIN // SUBFAMILY NOT NAMED	118.667
Lsat_1_v5_gn_4_24360	SEL-1-LIKE PROTEIN // SUBFAMILY NOT NAMED	164.333
Lsat_1_v5_gn_4_177661	PROTEASE FAMILY S9A OLIGOPEPTIDASE // PROLYL OLIGOPEPTIDASE FAMILY PROTEIN	106.667
Lsat_1_v5_gn_8_19660	S-locus glycoprotein domain (S_locus_glycop) // D-mannose binding lectin (B_lectin) // Protein tyrosine kinase (Pkinase_Tyr) // PAN-like domain (PAN_2)	139.667
Lsat_1_v5_gn_1_89980	HAUS AUGMIN-LIKE COMPLEX SUBUNIT 7	103.667
Lsat_1_v5_gn_7_2641	DESICCATION-RELATED PROTEIN LEA14-RELATED	108.333
Lsat_1_v5_gn_5_57060	Non-specific serine/threonine protein kinase / Threonine-specific protein kinase	103.667
Lsat_1_v5_gn_6_103800	PROTEIN PHOSPHATASE INHIBITOR // VACUOLAR PROTEIN SORTING-ASSOCIATED PROTEIN VPS13 // SUBFAMILY NOT NAMED	100.333
Lsat_1_v5_gn_6_74280	ROP GUANINE NUCLEOTIDE EXCHANGE FACTOR 14	112.667
Lsat_1_v5_gn_5_11720	AMP-ACTIVATED PROTEIN KINASE, GAMMA REGULATORY SUBUNIT // CBS DOMAIN-CONTAINING PROTEIN CBSCBSPB4-RELATED	116.667
Lsat_1_v5_gn_9_92461	protein O-GlcNAc transferase (EOGT) // protein O-mannose beta-1,4-N-acetylglucosaminyltransferase (GTDC2)	135
Lsat_1_v5_gn_9_5481	FAMILY NOT NAMED // F22D16.19 PROTEIN	103.333
Lsat_1_v5_gn_4_168300	RETICULON-LIKE PROTEIN B13	124
Lsat_1_v5_gn_8_107401	WD repeat-containing protein 21A (WDR21A)	100.667
Lsat_1_v5_gn_5_19801		121
Lsat_1_v5_gn_9_32440	Protein kinase domain (Pkinase) // S-locus glycoprotein domain (S_locus_glycop) // D-mannose binding lectin (B_lectin) // PAN-like domain (PAN_2)	102.667
Lsat_1_v5_gn_2_91301	F4P13.14 PROTEIN-RELATED	101.333
Lsat_1_v5_gn_4_8300		117
Lsat_1_v5_gn_3_62240	LIPID PHOSPHATE PHOSPHATASE // LIPID PHOSPHATE PHOSPHATASE 1-RELATED	112
Lsat_1_v5_gn_1_61641	PATELLIN-3-RELATED	111
Lsat_1_v5_gn_0_32461	Thymidine kinase	103.333
Lsat_1_v5_gn_1_72560	FAMILY NOT NAMED // BIFUNCTIONAL INHIBITOR/LIPID-TRANSFER PROTEIN/SEED STORAGE 2S ALBUMIN SUPERFAMILY PROTEIN-RELATED	182
Lsat_1_v5_gn_4_52080	AP2 domain (AP2)	102.333
Lsat_1_v5_gn_6_46361	PPR repeat (PPR) // PPR repeat family (PPR_2)	103.333
Lsat_1_v5_gn_1_20761	Galactolipase	134.667
Lsat_1_v5_gn_1_101861	NB-ARC domain (NB-ARC) // TIR domain (TIR)	121.667
Lsat_1_v5_gn_5_64880	Zeaxanthin 7,8-dioxygenase / Zeaxanthin 7,8(7',8')-cleavage dioxygenase	105
Lsat_1_v5_gn_1_66200	solute carrier family 25 (mitochondrial adenine nucleotide translocator), member 4/5/6/31 (SLC25A4S, ANT)	118.333
Lsat_1_v5_gn_6_45320	ATP-BINDING CASSETTE TRANSPORTER // ABC TRANSPORTER G FAMILY MEMBER 28	100.333
Lsat_1_v5_gn_1_380	SUBGROUP IIII AMINOTRANSFERASE // BRANCHED-CHAIN-AMINO-ACID AMINOTRANSFERASE 2, CHLOROPLASTIC	124.333
Lsat_1_v5_gn_2_66121		123.333
Lsat_1_v5_gn_3_64061	XP-G/RAD2 DNA REPAIR ENDONUCLEASE FAMILY // FLAP ENDONUCLEASE GEN-LIKE 2	106.333
Lsat_1_v5_gn_1_114780	CYSTATIN FAMILY MEMBER	103.667
Lsat_1_v5_gn_2_126821		112.333
Lsat_1_v5_gn_1_6181	Zeaxanthin 7,8-dioxygenase / Zeaxanthin 7,8(7',8')-cleavage dioxygenase	103
Lsat_1_v5_gn_4_6921	XYLOGLUCAN ENDOTRANSGLUCOSYLASE/HYDROLASE PROTEIN 33-RELATED	113
Lsat_1_v5_gn_1_109380	NAD(P)H dehydrogenase (quinone) / Vitamin-K reductase // NADH:ubiquinone reductase (H(+)-translocating) / Ubiquinone reductase	105
Lsat_1_v5_gn_1_44581	Pathogenesis-related protein Bet v I family (Bet_v_1)	237
Lsat_1_v5_gn_2_87420	PQ-LOOP REPEAT FAMILY PROTEIN / TRANSMEMBRANE FAMILY PROTEIN	718.667
Lsat_1_v5_gn_3_90340	CYSTEINE PROTEASE FAMILY C1-RELATED // SUBFAMILY NOT NAMED	207.333
Lsat_1_v5_gn_5_117640	OXIDOREDUCTASE, 2OG-FE II OXYGENASE FAMILY PROTEIN // SUBFAMILY NOT NAMED	1198.33
Lsat_1_v5_gn_7_93760	Glycine rich protein family (GRP)	271.333
Lsat_1_v5_gn_8_156761	ALCOHOL DEHYDROGENASE RELATED // SUBFAMILY NOT NAMED	252.333
Lsat_1_v5_gn_8_74420	3-oxoacyl-[acyl-carrier-protein] reductase	256.667
