# Supplementary material for: Examining preharvest genetic and morphological factors contributing to lettuce (Lactuca sativa L.) shelf-life
Source: Sci Rep. 2024 Mar 19;14:6618. doi: 10.1038/s41598-024-55037-1 (PMC10951199; doi:10.1038/s41598-024-55037-1)
Supplement: Supplementary file 5 — Supplementary Table S4. [file 41598_2024_55037_MOESM5_ESM.xlsx]

## Sheet: differentially_expressed_genes
Supplementary Table 4. 60184_Okeechobee_DEGs.xlsx
List of all differentially expressed genes (DEGs) filtered for adjusted p-value ≤ 0.05 and | log2(fold change) | ≥ 2 between genotypes 60184 and ‘Okeechobee’. Set of DEGs is subset into upregulated and downregulated genes. Subsets of L. sativa upregulated and downregulated genes intersecting with A. thaliana SAG orthologs documented in the Leaf Senescence Database are also provided.
Sheet 1: Complete set of 60184 vs ‘Okeechobee’ DEGs
Phytozome L. sativa Gene ID	UniProt L. sativa Protein ID	A. thaliana Gene ID	log2FoldChange	adjusted p-value	60184_mean_reads	okeechobee_mean_reads	Phytozome A. thaliana definition	NCBI Protein Annotation	Phytozome L. sativa defline
Lsat_1_v5_gn_8_121540	A0A2J6JLA7	AT4G27190.1	-7.79239	6.84497e-132	2715	10.6667	NB-ARC domain-containing disease resistance protein	disease resistance protein At4g27190	ATPase family associated with various cellular activities (AAA) (AAA) // Leucine rich repeat (LRR_8)
Lsat_1_v5_gn_7_86140	A0A2J6LW40	AT3G43740.1	5.80106	1.01045e-121	91	4459	Leucine-rich repeat (LRR) family protein	leucine-rich repeat protein 2	BRASSINOSTEROID INSENSITIVE 1-ASSOCIATED RECEPTOR KINASE 1-RELATED
Lsat_1_v5_gn_9_104740	NA	AT2G05100.1	-10.4333	4.765e-110	10877.7	7	photosystem II light harvesting complex gene 2.1	chlorophyll a-b binding protein 5, chloroplastic	light-harvesting complex II chlorophyll a/b binding protein 2 (LHCB2)
Lsat_1_v5_gn_1_93741	A0A2J6JM34	AT5G36930.2	4.21986	1.9948e-103	200.667	3288	Disease resistance protein (TIR-NBS-LRR class) family	disease resistance protein RUN1	LEUCINE-RICH REPEAT-CONTAINING PROTEIN // SUBFAMILY NOT NAMED // SUBFAMILY NOT NAMED
Lsat_1_v5_gn_7_45101	A0A2J6JQW7	AT5G25350.1	4.4664	9.28319e-94	101	1939.33	EIN3-binding F box protein 2	EIN3-binding F-box protein 2	Leucine Rich repeat (LRR_6)
Lsat_1_v5_gn_4_34281	A0A2J6KR13	AT2G46370.4	3.61792	4.75909e-93	689.667	7489.33	Auxin-responsive GH3 family protein	jasmonoyl--L-amino acid synthetase JAR6 isoform X2	jasmonic acid-amino synthetase (JAR1)
Lsat_1_v5_gn_3_31741	A0A2J6LDS1	AT5G13180.1	3.93963	5.04996e-91	464.667	6259.33	NAC domain containing protein 83	NAC domain-containing protein 83	No apical meristem (NAM) protein (NAM)
Lsat_1_v5_gn_8_79040	A0A2J6LKC2	AT2G28740.1	3.31237	8.1345e-91	324	2828.33	histone H4	histone H4	histone H4 (H4)
Lsat_1_v5_gn_9_68580	A0A2J6M1L6	AT1G61560.1	-6.54284	4.27937e-90	1415.33	13.3333	Seven transmembrane MLO family protein	MLO-like protein 6	FAMILY NOT NAMED // MLO-LIKE PROTEIN 12-RELATED
Lsat_1_v5_gn_1_90680	A0A2J6JQI3	NA	2.65983	1.45272e-76	763.333	4240.67	NA	uncharacterized protein LOC111893506 isoform X1	exopolyphosphatase (PRUNE, PPX1)
Lsat_1_v5_gn_8_110380	A0A2J6K6N4	AT3G08710.2	2.96226	1.54266e-76	333	2271.33	thioredoxin H-type 9	protein RETICULATA-RELATED 2, chloroplastic	THIOREDOXIN H9
Lsat_1_v5_gn_6_20460	A0A2J6JLU1	AT5G25250.1	-6.76773	3.33198e-75	1888	15.3333	SPFH/Band 7/PHB domain-containing membrane-associated protein family	flotillin-like protein 4	flotillin (FLOT)
Lsat_1_v5_gn_6_42241	A0A2J6JGF2	AT2G34930.1	4.05132	1.5672e-74	119	1746.67	disease resistance family protein / LRR family protein	receptor-like protein EIX2	Leucine-rich repeat protein // Leucine-rich repeat (LRR) protein associated with apoptosis in muscle tissue
Lsat_1_v5_gn_1_123460	A0A2J6LUK8	AT4G23160.1	3.0468	2.5911e-69	182.333	1320.33	cysteine-rich RLK (RECEPTOR-like protein kinase) 8	cysteine-rich receptor-like protein kinase 15 isoform X2	Salt stress response/antifungal (Stress-antifung) // Protein tyrosine kinase (Pkinase_Tyr)
Lsat_1_v5_gn_8_150780	A0A2J6KE09	AT1G70590.1	2.63029	4.8229e-67	1274.67	6949	F-box family protein	F-box protein At1g70590	SEL-1-LIKE PROTEIN // SUBFAMILY NOT NAMED
Lsat_1_v5_gn_1_122260	A0A2J6MDR6	AT4G21200.1	-6.43396	3.14113e-66	725.333	7.33333	gibberellin 2-oxidase 8	gibberellin 2-beta-dioxygenase 8	OXIDOREDUCTASE, 2OG-FE II OXYGENASE FAMILY PROTEIN // GIBBERELLIN 2-BETA-DIOXYGENASE 7-RELATED
Lsat_1_v5_gn_1_86480	A0A2J6JQE8	AT3G51550.1	-6.77742	6.70088e-65	1938	15.6667	Malectin/receptor-like protein kinase family protein	probable receptor-like protein kinase At5g59700 isoform X1	TIR domain (TIR) // Protein tyrosine kinase (Pkinase_Tyr)
Lsat_1_v5_gn_4_26820	A0A2J6L8J1	AT1G07650.1	3.16878	6.82152e-65	1658.67	13163	Leucine-rich repeat transmembrane protein kinase	probable LRR receptor-like serine/threonine-protein kinase At1g07650 isoform X1	Protein kinase domain (Pkinase) // Protein tyrosine kinase (Pkinase_Tyr) // Di-glucose binding within endoplasmic reticulum (Malectin) // Leucine rich repeat (LRR_8)
Lsat_1_v5_gn_1_80200	A0A2J6M6H4	AT5G36930.2	2.33582	1.28963e-64	695.333	3081	Disease resistance protein (TIR-NBS-LRR class) family	disease resistance protein RUN1 isoform X1	LEUCINE-RICH REPEAT-CONTAINING PROTEIN // SUBFAMILY NOT NAMED
Lsat_1_v5_gn_3_93460	A0A2J6KNP1	AT2G23760.2	-2.26616	2.50153e-63	4019	732.333	BEL1-like homeodomain 4	BEL1-like homeodomain protein 4	HOMEOBOX PROTEIN TRANSCRIPTION FACTORS // SUBFAMILY NOT NAMED
Lsat_1_v5_gn_5_55541	A0A2J6JGV9	AT5G39000.1	-5.9716	3.31957e-62	670.333	9.33333	Malectin/receptor-like protein kinase family protein	probable serine/threonine-protein kinase PBL28	CCR4-NOT TRANSCRIPTION COMPLEX // SUBFAMILY NOT NAMED // FAMILY NOT NAMED // SUBFAMILY NOT NAMED
Lsat_1_v5_gn_8_52660	A0A2J6JVB7	AT1G26810.1	2.79332	9.06347e-61	912	5578.33	galactosyltransferase1	beta-1,3-galactosyltransferase GALT1	BETA-1,3-N-ACETYLGLUCOSAMINYLTRANSFERASE // BETA-1,3-GALACTOSYLTRANSFERASE 15
Lsat_1_v5_gn_1_99961	A0A2J6LIM6	AT2G41540.2	2.50377	2.6242e-60	546	2708.33	6-phosphogluconate dehydrogenase family protein	glycerol-3-phosphate dehydrogenase [NAD(+)	glycerol-3-phosphate dehydrogenase (NAD+) (GPD1)
Lsat_1_v5_gn_1_99180	A0A2J6MEX9	AT3G14470.1	5.86875	7.73661e-60	12.6667	644.333	NB-ARC domain-containing disease resistance protein	putative disease resistance RPP13-like protein 1	LEUCINE-RICH REPEAT-CONTAINING PROTEIN // SUBFAMILY NOT NAMED
Lsat_1_v5_gn_6_52801	A0A2J6LY83	AT3G50670.1	-2.90554	7.62196e-59	2349.67	276.333	U1 small nuclear ribonucleoprotein-70K	uncharacterized protein LOC111903359	U1 SMALL NUCLEAR RIBONUCLEOPROTEIN 70 KD // U1 SMALL NUCLEAR RIBONUCLEOPROTEIN 70 KDA
Lsat_1_v5_gn_8_88321	A0A2J6L0Q9	AT4G26260.2	3.40881	9.01376e-58	622.667	5739.67	myo-inositol oxygenase 4	inositol oxygenase 4	inositol oxygenase (MIOX)
Lsat_1_v5_gn_1_99240	A0A2J6MF86	AT3G14470.1	5.18054	1.14058e-57	17	542	NB-ARC domain-containing disease resistance protein	putative disease resistance protein At3g14460	LEUCINE-RICH REPEAT-CONTAINING PROTEIN // SUBFAMILY NOT NAMED
Lsat_1_v5_gn_1_26140	A0A2J6LAX8	AT5G62570.2	3.5069	1.87732e-57	385.667	3829.33	Calmodulin binding protein-like	calmodulin-binding protein 60 A	Calmodulin binding protein-like (Calmodulin_bind)
Lsat_1_v5_gn_1_118261	A0A2J6MCJ9	AT5G06980.1	-5.95602	1.11856e-56	1065.33	15.3333	NA	protein LNK3 isoform X2	FAMILY NOT NAMED // GENOMIC DNA, CHROMOSOME 3, P1 CLONE: MQC3
Lsat_1_v5_gn_9_77320	A0A2J6L7E1	AT2G32150.1	4.97505	1.45491e-56	564.667	15616.7	Haloacid dehalogenase-like hydrolase (HAD) superfamily protein	uncharacterized protein LOC111915345	HALOACID DEHALOGENASE-LIKE HYDROLASE // SUBFAMILY NOT NAMED
Lsat_1_v5_gn_8_80701	A0A2J6K3T4	AT3G54020.1	2.7579	1.4043e-55	1762	10538.3	Arabidopsis Inositol phosphorylceramide synthase 1	phosphatidylinositol:ceramide inositolphosphotransferase 1	SPHINGOMYELIN SYNTHETASE // SUBFAMILY NOT NAMED
Lsat_1_v5_gn_5_179700	A0A2J6M1L4	AT2G33150.1	3.16524	1.52912e-55	1421.33	11243.7	peroxisomal 3-ketoacyl-CoA thiolase 3	3-ketoacyl CoA thiolase 1, peroxisomal	acetyl-CoA acyltransferase 1 (ACAA1)
Lsat_1_v5_gn_8_83800	A0A2J6L3K6	AT2G27030.3	2.41037	5.26828e-54	5892.67	27603.3	calmodulin 5	probable E3 ubiquitin-protein ligase RHC1A	Phosphorylase kinase / Phosphorylase kinase (phosphorylating)
Lsat_1_v5_gn_6_40941	A0A2J6LTA3	AT2G27690.1	5.80691	1.6231e-53	30.6667	1522.33	cytochrome P450, family 94, subfamily C, polypeptide 1	cytochrome P450 94C1	FAMILY NOT NAMED // CYTOCHROME P450 94C1
Lsat_1_v5_gn_5_129040	A0A2J6KX77	AT1G53210.1	4.37668	1.72165e-53	527	9789	sodium/calcium exchanger family protein / calcium-binding EF hand family protein	sodium/calcium exchanger NCL	EF-HAND CALCIUM-BINDING DOMAIN CONTAINING PROTEIN // SUBFAMILY NOT NAMED
Lsat_1_v5_gn_5_441	A0A2J6K0H6	AT3G13340.1	-8.66581	2.29431e-53	1230	2.66667	Transducin/WD40 repeat-like superfamily protein	uncharacterized WD repeat-containing protein C2A9.03	WD40 REPEAT PROTEIN // SUBFAMILY NOT NAMED
Lsat_1_v5_gn_9_22261	A0A2J6KGI6	AT5G59790.1	2.98171	4.51177e-53	784.333	5369.33	Domain of unknown function (DUF966)	protein SOSEKI 5	Domain of unknown function (DUF966) (DUF966)
Lsat_1_v5_gn_4_10400	A0A2J6MCW0	AT5G10140.1	-7.78738	1.99571e-52	839.333	3.33333	K-box region and MADS-box transcription factor family protein	uncharacterized protein LOC111899755	SRF-type transcription factor (DNA-binding and dimerisation domain) (SRF-TF) // K-box region (K-box)
Lsat_1_v5_gn_1_75101	A0A2J6K6A0	AT3G23440.1	3.18323	6.03414e-51	289.333	2325	embryo sac development arrest 6	uncharacterized protein LOC111885939	FAMILY NOT NAMED // EMBRYO SAC DEVELOPMENT ARREST 6 PROTEIN
Lsat_1_v5_gn_1_72081	A0A2J6L691	AT4G22330.1	4.34337	7.20059e-51	88.6667	1600	Alkaline phytoceramidase (aPHC)	alkaline ceramidase	dihydroceramidase (ACER3, YDC1)
Lsat_1_v5_gn_3_87201	A0A2J6KGU4	AT4G37580.1	-4.09899	1.45568e-50	527	27	Acyl-CoA N-acyltransferases (NAT) superfamily protein	probable N-acetyltransferase HLS1	N-TERMINAL ACETYLTRANSFERASE // N-ACETYLTRANSFERASE HLS1-LIKE-RELATED
Lsat_1_v5_gn_3_77021	A0A2J6JZK3	AT1G20440.1	7.06097	2.51954e-50	5.66667	668	cold-regulated 47	cold-shock protein CS120	Dehydrin (Dehydrin)
Lsat_1_v5_gn_4_64720	A0A2J6K5H2	AT5G23130.1	3.69042	4.94491e-50	673	7718.33	Peptidoglycan-binding LysM domain-containing protein	uncharacterized protein LOC111886240	LOC443603 PROTEIN-RELATED // SUBFAMILY NOT NAMED
Lsat_1_v5_gn_5_71300	A0A2J6JHF0	AT4G14420.1	4.09114	2.66127e-49	452.333	6883	HR-like lesion-inducing protein-related	uncharacterized protein LOC111897281	HR-like lesion-inducing (HR_lesion)
Lsat_1_v5_gn_2_58980	A0A2J6L2I5	AT3G15850.1	-4.27028	3.93146e-49	7888.67	351.333	fatty acid desaturase 5	delta-9 acyl-lipid desaturase 1	ACYL-COA DESATURASE // DELTA-9 ACYL-LIPID DESATURASE 1-RELATED
Lsat_1_v5_gn_7_29160	A0A2J6KH87	AT1G30360.1	2.30513	1.11831e-48	8862.33	38520.7	Early-responsive to dehydration stress protein (ERD4)	CSC1-like protein ERD4	EARLY-RESPONSIVE TO DEHYDRATION STRESS PROTEIN (ERD4)
Lsat_1_v5_gn_5_78620	A0A2J6KHT6	AT5G12010.1	2.25146	1.74531e-48	856	3583	NA	protein ALP1-like	Predicted transposase
Lsat_1_v5_gn_9_30940	A0A2J6KKC4	AT3G57330.1	3.15683	3.7268e-48	1658	13067	autoinhibited Ca2+-ATPase 11	putative calcium-transporting ATPase 11, plasma membrane-type	FAMILY NOT NAMED // CALCIUM-TRANSPORTING ATPASE 4, PLASMA MEMBRANE-TYPE-RELATED
Lsat_1_v5_gn_5_55560	A0A2J6JGU7	AT2G32950.1	-5.18463	5.59235e-47	466.667	11.3333	Transducin/WD40 repeat-like superfamily protein	E3 ubiquitin-protein ligase COP1	NIMA (never in mitosis)-related G2-specific serine/threonine protein kinase
Lsat_1_v5_gn_7_39460	A0A2J6KAR6	AT2G19770.1	5.33627	6.32543e-47	14.6667	516	profilin 5	LOW QUALITY PROTEIN: profilin-2	profilin (PFN)
Lsat_1_v5_gn_4_73301	A0A2J6KNN4	AT5G62570.2	2.5527	9.54799e-47	823	4254.67	Calmodulin binding protein-like	calmodulin-binding protein 60 A isoform X2	Calmodulin binding protein-like (Calmodulin_bind)
Lsat_1_v5_gn_8_78900	A0A2J6LJW1	AT5G59690.1	2.9341	1.09105e-46	229	1525.67	Histone superfamily protein	histone H4	histone H4 (H4)
Lsat_1_v5_gn_1_74301	A0A2J6K689	AT1G78960.1	-10.9801	1.27232e-46	3088	1.33333	lupeol synthase 2	dammarenediol II synthase	LANOSTEROL SYNTHASE // ARABIDIOL SYNTHASE-RELATED // AMYRIN SYNTHASE LUP2-RELATED
Lsat_1_v5_gn_4_82321	A0A2J6JLB8	AT5G50790.1	-2.55224	1.79459e-46	2241.33	333	Nodulin MtN3 family protein	bidirectional sugar transporter SWEET14	BIDIRECTIONAL SUGAR TRANSPORTER SWEET10
Lsat_1_v5_gn_6_42181	A0A2J6JGE8	AT2G34930.1	4.89282	1.8877e-46	61.3333	1604.33	disease resistance family protein / LRR family protein	receptor-like protein EIX2	Leucine Rich Repeat (LRR_1) // Leucine rich repeat N-terminal domain (LRRNT_2) // Leucine rich repeat (LRR_8)
Lsat_1_v5_gn_0_16380	A0A2J6L1I6	AT3G51550.1	3.69856	3.37851e-46	55.6667	625.667	Malectin/receptor-like protein kinase family protein	receptor-like protein kinase FERONIA	Protein tyrosine kinase (Pkinase_Tyr) // Di-glucose binding within endoplasmic reticulum (Malectin)
Lsat_1_v5_gn_5_146340	A0A2J6JSI9	AT4G29210.1	2.86991	3.37851e-46	256.667	1637	gamma-glutamyl transpeptidase 4	glutathione hydrolase 3	Glutathione gamma-glutamylcysteinyltransferase / Phytochelatin synthase // Gamma-glutamyltransferase / Glutamyl transpeptidase // Glutathione hydrolase / Glutathionase
Lsat_1_v5_gn_0_22701	A0A2J6MEY8	AT3G26744.2	-2.64931	5.48999e-46	2058	285.333	basic helix-loop-helix (bHLH) DNA-binding superfamily protein	transcription factor ICE1	FAMILY NOT NAMED // TRANSCRIPTION FACTOR ICE1-RELATED // SUBFAMILY NOT NAMED
Lsat_1_v5_gn_8_125180	A0A2J6L6V4	AT5G42510.1	3.25114	2.73626e-45	86.3333	717.333	Disease resistance-responsive (dirigent-like protein) family protein	dirigent protein 22	NUCLEOPORIN-RELATED // DIRIGENT PROTEIN 20-RELATED
Lsat_1_v5_gn_4_184641	A0A2J6KCG8	AT5G14360.1	2.8659	3.90291e-45	815.667	5254.67	Ubiquitin-like superfamily protein	BAG family molecular chaperone regulator 2	UBIQUITIN // SUBFAMILY NOT NAMED
Lsat_1_v5_gn_7_53320	A0A2J6KK53	AT5G57710.1	3.44634	1.07477e-44	1284	12485	Double Clp-N motif-containing P-loop nucleoside triphosphate hydrolases superfamily protein	protein SUPPRESSOR OF MAX2 1	ATP-DEPENDENT CLP PROTEASE // HEAT SHOCK PROTEIN 104
Lsat_1_v5_gn_3_120981	A0A2J6K1V2	AT1G06620.1	3.0385	2.07023e-44	77.6667	558.667	2-oxoglutarate (2OG) and Fe(II)-dependent oxygenase superfamily protein	1-aminocyclopropane-1-carboxylate oxidase homolog 1	OXIDOREDUCTASE, 2OG-FE II OXYGENASE FAMILY PROTEIN // 1-AMINOCYCLOPROPANE-1-CARBOXYLATE OXIDASE HOMOLOG 10-RELATED
Lsat_1_v5_gn_8_2560	A0A2J6LH25	AT1G08590.1	-3.34453	6.28894e-44	826.667	71	Leucine-rich receptor-like protein kinase family protein	leucine-rich repeat receptor-like protein kinase PXL1	FAMILY NOT NAMED // LEUCINE-RICH REPEAT RECEPTOR-LIKE PROTEIN KINASE PXL1
Lsat_1_v5_gn_4_33240	A0A2J6KR23	AT5G53130.1	4.09158	2.66678e-42	39	583	cyclic nucleotide gated channel 1	cyclic nucleotide-gated ion channel 1	VOLTAGE AND LIGAND GATED POTASSIUM CHANNEL // CYCLIC NUCLEOTIDE-GATED ION CHANNEL 1
Lsat_1_v5_gn_2_131920	A0A2J6JJH7	AT3G61250.1	3.19333	3.31982e-42	295	2338.67	myb domain protein 17	transcription factor MYB17	MYB TRANSCRIPTION FACTOR-RELATED
Lsat_1_v5_gn_2_130781	A0A2J6LYA1	AT5G11590.1	3.55705	6.41428e-42	179.667	1833	Integrase-type DNA-binding superfamily protein	ethylene-responsive transcription factor ERF027	ETHYLENE-RESPONSIVE TRANSCRIPTION FACTOR ERF025-RELATED
Lsat_1_v5_gn_5_160840	A0A2J6JYR0	AT3G10300.3	2.07666	9.55875e-42	3237.33	12031.7	Calcium-binding EF-hand family protein	calcium-binding protein CBP	CALPAIN
Lsat_1_v5_gn_7_61641	A0A2J6JYZ6	AT5G64130.1	3.16552	1.06791e-41	601.333	4792.67	cAMP-regulated phosphoprotein 19-related protein	uncharacterized protein LOC111889457	ENDOSULFINE // SUBFAMILY NOT NAMED
Lsat_1_v5_gn_5_63761	A0A2J6KQG1	AT1G80490.2	4.12061	1.99504e-41	174	2677	TOPLESS-related 1	probable receptor-like protein kinase At1g30570 isoform X2	WD40 REPEAT PROTEIN // SUBFAMILY NOT NAMED
Lsat_1_v5_gn_7_85020	A0A2J6LW25	NA	2.5234	4.78846e-41	4484	22817.3	NA	cysteine-rich and transmembrane domain-containing protein WIH2	FAMILY NOT NAMED // CYSTM1 FAMILY PROTEIN A-RELATED
Lsat_1_v5_gn_7_100181	A0A2J6MF60	AT1G78570.1	2.12005	5.80206e-41	2335.67	8900	rhamnose biosynthesis 1	trifunctional UDP-glucose 4,6-dehydratase/UDP-4-keto-6-deoxy-D-glucose 3,5-epimerase/UDP-4-keto-L-rhamnose-reductase RHM1	UDP-glucose 4,6-dehydratase (RHM)
Lsat_1_v5_gn_8_15201	A0A2J6JQX5	AT3G25500.1	-10.291	5.80206e-41	1902.33	1.33333	formin homology 1	LOW QUALITY PROTEIN: formin-like protein 1	FORMIN-RELATED // SUBFAMILY NOT NAMED
Lsat_1_v5_gn_9_39381	A0A2J6KTT0	AT3G56400.1	2.54728	7.94532e-41	643.667	3274	WRKY DNA-binding protein 70	probable WRKY transcription factor 70 isoform X1	WRKY DNA -binding domain (WRKY)
Lsat_1_v5_gn_9_21161	A0A2J6KDG2	AT1G07880.2	2.25179	1.03978e-40	2550.67	10714	Protein kinase superfamily protein	mitogen-activated protein kinase homolog NTF6 isoform X2	MITOGEN-ACTIVATED PROTEIN KINASE 13
Lsat_1_v5_gn_2_54320	A0A2J6M7W8	AT5G06370.1	2.5416	1.57428e-40	1557	8022.67	NC domain-containing protein-related	protein LEAD-SENSITIVE 1	Phosphatidylcholine--retinol O-acyltransferase / Retinyl ester synthase
Lsat_1_v5_gn_5_153081	A0A0A0QQH5	AT5G58770.1	-2.90062	2.69197e-40	728.667	85.6667	Undecaprenyl pyrophosphate synthetase family protein	dehydrodolichyl diphosphate synthase 2	ditrans,polycis-polyprenyl diphosphate synthase (DHDDS, RER2, SRT1)
Lsat_1_v5_gn_3_116420	A0A2J6LFE1	AT5G46860.1	-11.6418	3.51818e-40	3642.67	1	Syntaxin/t-SNARE family protein	replication factor C subunit 3	SYNTAXIN // SUBFAMILY NOT NAMED
Lsat_1_v5_gn_4_168440	A0A2J6JUP0	AT5G66900.1	2.96688	5.04216e-40	1172.33	8139	Disease resistance protein (CC-NBS-LRR class) family	probable disease resistance protein At5g66900 isoform X2	Arabidopsis broad-spectrum mildew resistance protein RPW8 (RPW8) // AAA domain (AAA_22)
Lsat_1_v5_gn_7_18721	A0A2J6MGS5	AT4G21380.1	2.79306	9.44504e-40	397	2428.67	receptor kinase 3	receptor-like serine/threonine-protein kinase SD1-8	FAMILY NOT NAMED // RECEPTOR-LIKE SERINE/THREONINE-PROTEIN KINASE SD1-6-RELATED
Lsat_1_v5_gn_2_35581	A0A2J6JPZ0	AT5G21990.1	2.4892	1.39417e-39	1240	6157	Tetratricopeptide repeat (TPR)-like superfamily protein	outer envelope protein 61	PEPTIDYL-PROLYL CIS-TRANS ISOMERASE // OUTER ENVELOPE PROTEIN 61, CHLOROPLASTIC
Lsat_1_v5_gn_9_123581	A0A2J6KLH6	AT5G66900.1	2.45191	2.29073e-39	385.667	1853.33	Disease resistance protein (CC-NBS-LRR class) family	probable disease resistance protein At5g66900	LEUCINE-RICH REPEAT-CONTAINING PROTEIN // SUBFAMILY NOT NAMED
Lsat_1_v5_gn_1_77681	A0A2J6M6C1	AT3G21070.2	2.38376	6.31441e-39	2038	9402	NAD kinase 1	NAD(H) kinase 1 isoform X2	FAMILY NOT NAMED // ATP-NADH KINASE YEF1-RELATED
Lsat_1_v5_gn_9_108061	A0A2J6L135	AT4G39150.2	2.78376	7.7406e-39	1019	6228	DNAJ heat shock N-terminal domain-containing protein	chaperone protein dnaJ 10 isoform X2	DNAJ HOMOLOG SUBFAMILY C MEMBER // DNAJ HEAT SHOCK N-TERMINAL DOMAIN-CONTAINING PROTEIN
Lsat_1_v5_gn_2_841	A0A2J6L2U4	AT5G45470.1	2.28126	1.39833e-38	1241.67	5328.33	Protein of unknown function (DUF594)	uncharacterized protein LOC111905544	Protein of unknown function, DUF594 (DUF594) // Domain of unknown function (DUF4220) (DUF4220)
Lsat_1_v5_gn_3_21200	A0A2J6M855	AT4G34135.1	2.32873	1.39833e-38	1168.67	5163.67	UDP-glucosyltransferase 73B2	UDP-glucosyl transferase 73B2	GLUCOSYL/GLUCURONOSYL TRANSFERASES // SUBFAMILY NOT NAMED
Lsat_1_v5_gn_4_65921	A0A2J6K5G3	AT2G20570.1	-2.38415	3.97906e-38	3359	565.333	GBF\'s pro-rich region-interacting factor 1	transcription activator GLK1	TRANSCRIPTION ACTIVATOR GLK1-RELATED
Lsat_1_v5_gn_8_40680	A0A2J6LGJ3	AT5G17680.1	3.22406	4.73853e-38	1025.33	8543.33	disease resistance protein (TIR-NBS-LRR class), putative	disease resistance protein RPV1-like isoform X5	NACHT domain (NACHT) // TIR domain (TIR_2)
Lsat_1_v5_gn_4_172260	A0A2J6KYB5	AT5G39040.1	3.20889	6.42883e-38	331.667	2733.33	transporter associated with antigen processing protein 2	ABC transporter B family member 27	Peptide-transporting ATPase
Lsat_1_v5_gn_5_6881	A0A2J6KN71	AT5G54310.1	2.49137	7.28475e-38	135.667	668.667	ARF-GAP domain 5	ADP-ribosylation factor GTPase-activating protein AGD5	PROTEIN W09D10.1
Lsat_1_v5_gn_9_72780	A0A2J6LE46	AT1G78280.1	2.74251	1.13386e-37	979.667	5804.67	transferases, transferring glycosyl groups	F-box protein At1g78280	PHOSPHATIDYLSERINE RECEPTOR // BIFUNCTIONAL ARGININE DEMETHYLASE AND LYSYL-HYDROXYLASE JMJD6
Lsat_1_v5_gn_5_73181	A0A2J6JHF7	AT4G20325.1	5.29172	1.79062e-37	15.6667	550.667	NA	ribonuclease H2 subunit B	ribonuclease H2 subunit B (RNASEH2B)
Lsat_1_v5_gn_1_56481	A0A2J6L4Q1	AT5G19010.1	2.49447	4.0347e-37	638.667	3163.33	mitogen-activated protein kinase 16	mitogen-activated protein kinase 15-like	MITOGEN-ACTIVATED PROTEIN KINASE // MITOGEN-ACTIVATED PROTEIN KINASE 16-RELATED // FAMILY NOT NAMED // SUBFAMILY NOT NAMED
Lsat_1_v5_gn_6_29361	A0A2J6JPA9	AT3G09830.1	2.34784	8.29016e-37	3941	17735	Protein kinase superfamily protein	serine/threonine-protein kinase PCRK1	FAMILY NOT NAMED // PROTEIN KINASE FAMILY PROTEIN-RELATED
Lsat_1_v5_gn_2_122160	A0A2J6KPB0	AT3G47570.1	8.48986	8.96976e-37	2	633.667	Leucine-rich repeat protein kinase family protein	receptor kinase-like protein Xa21	Protein kinase domain (Pkinase) // Leucine Rich Repeat (LRR_1) // Leucine rich repeat N-terminal domain (LRRNT_2) // Leucine rich repeat (LRR_8)
Lsat_1_v5_gn_3_115940	A0A2J6M8X6	AT1G79470.1	2.50855	1.10142e-36	1893	9494.33	Aldolase-type TIM barrel family protein	inosine-5'-monophosphate dehydrogenase 2	IMP dehydrogenase / Inosinic acid dehydrogenase
Lsat_1_v5_gn_8_114401	A0A2J6LET8	AT5G36930.1	2.22948	1.24652e-36	1098	4511.33	Disease resistance protein (TIR-NBS-LRR class) family	disease resistance protein RUN1	AAA domain (AAA_22) // TIR domain (TIR_2)
Lsat_1_v5_gn_1_51980	A0A2J6JRI1	AT5G04250.1	2.25301	2.1613e-36	361	1499	Cysteine proteinases superfamily protein	OVARIAN TUMOR DOMAIN-containing deubiquitinating enzyme 12	OTU DOMAIN CONTAINING PROTEIN // SUBFAMILY NOT NAMED
Lsat_1_v5_gn_8_126741	A0A2J6LX32	AT3G03810.1	2.32247	1.82075e-35	210.667	928.667	O-fucosyltransferase family protein	protein EMBRYO SAC DEVELOPMENT ARREST 30 isoform X2	O-FUCOSYLTRANSFERASE-LIKE PROTEIN
Lsat_1_v5_gn_8_99221	A0A2J6LQZ6	AT3G04520.2	3.00835	1.87888e-35	94	666.333	threonine aldolase 2	uncharacterized protein LOC111909815	THREONINE ALDOLASE // LOW SPECIFICITY L-THREONINE ALDOLASE
Lsat_1_v5_gn_6_32540	A0A2J6K364	AT4G12300.1	-7.00332	2.35154e-35	439.333	3	cytochrome P450, family 706, subfamily A, polypeptide 4	flavonoid 3',5'-hydroxylase 1	Cytochrome P450 CYP2 subfamily
Lsat_1_v5_gn_5_51660	A0A2J6JXT2	AT1G15780.1	2.49382	3.33508e-35	661	3297.67	NA	mediator of RNA polymerase II transcription subunit 15a isoform X1	KIX domain (KIX_2)
Lsat_1_v5_gn_3_140101	A0A2J6MB67	AT1G01260.2	2.54154	3.83076e-35	807.333	4098	basic helix-loop-helix (bHLH) DNA-binding superfamily protein	transcription factor MTB1	MYC // TRANSCRIPTION FACTOR ABA-INDUCIBLE BHLH-TYPE-RELATED
Lsat_1_v5_gn_1_94121	A0A2J6JM17	AT5G36930.2	3.07178	3.86406e-35	93.6667	693.667	Disease resistance protein (TIR-NBS-LRR class) family	disease resistance protein RPV1	NB-ARC domain (NB-ARC) // Archaeal ATPase (Arch_ATPase) // TIR domain (TIR_2)
Lsat_1_v5_gn_2_57021	A0A2J6LC91	AT3G51550.1	3.7141	1.18571e-34	67.6667	776.667	Malectin/receptor-like protein kinase family protein	receptor-like protein kinase FERONIA	Non-specific serine/threonine protein kinase / Threonine-specific protein kinase
Lsat_1_v5_gn_3_31461	A0A2J6LDT0	AT5G13220.1	3.24928	1.39696e-34	2200	18645	jasmonate-zim-domain protein 10	protein TIFY 9	PROTEIN TIFY 9
Lsat_1_v5_gn_4_10141	A0A2J6MCR6	AT1G14330.1	2.93671	2.83258e-34	1331	9000.33	Galactose oxidase/kelch repeat superfamily protein	LOW QUALITY PROTEIN: F-box/kelch-repeat protein SKIP11-like	FAMILY NOT NAMED // F-BOX/KELCH-REPEAT PROTEIN SKIP11
Lsat_1_v5_gn_9_125101	A0A2J6LSC8	AT5G66900.1	2.80033	3.26189e-34	1620.67	10014.7	Disease resistance protein (CC-NBS-LRR class) family	probable disease resistance protein At5g66900	LEUCINE-RICH REPEAT-CONTAINING PROTEIN // SUBFAMILY NOT NAMED
Lsat_1_v5_gn_1_37841	A0A2J6MCF9	AT1G19180.1	3.60052	3.88059e-34	1385.33	14906	jasmonate-zim-domain protein 1	protein TIFY 10A	jasmonate ZIM domain-containing protein (JAZ)
Lsat_1_v5_gn_8_98880	A0A2J6K4M0	AT1G26910.1	3.12239	3.88059e-34	6173	47795	Ribosomal protein L16p/L10e family protein	60S ribosomal protein L10	large subunit ribosomal protein L10e (RP-L10e, RPL10)
Lsat_1_v5_gn_2_21541	A0A2J6JFR6	AT5G03760.1	-2.56935	4.06532e-34	3506.33	514.667	Nucleotide-diphospho-sugar transferases superfamily protein	glucomannan 4-beta-mannosyltransferase 9	beta-mannan synthase [EC:2.4.1.32] Man b1-4 Man (CSLA)
Lsat_1_v5_gn_1_27080	A0A2J6LBD8	AT5G60200.1	4.57882	4.8714e-34	52.6667	1129	TARGET OF MONOPTEROS 6	dof zinc finger protein DOF1.7	Dof domain, zinc finger (zf-Dof)
Lsat_1_v5_gn_8_33880	A0A2J6MEV9	AT1G74170.1	3.09188	5.76296e-34	319.333	2423.33	receptor like protein 13	receptor like protein 21 isoform X1	Leucine-rich repeat protein // Protein phosphatase 1, regulatory subunit, and related proteins
Lsat_1_v5_gn_5_50020	A0A2J6KIE7	AT3G46290.1	4.71693	7.6559e-34	14	323.667	hercules receptor kinase 1	receptor-like protein kinase HERK 1 isoform X1	Non-specific serine/threonine protein kinase / Threonine-specific protein kinase
Lsat_1_v5_gn_8_143701	A0A2J6LXG9	AT3G25810.1	3.49347	8.25976e-34	933	9228.33	Terpenoid cyclases/Protein prenyltransferases superfamily protein	R-linalool synthase QH1, chloroplastic	(-)-alpha-terpineol synthase (E4.2.3.111)
Lsat_1_v5_gn_6_94020	A0A2J6LU11	AT4G16820.1	2.57319	1.04756e-33	292	1505.33	alpha/beta-Hydrolases superfamily protein	phospholipase A1-Ibeta2, chloroplastic	FAMILY NOT NAMED // PHOSPHOLIPASE A1-IBETA2, CHLOROPLASTIC
Lsat_1_v5_gn_6_53901	A0A2J6LXW2	AT2G34930.1	3.08262	1.13864e-33	90	664.667	disease resistance family protein / LRR family protein	receptor-like protein EIX2	Leucine Rich Repeat (LRR_1) // Leucine rich repeat N-terminal domain (LRRNT_2) // Leucine rich repeat (LRR_8)
Lsat_1_v5_gn_9_19241	A0A2J6KJ43	AT4G13510.1	-4.31731	1.79933e-33	2057.67	92	ammonium transporter 1;1	ammonium transporter 1 member 3	AMMONIUM TRANSPORTER // SUBFAMILY NOT NAMED
Lsat_1_v5_gn_4_94081	A0A2J6KUA4	AT2G05940.1	3.38446	2.26296e-33	798	7442	Protein kinase superfamily protein	probable serine/threonine-protein kinase PBL12	interleukin-1 receptor-associated kinase 4 (IRAK4)
Lsat_1_v5_gn_2_132361	A0A2J6JJG1	AT2G03270.1	-2.2333	2.37838e-33	1274.67	238	DNA-binding protein, putative	DNA-binding protein SMUBP-2	DNA2/NAM7 HELICASE FAMILY // DNA-BINDING PROTEIN-RELATED
Lsat_1_v5_gn_6_92840	A0A2J6LU04	AT4G17500.1	2.48048	3.73476e-33	1389.33	6853	ethylene responsive element binding factor 1	ethylene-responsive transcription factor 1A	FAMILY NOT NAMED // ETHYLENE-RESPONSIVE TRANSCRIPTION FACTOR 15-RELATED
Lsat_1_v5_gn_4_99521	A0A2J6LN57	AT1G59870.1	2.00777	4.21244e-33	8248.33	29106.3	ABC-2 and Plant PDR ABC-type transporter family protein	ABC transporter G family member 36	ATP-BINDING CASSETTE TRANSPORTER // ABC TRANSPORTER G FAMILY MEMBER 29
Lsat_1_v5_gn_0_19261	A0A2J6L818	AT1G06620.1	-7.47164	5.10685e-33	548.667	2.66667	2-oxoglutarate (2OG) and Fe(II)-dependent oxygenase superfamily protein	1-aminocyclopropane-1-carboxylate oxidase homolog 1	Deacetoxyvindoline 4-hydroxylase / Desacetyoxyvindoline-17-hydroxylase
Lsat_1_v5_gn_5_87481	A0A2J6K7R2	AT1G31420.2	-8.54141	5.32575e-33	702.667	1.66667	Leucine-rich repeat protein kinase family protein	LRR receptor-like serine/threonine-protein kinase FEI 1	FAMILY NOT NAMED // INACTIVE LEUCINE-RICH REPEAT RECEPTOR-LIKE PROTEIN KINASE CORYNE-RELATED
Lsat_1_v5_gn_5_127760	A0A2J6LIL4	AT5G53760.2	2.41797	7.02821e-33	327.667	1547.67	Seven transmembrane MLO family protein	MLO-like protein 11	MLO-LIKE PROTEIN 11-RELATED
Lsat_1_v5_gn_3_64980	A0A2J6LRP7	AT1G35710.1	2.90909	7.15314e-33	71.6667	472.333	Protein kinase family protein with leucine-rich repeat domain	probable leucine-rich repeat receptor-like protein kinase At1g35710	Leucine-rich repeat protein // Serine/threonine protein kinase
Lsat_1_v5_gn_4_124580	A0A2J6KYV6	AT3G50060.1	4.54794	8.44785e-33	37.6667	762.667	myb domain protein 77	transcription factor MYB44	MYB-LIKE DNA-BINDING PROTEIN MYB // SUBFAMILY NOT NAMED
Lsat_1_v5_gn_1_102041	A0A2J6MEU6	AT5G36930.2	5.39905	9.15356e-33	56	2155.67	Disease resistance protein (TIR-NBS-LRR class) family	disease resistance protein RUN1	LEUCINE-RICH REPEAT-CONTAINING PROTEIN // SUBFAMILY NOT NAMED
Lsat_1_v5_gn_1_1820	A0A2J6JMX0	AT5G54860.1	2.59522	1.22436e-32	477.333	2554.67	Major facilitator superfamily protein	probable folate-biopterin transporter 4	FOLATE-BIOPTERIN TRANSPORTER 4-RELATED
Lsat_1_v5_gn_9_16761	A0A2J6LWN1	AT5G48410.1	4.79025	1.60588e-32	41.3333	1014	glutamate receptor 1.3	glutamate receptor 1.2	IONOTROPIC GLUTAMATE RECEPTOR // GLUTAMATE RECEPTOR IIA-RELATED // GLUTAMATE RECEPTOR 2.1-RELATED
Lsat_1_v5_gn_8_48660	A0A2J6LRH8	AT5G17680.1	-8.3511	1.90583e-32	621.667	1.66667	disease resistance protein (TIR-NBS-LRR class), putative	disease resistance protein RUN1 isoform X3	Heavy-metal-associated domain (HMA) // NB-ARC domain (NB-ARC) // Leucine rich repeat (LRR_8)
Lsat_1_v5_gn_3_11620	A0A2J6K527	AT1G64060.1	2.34366	2.48199e-32	243	1082.33	respiratory burst oxidase protein F	respiratory burst oxidase homolog protein A	RESPIRATORY BURST OXIDASE HOMOLOG PROTEIN F-RELATED
Lsat_1_v5_gn_7_22701	A0A2J6K920	AT1G28400.1	-3.54357	6.14181e-32	10262.3	765	NA	protein E6	FAMILY NOT NAMED // EXPRESSED PROTEIN-RELATED
Lsat_1_v5_gn_6_108781	A0A2J6KJY9	AT1G58370.1	2.38743	6.8514e-32	258.333	1187.33	glycosyl hydrolase family 10 protein / carbohydrate-binding domain-containing protein	endo-1,4-beta-xylanase 1	Glycosyl hydrolase family 10 (Glyco_hydro_10) // Carbohydrate binding domain (CBM_4_9)
Lsat_1_v5_gn_3_139181	A0A2J6LRC6	AT2G46340.1	-5.07497	1.32769e-31	282.667	7.33333	SPA (suppressor of phyA-105) protein family	protein SPA1-RELATED 2 isoform X3	protein suppressor of PHYA-105 1 (SPA1)
Lsat_1_v5_gn_8_13020	A0A2J6KXY1	AT2G40320.1	-2.64718	2.13531e-31	1056.33	148.667	TRICHOME BIREFRINGENCE-LIKE 33	protein trichome birefringence-like 33 isoform X1	PROTEIN TRICHOME BIREFRINGENCE-LIKE 33
Lsat_1_v5_gn_8_160700	A0A2J6KUR9	AT1G59650.1	2.57095	4.43114e-31	234.667	1219.67	Protein of unknown function (DUF1336)	uncharacterized protein LOC111921104	FAMILY NOT NAMED // CW14 PROTEIN
Lsat_1_v5_gn_7_109401	A0A2J6KPW0	AT3G59240.1	2.80194	4.72008e-31	120.333	739.667	RNI-like superfamily protein	F-box/LRR-repeat protein At3g59190	F-box domain (F-box) // Leucine Rich Repeat (LRR_2) // FBD (FBD)
Lsat_1_v5_gn_3_31781	A0A2J6LE65	AT5G13160.1	2.00754	7.09652e-31	1084	3846	Protein kinase superfamily protein	serine/threonine-protein kinase PBS1	serine/threonine-protein kinase PBS1 (PBS1)
Lsat_1_v5_gn_8_107560	A0A2J6JQ78	AT1G03940.1	14.2508	1.03652e-30	0	3159.33	HXXXD-type acyl-transferase family protein	malonyl-coenzyme A:anthocyanin 3-O-glucoside-6''-O-malonyltransferase	Anthocyanin 6''-O-malonyltransferase / 3MaT
Lsat_1_v5_gn_1_59520	A0A2J6MIB6	AT1G64760.2	2.14406	1.33416e-30	1217	4723	O-Glycosyl hydrolases family 17 protein	glucan endo-1,3-beta-glucosidase 8-like	GLUCAN ENDO-1,3-BETA-GLUCOSIDASE 5
Lsat_1_v5_gn_1_99060	A0A2J6MF40	AT5G36930.2	14.2508	1.85716e-30	0	3170	Disease resistance protein (TIR-NBS-LRR class) family	disease resistance protein RUN1	LEUCINE-RICH REPEAT-CONTAINING PROTEIN // SUBFAMILY NOT NAMED // SUBFAMILY NOT NAMED
Lsat_1_v5_gn_3_117600	A0A2J6M9E8	AT3G14470.1	4.73228	1.85716e-30	13.6667	317	NB-ARC domain-containing disease resistance protein	putative disease resistance RPP13-like protein 1	LEUCINE-RICH REPEAT-CONTAINING PROTEIN // SUBFAMILY NOT NAMED
Lsat_1_v5_gn_1_34161	A0A2J6MG88	AT1G04250.1	3.02664	2.23639e-30	162.667	1181.33	AUX/IAA transcriptional regulator family protein	auxin-responsive protein IAA17	AUXIN-RESPONSIVE PROTEIN IAA15
Lsat_1_v5_gn_8_112841	A0A2J6LER4	AT1G63880.1	2.29406	2.26703e-30	412	1772.67	Disease resistance protein (TIR-NBS-LRR class) family	disease resistance protein RUN1 isoform X2	AAA domain (AAA_22) // TIR domain (TIR_2) // Leucine rich repeat (LRR_8)
Lsat_1_v5_gn_2_105900	A0A2J6L5K8	AT1G52340.1	4.44027	2.94961e-30	15.6667	301.333	NAD(P)-binding Rossmann-fold superfamily protein	xanthoxin dehydrogenase	Isopiperitenol dehydrogenase // Carveol dehydrogenase // Xanthoxin dehydrogenase / Xanthoxin oxidase
Lsat_1_v5_gn_4_23981	A0A2J6L207	AT1G14710.2	2.78034	4.36665e-30	886.667	5358.67	hydroxyproline-rich glycoprotein family protein	RNA demethylase ALKBH10B isoform X2	HYDROXYPROLINE-RICH GLYCOPROTEIN-LIKE PROTEIN
Lsat_1_v5_gn_3_12421	A0A2J6JPX9	AT5G49330.1	5.46245	4.519e-30	146.333	5604.33	myb domain protein 111	transcription factor MYB8	MYB-LIKE DNA-BINDING PROTEIN MYB // SUBFAMILY NOT NAMED
Lsat_1_v5_gn_1_10041	A0A2J6LW35	AT1G71980.1	-2.10466	4.62473e-30	1884	387	Protease-associated (PA) RING/U-box zinc finger family protein	receptor homology region, transmembrane domain- and RING domain-containing protein 2	RING FINGER AND PROTEASE ASSOCIATED DOMAIN-CONTAINING // SUBFAMILY NOT NAMED
Lsat_1_v5_gn_5_6620	A0A2J6KN85	AT2G20900.2	2.07167	5.19192e-30	356.333	1319.33	diacylglycerol kinase 5	diacylglycerol kinase 5	DIACYLGLYCEROL KINASE // DIACYLGLYCEROL KINASE 5-RELATED
Lsat_1_v5_gn_8_28060	A0A2J6JIH8	AT1G20510.1	3.56398	1.25535e-29	1654	17179	OPC-8:0 CoA ligase1	4-coumarate--CoA ligase-like 5	FAMILY NOT NAMED // 4-COUMARATE--COA LIGASE-LIKE 2-RELATED
Lsat_1_v5_gn_8_11680	A0A2J6KXY9	AT5G05580.1	2.53561	2.08163e-29	9751.33	50259.3	fatty acid desaturase 8	omega-3 fatty acid desaturase, chloroplastic	Delta(12)-fatty acid dehydrogenase / Linoleate Delta-12-fatty acid acetylenase (desaturase)
Lsat_1_v5_gn_2_4860	A0A2J6L716	AT4G27190.1	2.38482	2.34549e-29	558.667	2583.67	NB-ARC domain-containing disease resistance protein	uncharacterized protein LOC111915505	LEUCINE-RICH REPEAT-CONTAINING PROTEIN // SUBFAMILY NOT NAMED
Lsat_1_v5_gn_4_173220	A0A2J6MBT8	AT5G60920.1	2.44712	2.68539e-29	123.333	590.667	COBRA-like extracellular glycosyl-phosphatidyl inositol-anchored protein family	protein COBRA	COBRA-like protein (COBRA)
Lsat_1_v5_gn_0_29101	NA	AT2G38120.1	-5.6596	3.22284e-29	267	4.66667	Transmembrane amino acid transporter family protein	auxin transporter-like protein 2	AMINO ACID TRANSPORTER // AUXIN TRANSPORTER PROTEIN 1-RELATED // SUBFAMILY NOT NAMED
Lsat_1_v5_gn_3_36200	A0A2J6K9J5	AT2G43020.1	5.14815	6.29066e-29	402.333	12588.3	polyamine oxidase 2	polyamine oxidase 2 isoform X1	polyamine oxidase (PAO4, PAO3, PAO2)
Lsat_1_v5_gn_7_55280	A0A2J6LAA1	AT4G31550.1	-2.65397	1.07491e-28	7532.33	1044	WRKY DNA-binding protein 11	probable WRKY transcription factor 11	WRKY DNA -binding domain (WRKY)
Lsat_1_v5_gn_9_65460	A0A2J6K7W7	AT2G16050.1	3.06323	1.08426e-28	619.333	4620	Cysteine/Histidine-rich C1 domain family protein	uncharacterized protein LOC111885223	THIOREDOXIN // SUBFAMILY NOT NAMED
Lsat_1_v5_gn_1_80901	A0A2J6KKQ4	AT5G59700.1	4.27697	1.53738e-28	29	503.333	Protein kinase superfamily protein	probable receptor-like protein kinase At5g59700	Non-specific serine/threonine protein kinase / Threonine-specific protein kinase
Lsat_1_v5_gn_4_84480	A0A2J6JSY6	AT5G07300.1	2.60591	1.5888e-28	609	3287	Calcium-dependent phospholipid-binding Copine family protein	protein BONZAI 1	COPINE // PROTEIN BONZAI 3
Lsat_1_v5_gn_9_5880	A0A2J6KWH5	AT3G62700.1	4.55717	1.62838e-28	33.6667	690	multidrug resistance-associated protein 10	ABC transporter C family member 14	FAMILY NOT NAMED // ABC TRANSPORTER C FAMILY MEMBER 14-RELATED
Lsat_1_v5_gn_9_35080	A0A2J6KD92	AT1G45616.1	4.09392	1.81983e-28	134.333	2039.67	receptor like protein 6	receptor-like protein 7	FAMILY NOT NAMED // DISEASE RESISTANCE FAMILY PROTEIN/LRR FAMILY PROTEIN-RELATED
Lsat_1_v5_gn_1_64481	A0A2J6K6B8	AT2G28110.1	2.13851	1.89666e-28	220.667	856.667	Exostosin family protein	probable glucuronoxylan glucuronosyltransferase F8H	GLUCURONOXYLAN GLUCURONOSYLTRANSFERASE F8H-RELATED
Lsat_1_v5_gn_2_66601	A0A2J6KZK0	AT1G45616.1	2.76039	4.20443e-28	294.667	1765.33	receptor like protein 6	receptor-like protein 7	Leucine-rich repeat protein // Ras suppressor protein (contains leucine-rich repeats)
Lsat_1_v5_gn_2_130960	A0A2J6K102	AT5G12480.2	13.5358	8.58349e-28	0	1913.33	calmodulin-domain protein kinase 7	calcium-dependent protein kinase 7	SERINE/THREONINE-PROTEIN KINASE // CALCIUM-DEPENDENT PROTEIN KINASE 14
Lsat_1_v5_gn_6_31481	A0A2J6K3D3	AT5G17860.1	3.44482	9.4738e-28	22	209	calcium exchanger 7	cation/calcium exchanger 1	NA+/CA2+ K+ INDEPENDENT EXCHANGER // CATION/CALCIUM EXCHANGER 1
Lsat_1_v5_gn_2_127400	A0A2J6JTD5	AT5G01960.1	2.48824	1.24936e-27	702.333	3463	RING/U-box superfamily protein	E3 ubiquitin-protein ligase RNFT1	UNCHARACTERIZED RING FINGER-CONTAINING PROTEIN // SUBFAMILY NOT NAMED
Lsat_1_v5_gn_0_33241	A0A2J6K6L0	AT5G01750.2	13.5205	1.32104e-27	0	1904.33	Protein of unknown function (DUF567)	protein LURP-one-related 10	FAMILY NOT NAMED // PROTEIN LURP-ONE-RELATED 1-RELATED
Lsat_1_v5_gn_6_115280	A0A2J6L9T6	AT3G18670.1	2.37586	1.35589e-27	727.333	3344	Ankyrin repeat family protein	uncharacterized protein LOC111914144 isoform X1	FAMILY NOT NAMED // ANKYRIN REPEAT FAMILY PROTEIN
Lsat_1_v5_gn_6_15141	A0A2J6M579	AT3G21430.2	2.02778	1.62763e-27	463.667	1665.67	DNA binding	protein ALWAYS EARLY 3 isoform X2	LIN-9 // PROTEIN LIN-9 HOMOLOG
Lsat_1_v5_gn_6_57841	A0A2J6MJB2	AT1G60690.1	2.44079	1.68414e-27	638.667	3013.33	NAD(P)-linked oxidoreductase superfamily protein	auxin-induced protein PCNT115	ALDO/KETO REDUCTASE // ALDO-KETO REDUCTASE 1-RELATED
Lsat_1_v5_gn_6_42360	A0A2J6JG76	AT5G45470.1	13.6688	2.0139e-27	0	2124.33	Protein of unknown function (DUF594)	uncharacterized protein LOC122194705	Protein of unknown function, DUF594 (DUF594) // Domain of unknown function (DUF4220) (DUF4220)
Lsat_1_v5_gn_2_66801	A0A2J6KZI9	AT3G05290.1	2.68025	2.45368e-27	661.667	3762.67	peroxisomal adenine nucleotide carrier 1	peroxisomal adenine nucleotide carrier 1	PEROXISOMAL ADENINE NUCLEOTIDE CARRIER 1-RELATED
Lsat_1_v5_gn_8_134801	A0A2J6KNM5	AT5G12420.1	4.20171	2.79695e-27	14	223.333	O-acyltransferase (WSD1-like) family protein	wax ester synthase/diacylglycerol acyltransferase 4 isoform X3	Wax ester synthase-like Acyl-CoA acyltransferase domain (WES_acyltransf) // Protein of unknown function (DUF1298) (DUF1298)
Lsat_1_v5_gn_5_102060	A0A2J6LLE1	AT5G27920.1	2.51547	3.2886e-27	124.667	622.333	F-box family protein	F-box/LRR-repeat protein 3	pectinesterase (E3.1.1.11) // F-box and leucine-rich repeat protein 2/20 (FBXL2_20)
Lsat_1_v5_gn_9_89920	A0A2J6K1U1	AT3G27690.1	-5.98762	4.08702e-27	1168	16.6667	photosystem II light harvesting complex gene 2.3	chlorophyll a-b binding protein 5, chloroplastic	CHLOROPHYLL A/B BINDING PROTEIN
Lsat_1_v5_gn_7_22540	A0A2J6K974	AT5G44210.1	-2.90175	7.92635e-27	10845.3	1284	erf domain protein 9	ethylene-responsive transcription factor 9	EREBP-like factor (EREBP)
Lsat_1_v5_gn_2_124860	A0A2J6M298	AT5G05600.1	4.06416	8.55918e-27	244.667	3663	2-oxoglutarate (2OG) and Fe(II)-dependent oxygenase superfamily protein	jasmonate-induced oxygenase 2	Flavonol synthase / FLS
Lsat_1_v5_gn_0_19660	A0A2J6KZM1	AT3G14460.1	4.14424	9.1152e-27	13.3333	207.667	LRR and NB-ARC domains-containing disease resistance protein	putative disease resistance protein At3g14460	LEUCINE-RICH REPEAT-CONTAINING PROTEIN // SUBFAMILY NOT NAMED
Lsat_1_v5_gn_7_15820	A0A2J6JVK6	AT1G11700.1	-2.61059	1.03227e-26	1336.33	193.333	Protein of unknown function, DUF584	uncharacterized protein LOC111890974	Senescence regulator (Senescence_reg)
Lsat_1_v5_gn_3_28980	A0A2J6KFT4	AT1G70520.1	5.18256	1.24078e-26	10	310	cysteine-rich RLK (RECEPTOR-like protein kinase) 2	cysteine-rich receptor-like protein kinase 2	CYSTEINE-RICH RECEPTOR-LIKE PROTEIN KINASE 2
Lsat_1_v5_gn_9_32260	A0A2J6KKD5	AT5G05140.1	2.56852	1.55998e-26	445	2337	Transcription elongation factor (TFIIS) family protein	probable mediator of RNA polymerase II transcription subunit 26b isoform X4	TRANSCRIPTION ELONGATION FACTOR B POLYPEPTIDE 3 // MEDIATOR OF RNA POLYMERASE II TRANSCRIPTION SUBUNIT 26A-RELATED
Lsat_1_v5_gn_1_124140	A0A2J6KQL8	AT3G24530.1	-2.68604	1.70132e-26	607	82.6667	AAA-type ATPase family protein / ankyrin repeat family protein	stage V sporulation protein K	ANKYRIN REPEAT PROTEIN // AAA-TYPE ATPASE FAMILY PROTEIN / ANKYRIN REPEAT FAMILY PROTEIN
Lsat_1_v5_gn_6_90781	A0A2J6MHK7	AT4G16650.1	-2.16625	1.91176e-26	2154.67	420	O-fucosyltransferase family protein	O-fucosyltransferase 29	GDP-fucose protein O-fucosyltransferase (O-FucT)
Lsat_1_v5_gn_5_137041	A0A2J6LID2	AT1G19180.1	4.45713	2.90902e-26	234	4588	jasmonate-zim-domain protein 1	protein TIFY 10A	PROTEIN TIFY 10A-RELATED
Lsat_1_v5_gn_5_14220	A0A2J6MHR2	AT3G48240.1	2.59562	3.05863e-26	165.333	881.667	Octicosapeptide/Phox/Bem1p family protein	uncharacterized protein LOC111904798	PB1 domain (PB1)
Lsat_1_v5_gn_4_33781	A0A2J6KQU9	AT2G46510.1	2.60271	3.36821e-26	3489.33	18809	ABA-inducible BHLH-type transcription factor	transcription factor MTB1	MYC // TRANSCRIPTION FACTOR ABA-INDUCIBLE BHLH-TYPE-RELATED
Lsat_1_v5_gn_1_93600	A0A2J6JM18	AT5G36930.2	2.46739	3.44517e-26	80	389	Disease resistance protein (TIR-NBS-LRR class) family	disease resistance protein RUN1 isoform X1	LEUCINE-RICH REPEAT-CONTAINING PROTEIN // SUBFAMILY NOT NAMED
Lsat_1_v5_gn_7_37240	A0A2J6MHL3	AT4G26150.1	-3.02731	3.47069e-26	1045.33	113	cytokinin-responsive gata factor 1	GATA transcription factor 21	TRANSCRIPTION FACTOR GATA GATA BINDING FACTOR // SUBFAMILY NOT NAMED
Lsat_1_v5_gn_3_69800	A0A2J6JKC4	AT4G08850.1	3.8874	3.49616e-26	411.667	5478.67	Leucine-rich repeat receptor-like protein kinase family protein	probable leucine-rich repeat receptor-like protein kinase At1g35710	Protein kinase domain (Pkinase) // Leucine Rich Repeat (LRR_1) // Protein tyrosine kinase (Pkinase_Tyr) // Leucine rich repeat N-terminal domain (LRRNT_2) // Leucine rich repeat (LRR_8)
Lsat_1_v5_gn_4_3961	A0A2J6MAS4	AT5G50200.2	2.13405	3.51992e-26	128.667	495	nitrate transmembrane transporters	high-affinity nitrate transporter 3.1	FAMILY NOT NAMED // HIGH-AFFINITY NITRATE TRANSPORTER 3.1-RELATED
Lsat_1_v5_gn_5_26620	NA	AT1G75390.1	3.89857	5.47121e-26	25.3333	333.667	basic leucine-zipper 44	bZIP transcription factor 11	CAMP-RESPONSE ELEMENT BINDING PROTEIN-RELATED // SUBFAMILY NOT NAMED
Lsat_1_v5_gn_2_130880	A0A2J6LYA9	AT5G52020.1	7.20441	5.70802e-26	3	393.333	Integrase-type DNA-binding superfamily protein	ethylene-responsive transcription factor ERF026	ETHYLENE-RESPONSIVE TRANSCRIPTION FACTOR ERF025-RELATED
Lsat_1_v5_gn_1_60601	A0A2J6L4Q4	AT1G47890.1	3.60926	7.02994e-26	28	300.667	receptor like protein 7	receptor-like protein 7	RECEPTOR LIKE PROTEIN 54
Lsat_1_v5_gn_8_103681	A0A2J6L2C7	AT2G38470.1	-2.28462	8.50236e-26	21248.7	3835.33	WRKY DNA-binding protein 33	probable WRKY transcription factor 26	FAMILY NOT NAMED // WRKY TRANSCRIPTION FACTOR 25-RELATED
Lsat_1_v5_gn_5_133201	Q9ZWQ0	AT1G15550.1	-3.61712	1.01833e-25	251.333	18	gibberellin 3-oxidase 1	gibberellin 3-beta-dioxygenase 1	gibberellin 3-beta-dioxygenase (E1.14.11.15)
Lsat_1_v5_gn_9_102560	A0A2J6JYA3	AT4G12710.1	4.49762	1.01833e-25	74.6667	1499.67	ARM repeat superfamily protein	U-box domain-containing protein 1	ARM REPEAT PROTEIN
Lsat_1_v5_gn_7_102060	A0A2J6MFF0	AT1G53440.1	2.35501	1.38014e-25	2239.33	10144	Leucine-rich repeat transmembrane protein kinase	probable LRR receptor-like serine/threonine-protein kinase At1g53430	Serine/threonine protein kinase // Serine/threonine protein kinase // Serine/threonine protein kinase/TGF-beta stimulated factor
Lsat_1_v5_gn_1_120281	A0A2J6M7K1	AT1G70830.1	-5.33535	1.77948e-25	677.333	14.3333	MLP-like protein 28	kirola	MLP-LIKE PROTEIN 165-RELATED
Lsat_1_v5_gn_5_152721	A0A2J6JU52	AT4G32520.1	2.19061	1.94759e-25	113	452.667	serine hydroxymethyltransferase 3	serine hydroxymethyltransferase 3, chloroplastic	Glycine hydroxymethyltransferase / Threonine aldolase
Lsat_1_v5_gn_3_103061	A0A2J6LJU7	AT1G17020.1	6.50198	3.87753e-25	3.66667	290.667	senescence-related gene 1	protein SRG1	2-OXOGLUTARATE (2OG) AND FE(II)-DEPENDENT OXYGENASE SUPERFAMILY PROTEIN-RELATED
Lsat_1_v5_gn_1_76340	A0A2J6M6F8	AT3G03080.1	5.42875	4.01164e-25	23	862.333	Zinc-binding dehydrogenase family protein	2-alkenal reductase (NADP(+)-dependent)	Allyl-alcohol dehydrogenase // 2-alkenal reductase (NADP(+)) / NADPH-dependent alkenal/one oxidoreductase // 2-alkenal reductase (NAD(P)(+)) / NADPH:2-alkenal alpha,beta-hydrogenase
Lsat_1_v5_gn_0_13600	A0A2J6K6U6	AT5G01750.2	13.2492	4.30021e-25	0	1600.33	Protein of unknown function (DUF567)	protein LURP-one-related 10	FAMILY NOT NAMED // PROTEIN LURP-ONE-RELATED 1-RELATED
Lsat_1_v5_gn_4_31741	A0A2J6MK14	AT1G01140.1	2.55504	8.17192e-25	2158	11264.3	CBL-interacting protein kinase 9	CBL-interacting serine/threonine-protein kinase 9	SERINE/THREONINE KINASE // SUBFAMILY NOT NAMED
Lsat_1_v5_gn_8_14940	A0A2J6KXI7	AT3G55550.1	4.85017	1.30393e-24	76.3333	1979.67	Concanavalin A-like lectin protein kinase family protein	L-type lectin-domain containing receptor kinase S.4	FAMILY NOT NAMED // L-TYPE LECTIN-DOMAIN CONTAINING RECEPTOR KINASE S.4
Lsat_1_v5_gn_3_18800	A0A2J6KA42	AT4G17940.1	2.59213	1.34151e-24	148	787.667	Tetratricopeptide repeat (TPR)-like superfamily protein	uncharacterized protein LOC111884184	CARBOXYLATE CLAMP-TETRATRICOPEPTIDE REPEAT PROTEIN
Lsat_1_v5_gn_5_152761	A0A2J6JWA0	AT5G01210.1	3.00542	1.49636e-24	612.333	4318.33	HXXXD-type acyl-transferase family protein	protein ENHANCED PSEUDOMONAS SUSCEPTIBILITY 1	Quinate O-hydroxycinnamoyltransferase / Hydroxycinnamoyl coenzyme A-quinate transferase
Lsat_1_v5_gn_6_54441	A0A2J6LXX4	AT1G68090.1	-3.94703	1.61642e-24	1445.67	81.6667	annexin 5	annexin D5	ANNEXIN // SUBFAMILY NOT NAMED
Lsat_1_v5_gn_2_19861	A0A2J6LT72	AT2G36690.1	5.56499	2.00984e-24	4.66667	192.333	2-oxoglutarate (2OG) and Fe(II)-dependent oxygenase superfamily protein	probable 2-oxoglutarate-dependent dioxygenase SLC1	Thebaine 6-O-demethylase // Flavanone 3-dioxygenase / Naringenin,2-oxoglutarate:oxygen oxidoreductase (3-hydroxylating)
Lsat_1_v5_gn_3_6260	A0A2J6K537	AT5G41350.1	3.57428	2.10683e-24	201	2159.33	RING/U-box superfamily protein	probable E3 ubiquitin-protein ligase RHB1A	RING FINGER CONTAINING PROTEIN // SUBFAMILY NOT NAMED
Lsat_1_v5_gn_1_102140	A0A2J6MEY6	AT5G36930.2	-8.16628	2.10772e-24	441	1.33333	Disease resistance protein (TIR-NBS-LRR class) family	disease resistance protein RPV1 isoform X2	LEUCINE-RICH REPEAT-CONTAINING PROTEIN // DISEASE RESISTANCE PROTEIN-RELATED
Lsat_1_v5_gn_1_122940	A0A2J6KQM7	AT4G21450.1	2.85518	2.1621e-24	1870	12094.3	PapD-like superfamily protein	vesicle-associated protein 4-2	VESICLE-ASSOCIATED MEMBRANE PROTEIN-ASSOCIATED PROTEIN // VESICLE-ASSOCIATED PROTEIN 4-1
Lsat_1_v5_gn_5_164201	A0A2J6JG33	AT3G57930.1	2.05247	2.38358e-24	527	1903.67	NA	uncharacterized protein LOC111897881	FAMILY NOT NAMED // EXPRESSED PROTEIN
Lsat_1_v5_gn_4_167181	A0A2J6JUS3	AT5G38990.1	5.02266	2.86624e-24	8.66667	248.667	Malectin/receptor-like protein kinase family protein	probable receptor-like protein kinase At5g38990	Non-specific serine/threonine protein kinase / Threonine-specific protein kinase
Lsat_1_v5_gn_5_167281	A0A2J6KV17	AT2G39380.1	-3.04591	3.36549e-24	8442.33	882.333	exocyst subunit exo70 family protein H2	exocyst complex component EXO70H1	EXOCYST COMPLEX PROTEIN EXO70 // SUBFAMILY NOT NAMED
Lsat_1_v5_gn_3_53980	A0A2J6LD47	AT1G73630.1	2.21736	3.53605e-24	11433.3	47166.7	EF hand calcium-binding protein family	calcium-binding allergen Ole e 8	CALCIUM-BINDING PROTEIN CML25-RELATED
Lsat_1_v5_gn_0_40461	A0A2J6LUC1	AT3G06910.1	12.6828	4.40501e-24	0	1066.67	UB-like protease 1A	uncharacterized protein LOC111904992 isoform X2	Ulp1 peptidase / Ulp1 protease
Lsat_1_v5_gn_8_32880	A0A2J6MEQ9	AT1G21270.1	2.19895	4.40501e-24	869.667	3538.33	wall-associated kinase 2	wall-associated receptor kinase 2	Protein kinase domain (Pkinase) // Calcium-binding EGF domain (EGF_CA) // Wall-associated kinase (WAK) // Wall-associated receptor kinase galacturonan-binding (GUB_WAK_bind)
Lsat_1_v5_gn_9_30961	A0A2J6KKC2	AT5G04160.1	3.48231	4.74547e-24	74.6667	742.333	Nucleotide-sugar transporter family protein	UDP-URONIC ACID TRANSPORTER 1	SOLUTE CARRIER FAMILY 35 // SUBFAMILY NOT NAMED
Lsat_1_v5_gn_9_11801	A0A2J6KGH4	ATCG00490.1	7.49741	6.11284e-24	1.66667	263	ribulose-bisphosphate carboxylases	ribulose-1,5-bisphosphate carboxylase/oxygenase large subunit	RIBOSOMAL PROTEIN S15, BACTERIAL AND ORGANELLAR // RIBULOSE BISPHOSPHATE CARBOXYLASE LARGE CHAIN-RELATED
Lsat_1_v5_gn_9_85740	A0A2J6JJ82	AT5G26670.1	-8.17116	6.38342e-24	434.333	1.33333	Pectinacetylesterase family protein	pectin acetylesterase 10-like	PECTINACETYLESTERASE FAMILY PROTEIN
Lsat_1_v5_gn_8_41240	A0A2J6LGL2	AT1G77420.1	2.8774	7.18294e-24	516.333	3363.33	alpha/beta-Hydrolases superfamily protein	caffeoylshikimate esterase	PHOSPHOLIPASE-RELATED // ALPHA/BETA-HYDROLASE-LIKE PROTEIN
Lsat_1_v5_gn_1_94481	A0A2J6JM42	AT5G36930.1	2.46851	7.62725e-24	206.667	997	Disease resistance protein (TIR-NBS-LRR class) family	disease resistance protein RPV1 isoform X2	LEUCINE-RICH REPEAT-CONTAINING PROTEIN // SUBFAMILY NOT NAMED
Lsat_1_v5_gn_4_89221	A0A2J6LP68	AT1G51550.1	-2.35751	8.12832e-24	507.667	86.6667	Kelch repeat-containing F-box family protein	F-box/kelch-repeat protein At1g51550	KELCH REPEAT DOMAIN // SUBFAMILY NOT NAMED
Lsat_1_v5_gn_8_48740	A0A2J6LRI8	AT5G17680.1	2.24104	9.16788e-24	450.667	1892.33	disease resistance protein (TIR-NBS-LRR class), putative	disease resistance protein Roq1	LEUCINE-RICH REPEAT-CONTAINING PROTEIN // SUBFAMILY NOT NAMED
Lsat_1_v5_gn_5_30641	A0A2J6M8I2	AT5G10260.1	6.50629	1.00089e-23	2.33333	184.667	RAB GTPase homolog H1E	ras-related protein RABH1e	GTPase Rab6/YPT6/Ryh1, small G protein superfamily
Lsat_1_v5_gn_3_122040	A0A2J6K264	AT1G06620.1	7.55833	1.06701e-23	1.66667	272	2-oxoglutarate (2OG) and Fe(II)-dependent oxygenase superfamily protein	1-aminocyclopropane-1-carboxylate oxidase homolog 1	Deacetoxyvindoline 4-hydroxylase / Desacetyoxyvindoline-17-hydroxylase
Lsat_1_v5_gn_5_166101	A0A2J6KUX0	AT1G73440.1	-6.40944	1.07711e-23	226.333	2.33333	calmodulin-related	uncharacterized protein LOC111909068	Plant transposase (Ptta/En/Spm family) (Transposase_24)
Lsat_1_v5_gn_5_1461	A0A2J6M0I0	AT5G55630.2	5.18383	1.13632e-23	5.33333	167.333	Outward rectifying potassium channel protein	two-pore potassium channel 1	POTASSIUM CHANNEL, SUBFAMILY K // SUBFAMILY NOT NAMED
Lsat_1_v5_gn_5_186580	A0A2J6L7X4	AT3G15210.1	4.53945	1.13632e-23	12	247.333	ethylene responsive element binding factor 4	ethylene-responsive transcription factor 3	FAMILY NOT NAMED // ETHYLENE-RESPONSIVE TRANSCRIPTION FACTOR 10-RELATED
Lsat_1_v5_gn_5_115721	A0A2J6MDG4	AT1G77580.2	2.48962	1.76443e-23	142.333	695.333	Plant protein of unknown function (DUF869)	filament-like plant protein 1 isoform X3	FILAMENT-LIKE PLANT PROTEIN 7
Lsat_1_v5_gn_9_50700	A0A2J6M1M4	AT5G51190.1	-2.47517	1.91087e-23	28802.7	4471	Integrase-type DNA-binding superfamily protein	ethylene-responsive transcription factor 5	EREBP-like factor (EREBP)
Lsat_1_v5_gn_4_107140	A0A2J6KEE2	AT5G62680.1	2.59623	1.9144e-23	6934.67	37318	Major facilitator superfamily protein	protein NRT1/ PTR FAMILY 2.10	PROTEIN NRT1/ PTR FAMILY 2.10-RELATED
Lsat_1_v5_gn_3_98561	A0A2J6LJ00	AT5G39420.1	-5.06937	2.30668e-23	190	5	CDC2C	probable serine/threonine-protein kinase At1g54610	CELL DIVISION PROTEIN KINASE // SUBFAMILY NOT NAMED // CYCLIN-DEPENDENT KINASE-LIKE PROTEIN-RELATED
Lsat_1_v5_gn_5_128341	A0A2J6KX16	NA	-3.33276	2.52079e-23	724.667	64	NA	carbamoyl-phosphate synthase small chain, chloroplastic	Carbamoyl-phosphate synthase (glutamine-hydrolyzing) / Glutamine-dependent carbamyl phosphate synthetase
Lsat_1_v5_gn_4_12300	A0A2J6L6C5	AT1G69310.2	2.23066	3.10287e-23	290.333	1201	WRKY DNA-binding protein 57	probable WRKY transcription factor 57	WRKY TRANSCRIPTION FACTOR 57-RELATED
Lsat_1_v5_gn_5_72101	A0A2J6JHJ1	AT3G23150.1	2.05005	3.35722e-23	1244.33	4484.67	Signal transduction histidine kinase, hybrid-type, ethylene sensor	ethylene receptor 2	Response regulator receiver domain (Response_reg) // GAF domain (GAF)
Lsat_1_v5_gn_4_85660	A0A2J6JR09	AT2G34930.1	3.69523	3.53447e-23	21	236.667	disease resistance family protein / LRR family protein	receptor-like protein EIX2	Leucine Rich Repeat (LRR_1) // Leucine rich repeat N-terminal domain (LRRNT_2) // Leucine rich repeat (LRR_8)
Lsat_1_v5_gn_3_39080	A0A2J6K910	AT3G23250.1	5.48965	4.2867e-23	13.3333	526.333	myb domain protein 15	transcription factor MYB13	MYB-LIKE DNA-BINDING PROTEIN MYB // SUBFAMILY NOT NAMED
Lsat_1_v5_gn_5_168201	A0A2J6LPK8	AT5G59020.1	2.00015	4.58898e-23	713.333	2526.67	Protein of unknown function (DUF3527)	uncharacterized protein LOC111907240	FAMILY NOT NAMED // GB|AAC95187.1
Lsat_1_v5_gn_9_34501	A0A2J6KD56	AT2G17190.1	12.332	4.75907e-23	0	832.333	ubiquitin family protein	ubiquitin domain-containing protein DSK2a	UBIQUILIN // SUBFAMILY NOT NAMED
Lsat_1_v5_gn_9_13841	A0A2J6KRH8	AT5G05280.1	-3.68128	4.97059e-23	190.667	13	RING/U-box superfamily protein	RING-H2 finger protein ATL73	RING FINGER DOMAIN-CONTAINING // SUBFAMILY NOT NAMED
Lsat_1_v5_gn_3_116920	A0A2J6KBX3	AT3G14470.1	2.66203	5.37043e-23	47.3333	264.333	NB-ARC domain-containing disease resistance protein	putative disease resistance protein At3g14460 isoform X1	NB-ARC domain (NB-ARC) // Leucine rich repeat (LRR_8)
Lsat_1_v5_gn_0_37261	A0A2J6JIJ8	AT5G22250.1	-2.39543	5.42567e-23	27486.3	4521.67	Polynucleotidyl transferase, ribonuclease H-like superfamily protein	probable CCR4-associated factor 1 homolog 11	CCR4-ASSOCIATED FACTOR 1 HOMOLOG 11-RELATED
Lsat_1_v5_gn_7_107661	A0A2J6JQW3	AT5G20190.1	3.37665	5.82102e-23	1679.67	15606.3	Tetratricopeptide repeat (TPR)-like superfamily protein	uncharacterized protein LOC111893336 isoform X2	F18B13.21 PROTEIN-RELATED
Lsat_1_v5_gn_2_78341	A0A2J6LBJ7	AT2G16460.1	3.79726	6.19714e-23	342.667	4284.33	Protein of unknown function (DUF1640)	protein FMP32, mitochondrial	UNCHARACTERIZED // PROTEIN FMP32, MITOCHONDRIAL
Lsat_1_v5_gn_5_177360	A0A2J6KLT7	AT4G27950.1	-2.46484	6.56548e-23	2360	378.333	cytokinin response factor 4	pathogenesis-related genes transcriptional activator PTI6	pathogenesis-related genes transcriptional activator PTI6 (PTI6)
Lsat_1_v5_gn_6_44800	A0A2J6JGA1	AT1G71400.1	4.6851	7.6912e-23	7.33333	163.333	receptor like protein 12	receptor-like protein EIX2	Leucine Rich Repeat (LRR_1) // Leucine rich repeat N-terminal domain (LRRNT_2) // Leucine rich repeat (LRR_8)
Lsat_1_v5_gn_1_50421	A0A2J6LR18	AT5G03730.2	2.67624	8.04783e-23	441	2504	Protein kinase superfamily protein	serine/threonine-protein kinase CTR1	SERINE/THREONINE-PROTEIN KINASE CTR1
Lsat_1_v5_gn_9_41960	A0A2J6KY64	AT2G33710.2	5.21651	8.65808e-23	7.33333	236.667	Integrase-type DNA-binding superfamily protein	ethylene-responsive transcription factor ABR1 isoform X2	AP2 domain (AP2)
Lsat_1_v5_gn_1_63021	A0A2J6K646	AT3G45040.1	2.64539	8.84376e-23	579.333	3239.67	phosphatidate cytidylyltransferase family protein	dolichol kinase EVAN	Dolichol kinase
Lsat_1_v5_gn_8_110421	A0A2J6K6L9	AT3G51550.1	12.3134	9.78882e-23	0	822	Malectin/receptor-like protein kinase family protein	receptor-like protein kinase FERONIA	Non-specific serine/threonine protein kinase / Threonine-specific protein kinase
Lsat_1_v5_gn_4_168480	A0A2J6JUM1	AT5G66900.1	2.81796	9.9447e-23	412.667	2600.67	Disease resistance protein (CC-NBS-LRR class) family	probable disease resistance protein At5g66900 isoform X2	Arabidopsis broad-spectrum mildew resistance protein RPW8 (RPW8) // AAA domain (AAA_22)
Lsat_1_v5_gn_7_60661	A0A2J6KB69	AT5G58720.1	2.50391	1.03494e-22	364.667	1817.67	smr (Small MutS Related) domain-containing protein	uncharacterized protein LOC111883723 isoform X2	Smr domain (Smr) // Domain of unknown function (DUF1771) (DUF1771)
Lsat_1_v5_gn_1_100681	A0A2J6L2V1	AT1G72550.2	-2.89177	1.16918e-22	237.333	28	tRNA synthetase beta subunit family protein	probable LRR receptor-like serine/threonine-protein kinase At5g10290	Phenylalanine--tRNA ligase / Phenylalanyl-tRNA synthetase
Lsat_1_v5_gn_1_95000	A0A2J6JT77	AT1G27170.1	2.74248	1.20333e-22	207.667	1233	transmembrane receptors;ATP binding	disease resistance protein RUN1 isoform X1	LEUCINE-RICH REPEAT-CONTAINING PROTEIN // DISEASE RESISTANCE PROTEIN-RELATED
Lsat_1_v5_gn_6_11860	A0A2J6KZZ3	AT4G23750.1	-3.81833	1.26686e-22	690	43.3333	cytokinin response factor 2	ethylene-responsive transcription factor CRF1	SHN SHINE , DNA BINDING / TRANSCRIPTION FACTOR // ETHYLENE-RESPONSIVE TRANSCRIPTION FACTOR CRF3-RELATED
Lsat_1_v5_gn_5_32061	A0A2J6LN04	AT1G11300.1	2.64393	1.3459e-22	86.3333	473	protein serine/threonine kinases;protein kinases;ATP binding;sugar binding;kinases;carbohydrate binding	uncharacterized protein LOC111908021	Protein kinase domain (Pkinase) // Protein tyrosine kinase (Pkinase_Tyr) // Phloem protein 2 (PP2)
Lsat_1_v5_gn_6_45160	A0A2J6JG94	AT2G34930.1	-3.76767	1.50542e-22	522.333	33.3333	disease resistance family protein / LRR family protein	receptor-like protein EIX2	Leucine Rich Repeat (LRR_1) // Leucine rich repeat N-terminal domain (LRRNT_2) // Leucine rich repeat (LRR_8)
Lsat_1_v5_gn_5_163080	A0A2J6MGF9	AT5G66750.1	-12.1889	1.50549e-22	982.667	0	chromatin remodeling 1	pumilio homolog 2	DNA helicase
Lsat_1_v5_gn_8_33460	A0A2J6K8P2	AT3G19830.2	3.03534	4.57741e-22	1368.33	10035.3	Calcium-dependent lipid-binding (CaLB domain) family protein	tricalbin-3 isoform X1	EXTENDED SYNAPTOTAGMIN-RELATED // SUBFAMILY NOT NAMED
Lsat_1_v5_gn_5_139561	A0A2J6JSF0	AT1G19180.1	2.67641	4.72852e-22	2773.33	15674.3	jasmonate-zim-domain protein 1	protein TIFY 10A	jasmonate ZIM domain-containing protein (JAZ)
Lsat_1_v5_gn_8_129201	A0A2J6LX17	AT4G13780.1	12.1022	4.8966e-22	0	713	methionine--tRNA ligase, putative / methionyl-tRNA synthetase, putative / MetRS, putative	diacylglycerol kinase 1	TRANSCRIPTIONAL ADAPTOR 2 ADA2 -RELATED // TRANSCRIPTIONAL ADAPTER ADA2A
Lsat_1_v5_gn_0_16941	A0A2J6LZ26	AT1G76880.1	-3.02349	6.49853e-22	509.333	55	Duplicated homeodomain-like superfamily protein	trihelix transcription factor PTL	Transcription factor GT-2 and related proteins, contains trihelix DNA-binding/SANT domain
Lsat_1_v5_gn_1_11080	A0A2J6K3D7	AT3G47780.1	2.21134	6.49853e-22	192.333	785	ABC2 homolog 6	ABC transporter A family member 7 isoform X2	ATP-BINDING CASSETTE TRANSPORTER SUBFAMILY A ABCA // SUBFAMILY NOT NAMED
Lsat_1_v5_gn_5_113561	A0A2J6MDI6	AT1G08510.1	-3.64747	6.7585e-22	194	13.6667	fatty acyl-ACP thioesterases B	protein FAR1-RELATED SEQUENCE 5-like	Oleoyl-[acyl-carrier-protein] hydrolase / S-acyl fatty acid synthase thioesterase
Lsat_1_v5_gn_7_97721	A0A2J6M3Z6	AT1G71400.1	2.51194	8.52614e-22	343	1689.33	receptor like protein 12	receptor-like protein 7	RECEPTOR LIKE PROTEIN 54
Lsat_1_v5_gn_4_143441	A0A2J6LH22	AT5G65530.1	-2.43456	8.93626e-22	1102.67	181.333	Protein kinase superfamily protein	receptor-like cytosolic serine/threonine-protein kinase RBK1	FAMILY NOT NAMED // PROTEIN KINASE FAMILY PROTEIN-RELATED
Lsat_1_v5_gn_5_112660	A0A2J6MDB5	AT4G34410.1	-2.8744	9.06613e-22	4253.67	513	redox responsive transcription factor 1	ethylene-responsive transcription factor ERF109	AP2 domain (AP2)
Lsat_1_v5_gn_2_120101	A0A2J6LSP1	AT5G05840.1	2.27387	1.08381e-21	171	728.333	Protein of unknown function (DUF620)	uncharacterized protein LOC111905716	EMB|CAB81597.1
Lsat_1_v5_gn_6_21080	A0A2J6KC88	AT5G43600.1	12.0285	1.26921e-21	0	678.333	ureidoglycolate amidohydrolase	villin-4	Ureidoglycolate amidohydrolase / Ureidoglycolate hydrolase
Lsat_1_v5_gn_7_91420	A0A2J6KZ46	AT4G26890.1	4.31446	1.26921e-21	95.6667	1703.33	mitogen-activated protein kinase kinase kinase 16	mitogen-activated protein kinase kinase kinase 18	MITOGEN-ACTIVATED KINASE KINASE KINASE // MITOGEN-ACTIVATED PROTEIN KINASE KINASE KINASE 17-RELATED
Lsat_1_v5_gn_1_45380	A0A2J6LF84	AT2G25625.2	2.768	1.36525e-21	300.667	1820.67	NA	uncharacterized protein LOC111911593	FAMILY NOT NAMED // EXPRESSED PROTEIN
Lsat_1_v5_gn_5_162881	A0A2J6MGT0	AT2G38000.1	-11.9361	1.40221e-21	822	0	chaperone protein dnaJ-related	protein SSUH2 homolog	FAMILY NOT NAMED // CHAPERONE PROTEIN DNAJ-LIKE PROTEIN
Lsat_1_v5_gn_0_28181	NA	AT1G49950.2	7.25834	1.70727e-21	1.66667	226	telomere repeat binding factor 1	telomere repeat-binding factor 1-like isoform X1	TELOMERIC REPEAT BINDING PROTEIN // TELOMERE REPEAT-BINDING FACTOR 2-RELATED
Lsat_1_v5_gn_8_45001	A0A2J6M6F6	NA	2.68815	2.76236e-21	1026	5867	NA	uncharacterized protein LOC111899312	EamA-like transporter family (EamA)
Lsat_1_v5_gn_9_90520	A0A2J6K1Q6	AT3G20475.1	-4.31997	2.87858e-21	366	16	MUTS-homologue 5	DNA mismatch repair protein MSH5 isoform X4	DNA mismatch repair protein MSH5 (MSH5)
Lsat_1_v5_gn_1_23721	A0A2J6JZS3	AT4G37370.1	2.18484	2.89419e-21	741	2987.33	cytochrome P450, family 81, subfamily D, polypeptide 8	cytochrome P450 81Q32	Cytochrome P450 (p450)
Lsat_1_v5_gn_9_112680	A0A2J6JRJ8	AT1G69410.1	7.9084	2.97515e-21	1.33333	282.667	eukaryotic elongation factor 5A-3	myb-like protein X	TRANSLATION INITIATION FACTOR 5A-RELATED // SUBFAMILY NOT NAMED
Lsat_1_v5_gn_8_115261	A0A2J6KE35	AT5G25120.1	2.05454	3.51048e-21	537.333	1947.67	ytochrome p450, family 71, subfamily B, polypeptide 11	germacrene A hydroxylase	Germacrene A alcohol dehydrogenase // Germacrene A hydroxylase
Lsat_1_v5_gn_8_103001	A0A2J6KPY7	AT1G19715.3	3.74919	3.5133e-21	728.667	8832.33	Mannose-binding lectin superfamily protein	mannose/glucose-specific lectin	Jacalin-like lectin domain (Jacalin) // Transposase-associated domain (Transpos_assoc)
Lsat_1_v5_gn_5_8681	A0A2J6LHG9	AT1G15760.1	-2.20162	3.84853e-21	893	170	Sterile alpha motif (SAM) domain-containing protein	uncharacterized protein LOC111910546	SAM domain (Sterile alpha motif) (SAM_2)
Lsat_1_v5_gn_6_72881	A0A2J6K320	AT3G28580.1	5.30095	4.13293e-21	11.3333	379	P-loop containing nucleoside triphosphate hydrolases superfamily protein	AAA-ATPase At3g28580	BCS1 AAA-TYPE ATPASE // AAA-TYPE ATPASE FAMILY PROTEIN-RELATED
Lsat_1_v5_gn_3_22861	A0A2J6L334	AT5G22720.2	3.27915	5.11857e-21	18.6667	158.333	F-box/RNI-like superfamily protein	putative F-box/FBD/LRR-repeat protein At4g13965	F-box domain (F-box)
Lsat_1_v5_gn_0_43420	A0A2J6KZQ8	AT3G14470.1	4.88577	5.28263e-21	5.33333	139.333	NB-ARC domain-containing disease resistance protein	putative disease resistance RPP13-like protein 1	LEUCINE-RICH REPEAT-CONTAINING PROTEIN // SUBFAMILY NOT NAMED
Lsat_1_v5_gn_5_55040	A0A2J6K9N0	AT1G11300.1	-11.7477	6.69388e-21	724.667	0	protein serine/threonine kinases;protein kinases;ATP binding;sugar binding;kinases;carbohydrate binding	serine/threonine-protein kinase PBL27 isoform X1	Non-specific serine/threonine protein kinase / Threonine-specific protein kinase
Lsat_1_v5_gn_9_94640	A0A2J6LCT0	AT3G05090.1	11.7561	7.90513e-21	0	559.667	Transducin/WD40 repeat-like superfamily protein	uncharacterized protein LOC111908032 isoform X3	WD REPEAT-CONTAINING PROTEIN 48
Lsat_1_v5_gn_5_116021	A0A2J6MDG5	AT3G19320.1	-11.7628	9.26376e-21	726.333	0	Leucine-rich repeat (LRR) family protein	uncharacterized protein At4g06744	FAMILY NOT NAMED // GENOMIC DNA, CHROMOSOME 3, P1 CLONE: MLD14
Lsat_1_v5_gn_9_67821	A0A2J6JLP1	AT4G34050.1	2.46734	1.24049e-20	362	1744.33	S-adenosyl-L-methionine-dependent methyltransferases superfamily protein	caffeoyl-CoA O-methyltransferase	caffeoyl-CoA O-methyltransferase (E2.1.1.104)
Lsat_1_v5_gn_3_6761	A0A2J6KVI1	AT4G23430.2	2.0646	1.25844e-20	14920	55457	NAD(P)-binding Rossmann-fold superfamily protein	short-chain dehydrogenase TIC 32, chloroplastic	Very-long-chain 3-oxoacyl-CoA reductase / Very-long-chain beta-ketoacyl-CoA reductase
Lsat_1_v5_gn_1_77140	A0A2J6M6E3	AT3G59900.1	2.16851	1.31389e-20	841	3294.33	auxin-regulated gene involved in organ size	protein AUXIN-REGULATED GENE INVOLVED IN ORGAN SIZE	FAMILY NOT NAMED // ARGOS-LIKE PROTEIN-RELATED
Lsat_1_v5_gn_7_116420	A0A2J6K8T6	AT3G13310.1	-2.59435	1.53577e-20	993.667	146.333	Chaperone DnaJ-domain superfamily protein	chaperone protein dnaJ 11, chloroplastic	DNAJ HOMOLOG SUBFAMILY C MEMBER // SUBFAMILY NOT NAMED
Lsat_1_v5_gn_8_162521	A0A2J6MF29	AT1G59820.1	2.41443	1.59603e-20	2325	10977	aminophospholipid ATPase 3	phospholipid-transporting ATPase 3	phospholipid-transporting ATPase [EC:3.6.3.1] (DRS2, ATP8A)
Lsat_1_v5_gn_4_153121	A0A2J6M174	AT3G25780.1	2.41434	1.76324e-20	8457	39804	allene oxide cyclase 3	allene oxide cyclase, chloroplastic	Allene-oxide cyclase
Lsat_1_v5_gn_9_89401	A0A2J6K1Y4	AT3G13310.1	-2.66991	1.91633e-20	805.667	112.667	Chaperone DnaJ-domain superfamily protein	chaperone protein dnaJ 11, chloroplastic	DNAJ HOMOLOG SUBFAMILY C MEMBER
Lsat_1_v5_gn_3_6800	A0A2J6KVA1	AT4G23420.2	2.49867	2.05926e-20	65.3333	326	NAD(P)-binding Rossmann-fold superfamily protein	short-chain dehydrogenase TIC 32, chloroplastic	Very-long-chain 3-oxoacyl-CoA reductase / Very-long-chain beta-ketoacyl-CoA reductase
Lsat_1_v5_gn_8_48680	A0A2J6LRD8	AT5G36930.2	11.6074	3.51553e-20	0	506.667	Disease resistance protein (TIR-NBS-LRR class) family	disease resistance protein Roq1 isoform X2	LEUCINE-RICH REPEAT-CONTAINING PROTEIN // DISEASE RESISTANCE PROTEIN-RELATED
Lsat_1_v5_gn_7_42901	A0A2J6KAW4	AT1G08510.1	2.04705	4.8406e-20	4319	15790	fatty acyl-ACP thioesterases B	palmitoyl-acyl carrier protein thioesterase, chloroplastic	fatty acyl-ACP thioesterase B (FATB)
Lsat_1_v5_gn_5_180180	A0A2J6LXP2	AT3G07090.1	3.62731	4.84191e-20	30.6667	337.667	PPPDE putative thiol peptidase family protein	probable serine/threonine-protein kinase PBL26	Uncharacterized conserved protein
Lsat_1_v5_gn_5_163121	A0A2J6MGF0	AT3G06580.1	-11.5177	5.73873e-20	614	0	Mevalonate/galactokinase family protein	galactokinase	N-ACETYLGALACTOSAMINE KINASE
Lsat_1_v5_gn_5_122520	A0A2J6KZX8	AT2G04160.1	2.17815	5.86747e-20	414.667	1622	Subtilisin-like serine endopeptidase family protein	subtilisin-like protease SBT5.3	PROPROTEIN CONVERTASE SUBTILISIN/KEXIN // SUBTILASE FAMILY PROTEIN-RELATED
Lsat_1_v5_gn_2_114941	A0A2J6L1K0	AT4G27290.1	2.18208	5.8905e-20	647.333	2574.33	S-locus lectin protein kinase family protein	G-type lectin S-receptor-like serine/threonine-protein kinase At4g27290 isoform X1	S-locus glycoprotein domain (S_locus_glycop) // D-mannose binding lectin (B_lectin) // Protein tyrosine kinase (Pkinase_Tyr) // PAN-like domain (PAN_2)
Lsat_1_v5_gn_8_89160	A0A2J6LNQ4	AT4G13830.2	-2.05707	8.10372e-20	845.667	177.333	DNAJ-like 20	chaperone protein dnaJ 20, chloroplastic	DNAJ HOMOLOG SUBFAMILY C MEMBER // SUBFAMILY NOT NAMED
Lsat_1_v5_gn_4_10601	A0A2J6MCU6	AT1G69450.2	2.27582	9.75164e-20	1862.33	8011.33	Early-responsive to dehydration stress protein (ERD4)	CSC1-like protein At1g69450	PROBABLE MEMBRANE PROTEIN DUF221-RELATED // EARLY-RESPONSIVE TO DEHYDRATION STRESS PROTEIN (ERD4)
Lsat_1_v5_gn_3_108821	A0A2J6LZZ7	AT3G45620.2	-11.4258	1.05685e-19	576.667	0	Transducin/WD40 repeat-like superfamily protein	uncharacterized protein LOC111902439 isoform X1	WD REPEAT DOMAIN-CONTAINING FAMILY // TRANSDUCIN/WD40 DOMAIN-CONTAINING PROTEIN
Lsat_1_v5_gn_6_85620	A0A2J6JW14	AT3G59140.1	2.52291	1.08884e-19	937	4715.33	multidrug resistance-associated protein 14	ABC transporter C family member 10	Xenobiotic-transporting ATPase / Steroid-transporting ATPase
Lsat_1_v5_gn_8_51200	A0A2J6MI23	AT5G39670.1	3.79929	1.11548e-19	67.6667	829.667	Calcium-binding EF-hand family protein	probable calcium-binding protein CML46	CALCIUM-BINDING PROTEIN CML30-RELATED
Lsat_1_v5_gn_4_50920	A0A2J6MBX6	AT3G20475.1	-3.1747	1.2308e-19	252	24.3333	MUTS-homologue 5	DNA mismatch repair protein MSH5 isoform X1	DNA MISMATCH REPAIR MUTS RELATED PROTEINS // MUTS PROTEIN HOMOLOG 5
Lsat_1_v5_gn_1_74321	A0A2J6K688	AT1G78960.1	-6.51626	1.74814e-19	212	2	lupeol synthase 2	dammarenediol II synthase	Dammarenediol II synthase / Dammarenediol synthase
Lsat_1_v5_gn_5_54180	A0A2J6KSY6	AT2G42280.1	-6.48866	1.78692e-19	204	2	basic helix-loop-helix (bHLH) DNA-binding superfamily protein	probable serine/threonine-protein kinase PBL26 isoform X1	Helix-loop-helix DNA-binding domain (HLH) // Protein kinase domain (Pkinase)
Lsat_1_v5_gn_1_80561	A0A2J6LJ52	AT3G14880.2	-6.76063	1.99625e-19	246.333	2	NA	protein DOG1-like 3	CAMP-RESPONSE ELEMENT BINDING PROTEIN-RELATED // SUBFAMILY NOT NAMED
Lsat_1_v5_gn_9_93760	A0A2J6LCU1	AT4G38460.1	2.42162	2.15202e-19	324	1546.33	geranylgeranyl reductase	heterodimeric geranylgeranyl pyrophosphate synthase small subunit, chloroplastic	GERANYLGERANYL PYROPHOSPHATE SYNTHASE // SUBFAMILY NOT NAMED
Lsat_1_v5_gn_6_20540	A0A2J6JLS7	AT5G25250.1	-4.4928	2.9859e-19	726.667	29.3333	SPFH/Band 7/PHB domain-containing membrane-associated protein family	flotillin-like protein 3	flotillin (FLOT)
Lsat_1_v5_gn_8_67360	A0A2J6LJI5	AT4G25810.1	4.16029	3.02898e-19	324.667	4944.67	xyloglucan endotransglycosylase 6	probable xyloglucan endotransglucosylase/hydrolase protein 23	xyloglucan:xyloglucosyl transferase (E2.4.1.207) // xyloglucan:xyloglucosyl transferase TCH4 (TCH4)
Lsat_1_v5_gn_4_92880	A0A2J6KU98	AT4G16070.1	2.32264	3.52313e-19	101.333	448.333	Mono-/di-acylglycerol lipase, N-terminal;Lipase, class 3	LOW QUALITY PROTEIN: uncharacterized protein LOC111921361	CGI-141-RELATED/LIPASE CONTAINING PROTEIN // LIPASE CLASS 3 FAMILY PROTEIN
Lsat_1_v5_gn_9_78940	A0A2J6L1L2	AT1G10040.2	2.19968	3.8904e-19	242.667	987.667	alpha/beta-Hydrolases superfamily protein	uncharacterized protein LOC111917976	ALPHA/BETA-HYDROLASES SUPERFAMILY PROTEIN
Lsat_1_v5_gn_2_38920	A0A2J6LAL3	AT3G44050.1	2.61816	4.05439e-19	153.667	840.667	P-loop containing nucleoside triphosphate hydrolases superfamily protein	kinesin-like protein KIN-12E	FAMILY NOT NAMED // KINESIN FAMILY MEMBER C1
Lsat_1_v5_gn_1_23661	A0A2J6JZQ4	AT1G34430.1	2.06852	4.60308e-19	141	514.667	2-oxoacid dehydrogenases acyltransferase family protein	homeobox protein knotted-1-like 2 isoform X3	DIHYDROLIPOAMIDE ACETYL/SUCCINYL-TRANSFERASE-RELATED // SUBFAMILY NOT NAMED
Lsat_1_v5_gn_9_18940	A0A2J6LSD9	AT2G30020.1	3.11447	4.6845e-19	2051.67	15875	Protein phosphatase 2C family protein	probable protein phosphatase 2C 25	PROTEIN PHOSPHATASE 2C // PROTEIN PHOSPHATASE 2C-LIKE PROTEIN-RELATED
Lsat_1_v5_gn_8_157101	A0A2J6LSA2	AT1G10586.1	5.21682	5.1918e-19	21.6667	728.333	basic helix-loop-helix (bHLH) DNA-binding superfamily protein	transcription factor bHLH168	ACHAETE-SCUTE TRANSCRIPTION FACTOR-RELATED // BASIC HELIX-LOOP-HELIX DOMAIN-CONTAINING PROTEIN // BASIC HELIX-LOOP-HELIX DOMAIN-CONTAINING PROTEIN
Lsat_1_v5_gn_8_15560	A0A2J6JR11	AT3G55430.1	2.79751	5.53034e-19	577.667	3480	O-Glycosyl hydrolases family 17 protein	glucan endo-1,3-beta-glucosidase	GLUCOSIDASE-LIKE PROTEIN
Lsat_1_v5_gn_5_43721	A0A2J6K884	AT4G19350.1	3.30869	6.52164e-19	24.6667	216.333	embryo defective 3006	polyamine-modulated factor 1	Nnf1 (Nnf1)
Lsat_1_v5_gn_5_104901	A0A2J6KNH3	AT3G51550.1	2.88824	6.66846e-19	99.3333	648	Malectin/receptor-like protein kinase family protein	serine/threonine-protein kinase PBL27 isoform X1	Protein kinase domain (Pkinase) // Protein tyrosine kinase (Pkinase_Tyr)
Lsat_1_v5_gn_2_136301	A0A2J6K0A4	AT1G08490.1	2.43654	7.9174e-19	73.6667	353	chloroplastic NIFS-like cysteine desulfurase	serine/threonine-protein kinase AFC3 isoform X2	Dual-specificity kinase // Cysteine desulfurase / Cysteine desulfurylase // Selenocysteine lyase / Selenocysteine reductase
Lsat_1_v5_gn_1_26300	A0A2J6LAZ6	AT5G62570.2	5.03234	8.79641e-19	5	144.667	Calmodulin binding protein-like	calmodulin-binding protein 60 A	Calmodulin binding protein-like (Calmodulin_bind)
Lsat_1_v5_gn_8_138180	A0A2J6LFU9	AT2G34930.1	2.71403	9.85365e-19	36.6667	212.333	disease resistance family protein / LRR family protein	receptor-like protein EIX1	Leucine Rich Repeat (LRR_1) // Leucine rich repeat N-terminal domain (LRRNT_2) // Leucine rich repeat (LRR_8)
Lsat_1_v5_gn_8_125901	A0A2J6KKU6	AT3G19860.2	2.2705	1.18788e-18	394	1682.33	basic helix-loop-helix (bHLH) DNA-binding superfamily protein	transcription factor bHLH121	CIRCADIAN PROTEIN CLOCK/ARNT/BMAL/PAS // TRANSCRIPTION FACTOR BHLH121
Lsat_1_v5_gn_6_85540	A0A2J6JVZ8	AT3G59140.1	2.85562	1.71062e-18	5617.67	35603.3	multidrug resistance-associated protein 14	ABC transporter C family member 10	FAMILY NOT NAMED // ABC TRANSPORTER C FAMILY MEMBER 10
Lsat_1_v5_gn_2_10340	A0A2J6K0H2	AT3G16210.1	2.70813	2.09029e-18	49.3333	280.333	F-box family protein	putative F-box protein At3g16210	F-box domain (F-box)
Lsat_1_v5_gn_5_21860	A0A2J6KBY4	AT5G07920.1	2.22445	2.09029e-18	1898	7841	diacylglycerol kinase1	diacylglycerol kinase 1	diacylglycerol kinase (ATP) (dgkA, DGK)
Lsat_1_v5_gn_2_128021	A0A2J6JTC5	AT5G51190.1	-2.98054	2.15924e-18	13971.7	1541.67	Integrase-type DNA-binding superfamily protein	ethylene-responsive transcription factor 5	EREBP-like factor (EREBP)
Lsat_1_v5_gn_2_82541	A0A2J6M4J9	AT5G65920.1	-2.0585	2.39864e-18	851.333	181.333	ARM repeat superfamily protein	U-box domain-containing protein 30	U-BOX DOMAIN-CONTAINING PROTEIN 30-RELATED
Lsat_1_v5_gn_3_17560	A0A2J6KA41	AT4G17810.1	-2.88618	2.43387e-18	507.667	61.3333	C2H2 and C2HC zinc fingers superfamily protein	transcriptional regulator SUPERMAN isoform X1	C2H2-type zinc finger (zf-C2H2_6)
Lsat_1_v5_gn_7_67921	A0A2J6M7T4	AT4G37990.1	-11.0704	3.08474e-18	449	0	elicitor-activated gene 3-2	8-hydroxygeraniol dehydrogenase	ALCOHOL DEHYDROGENASE RELATED // CINNAMYL ALCOHOL DEHYDROGENASE 6-RELATED // SUBFAMILY NOT NAMED
Lsat_1_v5_gn_8_42700	A0A2J6LFY6	AT5G39040.1	2.15047	3.08832e-18	3983.67	15684.7	transporter associated with antigen processing protein 2	ABC transporter B family member 25	Peptide-transporting ATPase
Lsat_1_v5_gn_6_101381	A0A2J6JUV2	AT1G71697.1	2.24479	3.75298e-18	1946	8223.33	choline kinase 1	probable choline kinase 1	Choline kinase // Ethanolamine kinase
Lsat_1_v5_gn_3_37300	A0A2J6L978	AT4G03550.1	2.2746	4.17729e-18	2121.67	9133.33	glucan synthase-like 5	callose synthase 12	LYST-INTERACTING PROTEIN LIP5 DOPAMINE RESPONSIVE PROTEIN DRG-1 // CALLOSE SYNTHASE 12
Lsat_1_v5_gn_8_6240	A0A2J6MDT0	AT5G52900.1	-2.91051	4.19587e-18	476.333	56.3333	NA	probable membrane-associated kinase regulator 6 isoform X1	MEMBRANE-ASSOCIATED KINASE REGULATOR 6-RELATED
Lsat_1_v5_gn_1_93160	A0A2J6LJY6	AT5G46290.1	-8.0546	5.70488e-18	302.333	1	3-ketoacyl-acyl carrier protein synthase I	3-oxoacyl-[acyl-carrier-protein	Beta-ketoacyl-[acyl-carrier-protein] synthase I / KAS I
Lsat_1_v5_gn_2_77700	A0A2J6JH72	AT4G29010.1	10.9204	6.36649e-18	0	312	Enoyl-CoA hydratase/isomerase family	bifunctional dihydrofolate reductase-thymidylate synthase 1	3-hydroxyacyl-CoA dehydrogenase / Beta-keto-reductase // Enoyl-CoA hydratase / Unsaturated acyl-CoA hydratase // 3-hydroxybutyryl-CoA epimerase // Dodecenoyl-CoA isomerase / Dodecenoyl-CoA Delta-isomerase
Lsat_1_v5_gn_4_13581	A0A2J6JWY9	AT1G70740.1	2.07676	6.82923e-18	472.333	1770.33	Protein kinase superfamily protein	putative receptor-like protein kinase At4g00960	interleukin-1 receptor-associated kinase 1 (IRAK1)
Lsat_1_v5_gn_9_104001	A0A2J6JY78	AT3G06240.1	10.9644	7.59539e-18	0	321.333	F-box family protein	F-box/kelch-repeat protein At3g06240	F-box domain (F-box) // F-box associated (FBA_1)
Lsat_1_v5_gn_2_116080	NA	AT1G58450.1	2.65098	8.16643e-18	89.3333	494.333	Tetratricopeptide repeat (TPR)-like superfamily protein	peptidyl-prolyl cis-trans isomerase FKBP62	PEPTIDYL-PROLYL CIS-TRANS ISOMERASE // SUBFAMILY NOT NAMED
Lsat_1_v5_gn_8_142140	A0A2J6L6Y1	AT4G27290.1	4.53625	9.3385e-18	12.6667	260	S-locus lectin protein kinase family protein	G-type lectin S-receptor-like serine/threonine-protein kinase At4g27290	S-locus glycoprotein domain (S_locus_glycop) // D-mannose binding lectin (B_lectin) // Protein tyrosine kinase (Pkinase_Tyr) // PAN-like domain (PAN_2)
Lsat_1_v5_gn_5_153341	A0A2J6JU53	AT2G19130.1	2.0872	1.02172e-17	221.667	830.667	S-locus lectin protein kinase family protein	putative receptor protein kinase ZmPK1	Protein kinase domain (Pkinase) // S-locus glycoprotein domain (S_locus_glycop) // D-mannose binding lectin (B_lectin)
Lsat_1_v5_gn_8_33500	A0A2J6LQQ6	AT5G23130.1	2.25389	1.08642e-17	1363.33	5796.33	Peptidoglycan-binding LysM domain-containing protein	uncharacterized protein LOC111906629	LOC443603 PROTEIN-RELATED // SUBFAMILY NOT NAMED
Lsat_1_v5_gn_5_112261	A0A2J6MD62	AT1G49780.1	-2.66603	1.17034e-17	4869.67	666.667	plant U-box 26	U-box domain-containing protein 26	WDSAM1 PROTEIN // E3 UBIQUITIN-PROTEIN LIGASE PUB24-RELATED
Lsat_1_v5_gn_8_119240	A0A2J6M4Y2	AT3G54950.1	-2.34234	1.1866e-17	714.667	122.667	patatin-like protein 6	patatin-like protein 7	Ca2+-independent phospholipase A2
Lsat_1_v5_gn_2_97980	A0A2J6M5M2	AT3G45300.1	5.04567	1.39904e-17	16.6667	482	isovaleryl-CoA-dehydrogenase	isovaleryl-CoA dehydrogenase, mitochondrial	2-methylacyl-CoA dehydrogenase / Branched-chain acyl-CoA dehydrogenase
Lsat_1_v5_gn_3_43561	A0A2J6LVM8	AT4G20860.1	-3.61311	1.54344e-17	301.667	21.6667	FAD-binding Berberine family protein	berberine bridge enzyme-like 22	Tetrahydroberberine oxidase / THB oxidase
Lsat_1_v5_gn_9_111400	A0A2J6LYE0	AT4G34150.1	2.11294	1.64198e-17	428	1646.33	Calcium-dependent lipid-binding (CaLB domain) family protein	protein SRC2	SYNAPTOTAGMIN
Lsat_1_v5_gn_9_103760	A0A2J6JY48	AT3G07040.1	-10.7967	1.77588e-17	373	0	NB-ARC domain-containing disease resistance protein	disease resistance protein RPM1 isoform X1	LEUCINE-RICH REPEAT-CONTAINING PROTEIN // SUBFAMILY NOT NAMED
Lsat_1_v5_gn_7_30001	A0A2J6MAW3	AT1G73040.1	11.3928	1.8124e-17	0	420.667	Mannose-binding lectin superfamily protein	mannose/glucose-specific lectin	Jacalin-like lectin domain (Jacalin)
Lsat_1_v5_gn_7_101401	A0A2J6MFA1	NA	3.04868	2.01475e-17	27	197.333	NA	VQ motif-containing protein 10	FAMILY NOT NAMED // VQ MOTIF-CONTAINING PROTEIN
Lsat_1_v5_gn_2_23360	A0A2J6KJB4	AT4G27190.1	-4.68018	2.04148e-17	182	6.33333	NB-ARC domain-containing disease resistance protein	uncharacterized protein LOC111879926	LEUCINE-RICH REPEAT-CONTAINING PROTEIN // SUBFAMILY NOT NAMED
Lsat_1_v5_gn_6_97361	A0A2J6M0T3	AT1G31130.1	-2.17875	2.21674e-17	1845.67	359.333	NA	uncharacterized protein LOC111901977	EXPRESSED PROTEIN
Lsat_1_v5_gn_2_73761	A0A2J6L604	AT4G38250.1	2.18479	2.58116e-17	547.667	2192	Transmembrane amino acid transporter family protein	amino acid transporter AVT3C	solute carrier family 36 (proton-coupled amino acid transporter) (SLC36A, PAT)
Lsat_1_v5_gn_3_45840	A0A2J6K9T0	AT4G34880.1	3.33427	2.59768e-17	262.667	2385.67	Amidase family protein	probable amidase At4g34880	amidase (E3.5.1.4, amiE)
Lsat_1_v5_gn_8_40440	A0A2J6LG51	AT1G25370.1	2.07991	3.67496e-17	769	2879	Protein of unknown function (DUF1639)	uncharacterized protein LOC111911246	Protein of unknown function (DUF1639) (DUF1639)
Lsat_1_v5_gn_7_46640	A0A2J6KJK9	AT5G36930.2	2.01456	4.1721e-17	799	2865.67	Disease resistance protein (TIR-NBS-LRR class) family	disease resistance protein RPV1	LEUCINE-RICH REPEAT-CONTAINING PROTEIN // SUBFAMILY NOT NAMED
Lsat_1_v5_gn_4_175161	A0A2J6JIA4	AT5G38760.1	-10.7327	4.32475e-17	703.667	0.333333	Late embryogenesis abundant protein (LEA) family protein	stress-induced protein KIN2	FAMILY NOT NAMED // STRESS-INDUCED PROTEIN KIN1-RELATED
Lsat_1_v5_gn_4_37220	A0A2J6KME3	AT2G45670.1	2.209	6.12137e-17	1700.67	7006.33	calcineurin B subunit-related	lysophospholipid acyltransferase LPEAT2	lysophosphatidylcholine acyltransferase / lyso-PAF acetyltransferase (LPCAT1_2)
Lsat_1_v5_gn_4_8981	A0A2J6JMF2	AT5G55190.1	10.7157	6.6991e-17	0	272.667	RAN GTPase 3	uncharacterized protein LOC111910159 isoform X1	Enoyl-CoA hydratase / Unsaturated acyl-CoA hydratase
Lsat_1_v5_gn_5_25781	A0A2J6KJR5	AT5G61780.1	-10.5686	8.80747e-17	320	0	TUDOR-SN protein 2	ribonuclease TUDOR 2	Micrococcal nuclease / Micrococcal endonuclease
Lsat_1_v5_gn_9_104040	A0A2J6JY52	AT4G38260.1	2.73133	8.92335e-17	149	851.333	Protein of unknown function (DUF833)	transport and Golgi organization protein 2 homolog	SER/THR-RICH PROTEIN T10 IN DGCR REGION // SUBFAMILY NOT NAMED
Lsat_1_v5_gn_5_76460	A0A2J6KRG8	AT3G23640.1	4.81695	9.27397e-17	5.33333	130.667	heteroglycan glucosidase 1	phosphatidylinositol/phosphatidylcholine transfer protein SFH2	SEC14 RELATED PROTEIN // SUBFAMILY NOT NAMED
Lsat_1_v5_gn_3_84721	A0A2J6LCE6	NA	-10.5905	1.06529e-16	322.667	0	NA	uncharacterized protein LOC111912946	TNP1/EN/SPM transposase (Transposase_23)
Lsat_1_v5_gn_9_63600	A0A2J6LDK5	AT5G06060.1	-3.50065	1.10286e-16	999	79.6667	NAD(P)-binding Rossmann-fold superfamily protein	tropinone reductase homolog At5g06060	Tropinone reductase 1 (TR1)
Lsat_1_v5_gn_4_79260	A0A2J6LQ07	AT4G24730.3	2.2337	1.11652e-16	230	961.667	Calcineurin-like metallo-phosphoesterase superfamily protein	manganese-dependent ADP-ribose/CDP-alcohol diphosphatase	CDP-glycerol diphosphatase / CDP-glycerol pyrophosphatase
Lsat_1_v5_gn_6_36221	A0A2J6LTK9	AT5G49040.1	2.44249	1.13051e-16	714	3434.67	Disease resistance-responsive (dirigent-like protein) family protein	dirigent protein 22	NUCLEOPORIN-RELATED // DIRIGENT PROTEIN 1-RELATED
Lsat_1_v5_gn_8_67301	A0A2J6LJM2	AT4G25810.1	3.79858	1.22235e-16	204	2431.33	xyloglucan endotransglycosylase 6	probable xyloglucan endotransglucosylase/hydrolase protein 23	xyloglucan:xyloglucosyl transferase (E2.4.1.207) // xyloglucan:xyloglucosyl transferase TCH4 (TCH4)
Lsat_1_v5_gn_7_51381	A0A2J6KK44	AT2G17260.1	-3.36496	1.29369e-16	204.667	17.6667	glutamate receptor 2	uncharacterized protein LOC111890801	Ligand-gated ion channel (Lig_chan) // Bacterial extracellular solute-binding proteins, family 3 (SBP_bac_3)
Lsat_1_v5_gn_1_95341	A0A2J6JM39	AT1G29930.1	-3.81149	1.42607e-16	50116.3	3114.33	chlorophyll A/B binding protein 1	chlorophyll a-b binding protein of LHCII type 1	light-harvesting complex II chlorophyll a/b binding protein 1 (LHCB1)
Lsat_1_v5_gn_7_37001	A0A2J6MHA4	AT5G56980.1	2.65242	1.60135e-16	341.333	1898.67	NA	pathogen-associated molecular patterns-induced protein A70	Cotton fibre expressed protein (DUF761) // Domain of unknown function (DUF4408) (DUF4408)
Lsat_1_v5_gn_1_19560	A0A2J6KS46	AT5G42650.1	2.12988	1.60208e-16	3427	13299	allene oxide synthase	allene oxide synthase	Hydroperoxide dehydratase / Hydroperoxide isomerase
Lsat_1_v5_gn_1_92800	A0A2J6LJY4	AT5G36930.2	10.5456	1.61286e-16	0.333333	474.667	Disease resistance protein (TIR-NBS-LRR class) family	protein ROH1 isoform X3	LEUCINE-RICH REPEAT-CONTAINING PROTEIN // SUBFAMILY NOT NAMED // FAMILY NOT NAMED // SUBFAMILY NOT NAMED
Lsat_1_v5_gn_5_134160	A0A2J6LIA1	AT1G51760.1	2.70654	1.85579e-16	530.333	3048	peptidase M20/M25/M40 family protein	IAA-amino acid hydrolase ILR1-like 4	PEPTIDASE M20 FAMILY MEMBER // IAA-AMINO ACID HYDROLASE ILR1-LIKE 1-RELATED
Lsat_1_v5_gn_7_32940	A0A2J6MAN7	AT5G46330.1	-4.55637	1.96123e-16	192	7.33333	Leucine-rich receptor-like protein kinase family protein	LRR receptor-like serine/threonine-protein kinase FLS2	LRR RECEPTOR-LIKE SERINE/THREONINE-PROTEIN KINASE FLS2
Lsat_1_v5_gn_2_25861	A0A2J6JGX7	NA	2.1397	1.96727e-16	1586	6239.67	NA	phosphatidylinositol transfer protein 1	PHOSPHATIDYLINOSITOL TRANSFER PROTEIN
Lsat_1_v5_gn_2_4060	A0A2J6LLY2	AT2G33590.1	2.01569	2.03319e-16	222	789	NAD(P)-binding Rossmann-fold superfamily protein	cinnamoyl-CoA reductase 2 isoform X1	CINNAMOYL-COA:NADP OXIDOREDUCTASE-LIKE 1-RELATED
Lsat_1_v5_gn_4_180961	A0A2J6MAF8	AT5G14930.2	-10.3597	2.41908e-16	537.333	0.333333	senescence-associated gene 101	senescence-associated carboxylesterase 101	SENESCENCE-ASSOCIATED CARBOXYLESTERASE 101
Lsat_1_v5_gn_7_98441	A0A2J6KZ27	AT4G26890.1	3.67381	2.41908e-16	41	466.667	mitogen-activated protein kinase kinase kinase 16	mitogen-activated protein kinase kinase kinase 18	MITOGEN-ACTIVATED KINASE KINASE KINASE // MITOGEN-ACTIVATED PROTEIN KINASE KINASE KINASE 17-RELATED
Lsat_1_v5_gn_9_28800	A0A2J6KKF8	AT3G46530.1	-10.5704	2.58675e-16	322.667	0	NB-ARC domain-containing disease resistance protein	putative late blight resistance protein homolog R1B-16 isoform X1	LEUCINE-RICH REPEAT-CONTAINING PROTEIN // SUBFAMILY NOT NAMED
Lsat_1_v5_gn_9_50860	A0A2J6M1B6	AT4G25150.1	2.23759	3.24417e-16	220.333	922	HAD superfamily, subfamily IIIB acid phosphatase	acid phosphatase 1	FAMILY NOT NAMED // ACID PHOSPHATASE-RELATED
Lsat_1_v5_gn_5_32001	A0A2J6LMZ2	AT5G38990.1	-3.3073	3.38304e-16	288	25.6667	Malectin/receptor-like protein kinase family protein	uncharacterized protein LOC111908020 isoform X2	Protein kinase domain (Pkinase) // Protein tyrosine kinase (Pkinase_Tyr) // Phloem protein 2 (PP2)
Lsat_1_v5_gn_8_143940	A0A2J6KAC0	AT1G18390.2	2.20965	3.48549e-16	788.333	3258.67	Protein kinase superfamily protein	LEAF RUST 10 DISEASE-RESISTANCE LOCUS RECEPTOR-LIKE PROTEIN KINASE-like 1.2 isoform X2	Protein kinase domain (Pkinase) // Wall-associated receptor kinase galacturonan-binding (GUB_WAK_bind) // Wall-associated receptor kinase C-terminal (WAK_assoc)
Lsat_1_v5_gn_3_95181	A0A2J6LA29	AT1G09730.2	-10.3016	3.89847e-16	515.667	0.333333	Cysteine proteinases superfamily protein	probable ubiquitin-like-specific protease 2B isoform X1	SENTRIN/SUMO-SPECIFIC PROTEASE // TOLL-LIKE RECEPTOR
Lsat_1_v5_gn_1_81921	A0A2J6KKN5	AT4G24290.2	2.12623	4.25744e-16	2347.67	9140	MAC/Perforin domain-containing protein	MACPF domain-containing protein At4g24290 isoform X1	MAC/Perforin domain (MACPF)
Lsat_1_v5_gn_5_140220	A0A2J6JSH5	AT1G54115.1	2.34137	4.49322e-16	660	2981.33	cation calcium exchanger 4	cation/calcium exchanger 4	NA+/CA2+ K+ INDEPENDENT EXCHANGER // CATION/CALCIUM EXCHANGER 3-RELATED
Lsat_1_v5_gn_5_24841	A0A2J6L6S7	AT1G73880.1	2.4119	4.55393e-16	2153.67	9922	UDP-glucosyl transferase 89B1	flavonol 3-O-glucosyltransferase UGT89B1	GLUCOSYL/GLUCURONOSYL TRANSFERASES // UDP-GLYCOSYLTRANSFERASE 89B1
Lsat_1_v5_gn_4_185621	A0A2J6MDU8	AT3G01750.1	2.53073	5.6606e-16	203.333	1023	Ankyrin repeat family protein	uncharacterized protein LOC111921629	Ankyrin repeat (Ank) // Ankyrin repeats (3 copies) (Ank_2)
Lsat_1_v5_gn_8_18160	A0A2J6K012	AT5G17680.1	2.5294	6.49946e-16	289.667	1484.33	disease resistance protein (TIR-NBS-LRR class), putative	disease resistance protein Roq1 isoform X1	LEUCINE-RICH REPEAT-CONTAINING PROTEIN // DISEASE RESISTANCE PROTEIN-RELATED
Lsat_1_v5_gn_5_84140	A0A2J6LAD5	AT4G31550.1	-2.58359	6.8121e-16	508	75.6667	WRKY DNA-binding protein 11	WRKY transcription factor WRKY51	WRKY DNA -binding domain (WRKY) // Plant zinc cluster domain (Plant_zn_clust)
Lsat_1_v5_gn_1_104980	A0A2J6MBS9	AT3G24090.1	2.21251	7.61513e-16	878.333	3622	glutamine-fructose-6-phosphate transaminase (isomerizing)s;sugar binding;transaminases	glutamine--fructose-6-phosphate aminotransferase [isomerizing	Glutamine--fructose-6-phosphate transaminase (isomerizing) / L-glutamine-D-fructose-6-phosphate amidotransferase
Lsat_1_v5_gn_5_185220	A0A2J6L7W6	AT5G61780.1	-10.2808	7.77717e-16	262	0	TUDOR-SN protein 2	ribonuclease TUDOR 2	Micrococcal nuclease / Micrococcal endonuclease
Lsat_1_v5_gn_2_54080	A0A2J6M803	AT3G11820.1	2.77029	8.4258e-16	623.667	3807.67	syntaxin of plants 121	syntaxin-121	SYNTAXIN-121-RELATED
Lsat_1_v5_gn_2_4001	A0A2J6LLX0	AT1G20580.1	-2.20144	8.47661e-16	303.333	57.6667	Small nuclear ribonucleoprotein family protein	small nuclear ribonucleoprotein SmD3b	small nuclear ribonucleoprotein D3 (SNRPD3, SMD3)
Lsat_1_v5_gn_4_180921	A0A2J6MAD3	AT5G14930.2	-3.12469	8.83263e-16	2763	276	senescence-associated gene 101	senescence-associated carboxylesterase 101	SENESCENCE-ASSOCIATED CARBOXYLESTERASE 101
Lsat_1_v5_gn_1_76460	A0A2J6M654	AT5G16990.1	4.10476	9.23128e-16	8.33333	127.333	Zinc-binding dehydrogenase family protein	2-alkenal reductase (NADP(+)-dependent)	Allyl-alcohol dehydrogenase // 2-alkenal reductase (NADP(+)) / NADPH-dependent alkenal/one oxidoreductase
Lsat_1_v5_gn_1_89661	A0A2J6L309	AT1G22380.1	2.62529	9.63439e-16	3140	17260.7	UDP-glucosyl transferase 85A3	UDP-glycosyltransferase 85C1	GLUCOSYL/GLUCURONOSYL TRANSFERASES // SUBFAMILY NOT NAMED
Lsat_1_v5_gn_7_39521	A0A2J6KAV1	AT5G56590.1	2.36373	9.68006e-16	383.333	1748	O-Glycosyl hydrolases family 17 protein	glucan endo-1,3-beta-glucosidase 13	GLUCAN ENDO-1,3-BETA-GLUCOSIDASE 12-RELATED
Lsat_1_v5_gn_2_103761	A0A2J6M5S6	AT5G20950.2	2.02469	9.70037e-16	1597	5611.67	Glycosyl hydrolase family protein	beta-glucosidase BoGH3B	beta-glucosidase (E3.2.1.21) // beta-glucosidase (bglX)
Lsat_1_v5_gn_5_54000	A0A2J6KWF1	AT5G38990.1	2.01117	9.9783e-16	173	609.667	Malectin/receptor-like protein kinase family protein	uncharacterized protein LOC111920367	Protein tyrosine kinase (Pkinase_Tyr) // Phloem protein 2 (PP2)
Lsat_1_v5_gn_5_14201	A0A2J6MHA7	AT1G15530.1	-7.51376	1.02702e-15	207.667	1	Concanavalin A-like lectin protein kinase family protein	LOW QUALITY PROTEIN: L-type lectin-domain containing receptor kinase S.1-like	L-TYPE LECTIN-DOMAIN CONTAINING RECEPTOR KINASE S.1
Lsat_1_v5_gn_8_73161	A0A2J6JII9	AT4G18780.1	-10.2506	1.1264e-15	255.333	0	cellulose synthase family protein	cellulose synthase A catalytic subunit 8 [UDP-forming	Cellulose synthase (UDP-forming) / UDP-glucose-cellulose glucosyltransferase
Lsat_1_v5_gn_2_79501	A0A2J6LMG4	AT5G38420.1	-3.0671	1.14979e-15	22018.7	2349.33	Ribulose bisphosphate carboxylase (small chain) family protein	ribulose bisphosphate carboxylase small subunit, chloroplastic-like	ribulose-bisphosphate carboxylase small chain (rbcS)
Lsat_1_v5_gn_1_93941	A0A2J6JM28	AT5G36930.2	2.78527	1.25794e-15	45.3333	276	Disease resistance protein (TIR-NBS-LRR class) family	disease resistance protein RUN1-like	LEUCINE-RICH REPEAT-CONTAINING PROTEIN // SUBFAMILY NOT NAMED // SUBFAMILY NOT NAMED // DISEASE RESISTANCE PROTEIN-RELATED
Lsat_1_v5_gn_2_4881	A0A2J6L713	AT2G17620.1	7.58558	1.41961e-15	1	168.333	Cyclin B2;1	G2/mitotic-specific cyclin-2	CYCLIN-B2-3-RELATED
Lsat_1_v5_gn_4_25621	A0A2J6L1X6	AT1G69040.2	-2.65707	1.46705e-15	181.667	25.3333	ACT domain repeat 4	ACT domain-containing protein ACR4 isoform X2	ACT DOMAIN-CONTAINING PROTEIN 5
Lsat_1_v5_gn_3_31500	A0A2J6LDQ1	AT5G13200.1	2.62755	1.52034e-15	2557.33	14093	GRAM domain family protein	GEM-like protein 5	FAMILY NOT NAMED // GEM-LIKE PROTEIN 5
Lsat_1_v5_gn_5_121181	A0A2J6LDF7	AT1G53700.1	-2.30794	1.83736e-15	969.667	172.667	WAG 1	serine/threonine-protein kinase WAG1	RIBOSOMAL PROTEIN S6 KINASE // SERINE/THREONINE-PROTEIN KINASE WAG1
Lsat_1_v5_gn_8_100381	A0A2J6KA76	AT4G31980.1	3.5068	1.93771e-15	23.3333	234.333	NA	putative UPF0481 protein At3g02645	Plant protein of unknown function (DUF247)
Lsat_1_v5_gn_6_58100	A0A2J6MJ75	NA	7.49565	2.04057e-15	1	159.667	NA	uncharacterized protein LOC111886421	Plant transposase (Ptta/En/Spm family) (Transposase_24)
Lsat_1_v5_gn_2_113261	A0A2J6LRK6	AT4G27290.1	2.31252	2.88371e-15	209.333	911.333	S-locus lectin protein kinase family protein	G-type lectin S-receptor-like serine/threonine-protein kinase At4g27290 isoform X2	S-locus glycoprotein domain (S_locus_glycop) // D-mannose binding lectin (B_lectin) // Protein tyrosine kinase (Pkinase_Tyr) // PAN-like domain (PAN_2)
Lsat_1_v5_gn_1_89581	A0A2J6L2T5	AT5G39000.1	-3.6877	3.01201e-15	394	27.3333	Malectin/receptor-like protein kinase family protein	putative receptor-like protein kinase At5g39000	Non-specific serine/threonine protein kinase / Threonine-specific protein kinase
Lsat_1_v5_gn_2_44360	A0A2J6KEJ3	AT5G59700.1	5.12419	3.04577e-15	8.66667	273.667	Protein kinase superfamily protein	probable serine/threonine-protein kinase PBL22	Protein tyrosine kinase (Pkinase_Tyr) // Phloem protein 2 (PP2)
Lsat_1_v5_gn_8_80761	A0A2J6K3S9	AT5G01030.2	-2.24535	3.32291e-15	1588	291.667	Protein of unknown function (DUF3527)	uncharacterized protein LOC111887117	Domain of unknown function (DUF3527) (DUF3527)
Lsat_1_v5_gn_9_23601	A0A2J6M0I8	AT2G39700.1	-2.58127	3.33363e-15	1350	197.333	expansin A4	expansin-A4	FAMILY NOT NAMED // EXPANSIN-A6
Lsat_1_v5_gn_7_58100	A0A2J6K0W4	AT1G72510.1	-3.34869	3.74197e-15	4173	360.667	Protein of unknown function (DUF1677)	uncharacterized protein LOC111888557 isoform X1	Protein of unknown function (DUF1677) (DUF1677)
Lsat_1_v5_gn_9_104780	NA	AT3G27690.1	-4.7773	3.81482e-15	757.667	24.6667	photosystem II light harvesting complex gene 2.3	chlorophyll a-b binding protein 5, chloroplastic	CHLOROPHYLL A/B BINDING PROTEIN // CHLOROPHYLL A-B BINDING PROTEIN 1, CHLOROPLASTIC-RELATED // SUBFAMILY NOT NAMED
Lsat_1_v5_gn_5_5940	A0A2J6L9P5	AT5G54770.1	-2.15323	4.15401e-15	15259.7	3003	thiazole biosynthetic enzyme, chloroplast (ARA6) (THI1) (THI4)	thiamine thiazole synthase, chloroplastic	thiamine thiazole synthase (THI4, THI1)
Lsat_1_v5_gn_0_19860	A0A2J6KZP6	AT3G14460.1	6.17183	4.45201e-15	1.66667	106.333	LRR and NB-ARC domains-containing disease resistance protein	putative disease resistance protein At3g14460	LEUCINE-RICH REPEAT-CONTAINING PROTEIN // SUBFAMILY NOT NAMED
Lsat_1_v5_gn_6_50580	NA	AT3G53730.1	10.0765	4.52173e-15	0	174.667	Histone superfamily protein	histone H4	histone H4 (H4)
Lsat_1_v5_gn_3_118241	A0A2J6KBU1	AT4G32510.1	-10.0735	5.25415e-15	225.333	0	HCO3- transporter family	uncharacterized protein LOC111908813	Putative GTPase activating protein for Arf (ArfGap) // Domain of unknown function (DUF3510) (DUF3510)
Lsat_1_v5_gn_4_16020	A0A2J6JND1	AT1G68400.1	-2.26718	5.69627e-15	4628.67	849.333	leucine-rich repeat transmembrane protein kinase family protein	probable leucine-rich repeat receptor-like protein kinase At1g68400	Receptor protein-tyrosine kinase / Receptor protein tyrosine kinase // Non-specific serine/threonine protein kinase / Threonine-specific protein kinase
Lsat_1_v5_gn_1_49841	A0A2J6JYL3	AT3G54070.1	3.64267	5.73065e-15	83	926.667	Ankyrin repeat family protein	uncharacterized protein LOC111889606	FAMILY NOT NAMED // SUBFAMILY NOT NAMED // ANKYRIN REPEAT FAMILY PROTEIN
Lsat_1_v5_gn_1_18141	A0A2J6KS69	AT1G65910.1	2.02171	6.07636e-15	86	306	NAC domain containing protein 28	NAC domain-containing protein 6 isoform X2	No apical meristem (NAM) protein (NAM)
Lsat_1_v5_gn_2_104861	A0A2J6L829	AT1G66950.1	-2.90288	6.58048e-15	231	26.6667	pleiotropic drug resistance 11	pleiotropic drug resistance protein 2 isoform X3	ATP-BINDING CASSETTE TRANSPORTER // SUBFAMILY NOT NAMED
Lsat_1_v5_gn_8_12020	A0A2J6KXS8	AT3G55950.1	-2.24718	6.85606e-15	5209	959.333	CRINKLY4 related 3	putative serine/threonine-protein kinase-like protein CCR3	FAMILY NOT NAMED // SERINE/THREONINE-PROTEIN KINASE-LIKE PROTEIN CCR3-RELATED
Lsat_1_v5_gn_8_32421	A0A2J6LQW0	AT3G19820.1	-2.32109	7.21875e-15	5385.67	932.667	cell elongation protein / DWARF1 / DIMINUTO (DIM)	delta(24)-sterol reductase	delta24-sterol reductase (DHCR24)
Lsat_1_v5_gn_4_37780	A0A2J6KME0	AT3G14840.2	2.2919	7.92449e-15	1439	6177	Leucine-rich repeat transmembrane protein kinase	probable LRR receptor-like serine/threonine-protein kinase At1g07650 isoform X2	Protein tyrosine kinase (Pkinase_Tyr) // Di-glucose binding within endoplasmic reticulum (Malectin)
Lsat_1_v5_gn_5_101441	A0A2J6LWF6	AT1G77500.1	2.76423	9.48595e-15	31.6667	190.667	Protein of unknown function (DUF630 and DUF632)	protein ROLLING AND ERECT LEAF 2	UNCHARACTERIZED // F8K7.18 PROTEIN
Lsat_1_v5_gn_6_103260	A0A2J6KMS2	AT1G78230.1	2.43041	9.68828e-15	888.333	4279	Outer arm dynein light chain 1 protein	uncharacterized protein LOC111878281	OUTER ARM DYNEIN LIGHT CHAIN 1 PROTEIN
Lsat_1_v5_gn_3_139140	A0A2J6LRD2	AT4G26910.1	8.69238	9.81401e-15	0.666667	242.667	Dihydrolipoamide succinyltransferase	dihydrolipoyllysine-residue succinyltransferase component of 2-oxoglutarate dehydrogenase complex 1, mitochondrial	Dihydrolipoyllysine-residue succinyltransferase / Succinyl-CoA:dihydrolipoate S-succinyltransferase // Adenine phosphoribosyltransferase / Transphosphoribosidase
Lsat_1_v5_gn_7_86981	A0A2J6JKN6	AT2G15620.1	-2.53331	9.9588e-15	2464	374.333	nitrite reductase 1	ferredoxin--nitrite reductase, chloroplastic	ferredoxin-nitrite reductase (nirA)
Lsat_1_v5_gn_1_33901	A0A2J6MFZ7	AT1G15520.1	2.49082	1.09372e-14	3410	17025.7	pleiotropic drug resistance 12	pleiotropic drug resistance protein 1	Monosaccharide-transporting ATPase // Xenobiotic-transporting ATPase / Steroid-transporting ATPase
Lsat_1_v5_gn_3_96420	A0A2J6KQR7	AT3G30180.1	-3.69299	1.12981e-14	564.333	37.6667	brassinosteroid-6-oxidase 2	cytochrome P450 85A1	brassinosteroid-6-oxidase 2 (CYP85A2, BR6OX2)
Lsat_1_v5_gn_3_112061	A0A2J6KBD7	AT5G50170.1	9.93573	1.3829e-14	0	158.667	C2 calcium/lipid-binding and GRAM domain containing protein	C2 and GRAM domain-containing protein At5g50170	EXTENDED SYNAPTOTAGMIN-RELATED // SUBFAMILY NOT NAMED
Lsat_1_v5_gn_4_177261	A0A2J6LQI9	AT5G15150.1	-2.50519	1.56472e-14	602.667	91.6667	homeobox 3	homeobox-leucine zipper protein HOX21	HOMEOBOX-LEUCINE ZIPPER PROTEIN ATHB-13-RELATED
Lsat_1_v5_gn_7_52560	A0A2J6KKC5	AT2G18670.1	-2.31728	1.63989e-14	289	50.3333	RING/U-box superfamily protein	RING-H2 finger protein ATL56	GRF zinc finger (zf-GRF) // Ring finger domain (zf-RING_2)
Lsat_1_v5_gn_4_94821	A0A2J6LM40	AT3G48280.1	2.77897	1.70491e-14	90.3333	548.667	cytochrome P450, family 71, subfamily A, polypeptide 25	cytochrome P450 736A117	Cytochrome P450 CYP2 subfamily
Lsat_1_v5_gn_9_9980	A0A2J6KGG9	AT3G54650.1	2.11139	1.82298e-14	76.6667	288.667	RNI-like superfamily protein	F-box/LRR-repeat protein 17	Leucine rich repeat proteins, some proteins contain F-box
Lsat_1_v5_gn_5_140040	A0A2J6JSM9	AT4G32410.1	10.0778	1.93845e-14	0	177	cellulose synthase 1	uncharacterized protein LOC111917653	X-BOX TRANSCRIPTION FACTOR-RELATED // SUBFAMILY NOT NAMED
Lsat_1_v5_gn_5_30021	A0A2J6LM09	AT1G19340.1	-2.78318	1.99848e-14	269.333	34.3333	Methyltransferase MT-A70 family protein	geranylgeranyl pyrophosphate synthase, chloroplastic	mRNA (2'-O-methyladenosine-N(6)-)-methyltransferase
Lsat_1_v5_gn_4_107181	A0A2J6KEN5	AT1G65810.1	9.854	2.40612e-14	0	149.333	P-loop containing nucleoside triphosphate hydrolases superfamily protein	uncharacterized protein LOC111918137	MAMMARY TURMOR VIRUS RECEPTOR HOMOLOG 1, 2 MTVR1, 2 // TPR AND ANKYRIN REPEAT-CONTAINING PROTEIN 1
Lsat_1_v5_gn_9_12280	A0A2J6K775	AT5G48800.1	-2.02908	2.41698e-14	485	103.667	Phototropic-responsive NPH3 family protein	BTB/POZ domain-containing protein At5g48800 isoform X1	BTB/POZ domain (BTB) // NPH3 family (NPH3)
Lsat_1_v5_gn_3_30420	A0A2J6KFS9	AT1G67850.2	2.61148	2.90684e-14	1175.67	6470	Protein of unknown function (DUF707)	uncharacterized protein LOC111881547 isoform X1	Protein of unknown function (DUF707) (DUF707)
Lsat_1_v5_gn_6_86961	A0A2J6M2Q0	AT5G22850.1	9.72268	3.02231e-14	0.333333	266.667	Eukaryotic aspartyl protease family protein	calpain-type cysteine protease DEK1	ASPARTYL PROTEASE FAMILY PROTEIN
Lsat_1_v5_gn_0_39140	A0A2J6JJU9	AT2G34930.1	-3.45079	3.05551e-14	163.667	13.3333	disease resistance family protein / LRR family protein	receptor-like protein EIX1	Leucine Rich Repeat (LRR_1) // Leucine rich repeat N-terminal domain (LRRNT_2) // Leucine rich repeat (LRR_8)
Lsat_1_v5_gn_8_27020	A0A2J6JZ79	AT1G76390.1	2.07915	3.06713e-14	445.667	1678.67	ARM repeat superfamily protein	U-box domain-containing protein 43	U-BOX DOMAIN-CONTAINING PROTEIN 43-RELATED
Lsat_1_v5_gn_8_86641	A0A2J6KXH5	AT4G33050.3	-2.31083	3.1594e-14	17506	3074	calmodulin-binding family protein	IQ domain-containing protein IQM1	CALMODULIN-BINDING PROTEIN
Lsat_1_v5_gn_4_28800	A0A2J6L8V1	AT1G29930.1	-3.21943	3.3059e-14	21823	2042	chlorophyll A/B binding protein 1	chlorophyll a-b binding protein of LHCII type 1	light-harvesting complex II chlorophyll a/b binding protein 1 (LHCB1)
Lsat_1_v5_gn_4_93560	A0A2J6KU58	AT1G17420.1	2.15971	3.97927e-14	13563.3	54128.7	lipoxygenase 3	lipoxygenase 1, chloroplastic	LIPOXYGENASE // LIPOXYGENASE 3, CHLOROPLASTIC-RELATED
Lsat_1_v5_gn_5_48840	A0A2J6KDQ6	AT5G26030.1	2.34665	4.10743e-14	2212	10032.7	ferrochelatase 1	ferrochelatase-2, chloroplastic isoform X2	Cytochrome-c oxidase / Warburg's respiratory enzyme // Ferrochelatase / Protoheme ferro-lyase
Lsat_1_v5_gn_5_90301	A0A2J6KN14	NA	10.0647	5.57994e-14	0	169	NA	uncharacterized protein LOC111878191	DOUBLE-STRANDED RNA-BINDING ZINC FINGER PROTEIN // SUBFAMILY NOT NAMED
Lsat_1_v5_gn_5_70600	A0A2J6JHF2	AT1G60590.1	-2.8729	6.11586e-14	491.667	59	Pectin lyase-like superfamily protein	polygalacturonase At1g48100	FAMILY NOT NAMED // PECTIN LYASE-LIKE SUPERFAMILY PROTEIN
Lsat_1_v5_gn_3_99860	A0A2J6KJN1	AT3G29170.1	2.69759	6.12854e-14	40.3333	228.667	Eukaryotic protein of unknown function (DUF872)	transmembrane protein 230	C20ORF30 PROTEIN // SUBFAMILY NOT NAMED
Lsat_1_v5_gn_1_76521	A0A2J6M693	AT2G43800.1	-2.35734	7.76454e-14	405.667	69	Actin-binding FH2 (formin homology 2) family protein	formin-like protein 2	FORMIN-RELATED // SUBFAMILY NOT NAMED
Lsat_1_v5_gn_1_94261	A0A2J6JM48	AT5G36930.2	2.37429	9.58574e-14	48	220.333	Disease resistance protein (TIR-NBS-LRR class) family	disease resistance protein RPV1	LEUCINE-RICH REPEAT-CONTAINING PROTEIN // DISEASE RESISTANCE PROTEIN-RELATED
Lsat_1_v5_gn_1_15100	A0A2J6L6Q0	AT5G60850.1	-2.40366	1.0264e-13	215	35.6667	OBF binding protein 4	dof zinc finger protein DOF5.4	FAMILY NOT NAMED // DOF ZINC FINGER PROTEIN DOF1.1-RELATED
Lsat_1_v5_gn_0_11320	A0A2J6KSD5	AT5G14020.1	-9.63608	1.07137e-13	166.667	0	Endosomal targeting BRO1-like domain-containing protein	uncharacterized protein LOC111876138	UNCHARACTERIZED // ENDOSOMAL TARGETING BRO1-LIKE DOMAIN-CONTAINING PROTEIN
Lsat_1_v5_gn_8_124840	A0A2J6M7B1	AT5G42510.1	4.45277	1.33841e-13	13.6667	266.667	Disease resistance-responsive (dirigent-like protein) family protein	dirigent protein 1	NUCLEOPORIN-RELATED // DIRIGENT PROTEIN 20-RELATED
Lsat_1_v5_gn_8_98420	A0A2J6LTL1	AT5G25930.1	2.22453	1.44331e-13	258	1069.33	Protein kinase family protein with leucine-rich repeat domain	receptor-like protein kinase HSL1	FAMILY NOT NAMED // LEUCINE-RICH REPEAT RECEPTOR-LIKE PROTEIN KINASE-RELATED
Lsat_1_v5_gn_2_123920	A0A2J6KJJ3	AT2G40230.1	9.91568	1.45548e-13	0	153	HXXXD-type acyl-transferase family protein	alcohol acyltransferase 9	COA-DEPENDENT ACYLTRANSFERASE-RELATED
Lsat_1_v5_gn_5_103200	A0A2J6LLF0	AT3G24520.1	-2.11447	1.53184e-13	559.667	113.333	heat shock transcription factor C1	heat stress transcription factor C-1	HEAT SHOCK TRANSCRIPTION FACTOR // HEAT STRESS TRANSCRIPTION FACTOR C-1
Lsat_1_v5_gn_3_18221	A0A2J6KA39	AT5G66100.1	9.62008	1.57669e-13	0	126.333	winged-helix DNA-binding transcription factor family protein	la-related protein 1C	LA-RELATED PROTEIN 1B-RELATED
Lsat_1_v5_gn_2_3341	A0A2J6LT23	AT1G18000.1	-2.13749	1.57954e-13	590.333	119	Major facilitator superfamily protein	UNC93-like protein 1	ET TRANSLATION PRODUCT-RELATED
Lsat_1_v5_gn_8_83761	A0A2J6L3H9	AT5G05070.1	2.55139	1.71713e-13	47.6667	242.333	DHHC-type zinc finger family protein	probable protein S-acyltransferase 3 isoform X2	PROTEIN S-ACYLTRANSFERASE 1-RELATED
Lsat_1_v5_gn_2_125121	A0A2J6KAE0	AT1G62660.1	-2.43842	1.88162e-13	222188	35293.3	Glycosyl hydrolases family 32 protein	beta-fructofuranosidase, soluble isoenzyme I	Sucrose:sucrose fructosyltransferase / Sucrose:sucrose 1-fructosyltransferase
Lsat_1_v5_gn_2_3900	A0A2J6L714	AT1G76310.1	3.80697	1.88659e-13	17	213	CYCLIN B2;4	G2/mitotic-specific cyclin-2	cyclin B (CCNB)
Lsat_1_v5_gn_5_12880	A0A2J6JXS4	AT1G67750.1	-3.56883	1.92601e-13	1491	114	Pectate lyase family protein	probable pectate lyase 5	FAMILY NOT NAMED // PECTATE LYASE 22-RELATED
Lsat_1_v5_gn_6_220	A0A2J6K473	AT5G49520.1	4.70552	2.51976e-13	7	159	WRKY DNA-binding protein 48	probable WRKY transcription factor 48	FAMILY NOT NAMED // WRKY TRANSCRIPTION FACTOR 48-RELATED
Lsat_1_v5_gn_0_6400	A0A2J6JY65	NA	-5.52831	2.55807e-13	203	4	NA	polyphenol oxidase I, chloroplastic	Catechol oxidase / Tyrosinase
Lsat_1_v5_gn_7_27321	A0A2J6KHM5	AT1G30320.1	2.04866	2.5596e-13	452.333	1667	Remorin family protein	uncharacterized protein LOC111880804	Remorin, C-terminal region (Remorin_C)
Lsat_1_v5_gn_2_82441	A0A2J6M4L3	AT5G10530.1	9.40806	2.63356e-13	0.333333	212.667	Concanavalin A-like lectin protein kinase family protein	L-type lectin-domain containing receptor kinase IX.1	Cystathionine gamma-synthase / O-succinylhomoserine synthetase // Non-specific serine/threonine protein kinase / Threonine-specific protein kinase
Lsat_1_v5_gn_3_118880	A0A2J6JVH3	AT3G21760.1	-9.54937	2.63779e-13	156.667	0	UDP-Glycosyltransferase superfamily protein	anthocyanidin 3-O-glucosyltransferase 2	Flavonol 3-O-glucosyltransferase / UDP-glucose flavonol 3-O-glucosyltransferase
Lsat_1_v5_gn_4_110681	A0A2J6M084	AT5G07920.1	2.68516	3.55262e-13	32.3333	184.333	diacylglycerol kinase1	diacylglycerol kinase 1	diacylglycerol kinase (ATP) (dgkA, DGK)
Lsat_1_v5_gn_5_167421	A0A2J6JIY3	AT5G59790.1	-2.10807	3.5898e-13	910.333	183.333	Domain of unknown function (DUF966)	protein SOSEKI 5	Domain of unknown function (DUF966) (DUF966)
Lsat_1_v5_gn_1_75060	A0A2J6K6D4	AT5G35970.1	-3.59101	3.71933e-13	1545.67	115.333	P-loop containing nucleoside triphosphate hydrolases superfamily protein	DNA-binding protein SMUBP-2	PLAC8 family (PLAC8)
Lsat_1_v5_gn_1_126560	A0A2J6MD30	NA	-4.01837	4.18215e-13	104	5.66667	NA	uncharacterized protein LOC111879154	Plant transposase (Ptta/En/Spm family) (Transposase_24)
Lsat_1_v5_gn_8_124000	A0A2J6L7K4	AT3G51250.1	2.2666	4.29177e-13	5316.67	22952.7	Senescence/dehydration-associated protein-related	protein EARLY-RESPONSIVE TO DEHYDRATION 7, chloroplastic	Senescence-associated protein (Senescence)
Lsat_1_v5_gn_9_95120	A0A2J6JL41	AT4G27410.2	7.85748	4.43143e-13	9	1796.33	NAC (No Apical Meristem) domain transcriptional regulator superfamily protein	NAC domain-containing protein JA2L	NAC DOMAIN-CONTAINING PROTEIN 19-RELATED
Lsat_1_v5_gn_9_54780	A0A2J6M1L2	AT5G51990.1	-2.0161	4.88767e-13	349	76	C-repeat-binding factor 4	dehydration-responsive element-binding protein 1B	FAMILY NOT NAMED // DEHYDRATION-RESPONSIVE ELEMENT-BINDING PROTEIN 1A-RELATED
Lsat_1_v5_gn_8_124781	A0A2J6KYT6	AT5G43470.1	9.58228	4.89835e-13	0.333333	240.667	Disease resistance protein (CC-NBS-LRR class) family	putative late blight resistance protein homolog R1A-10	LEUCINE-RICH REPEAT-CONTAINING PROTEIN // SUBFAMILY NOT NAMED
Lsat_1_v5_gn_7_44701	NA	NA	-5.21233	5.38031e-13	112	2.66667	NA	uncharacterized protein LOC111879154	Plant transposase (Ptta/En/Spm family) (Transposase_24)
Lsat_1_v5_gn_7_6960	A0A2J6LCJ8	AT2G45680.1	-2.57289	5.61438e-13	433.333	64.6667	TCP family transcription factor	transcription factor TCP9	TCP family transcription factor (TCP)
Lsat_1_v5_gn_8_113021	A0A2J6LEU8	AT5G36930.2	2.11245	5.63109e-13	120.667	451.667	Disease resistance protein (TIR-NBS-LRR class) family	disease resistance protein RUN1	AAA domain (AAA_22) // TIR domain (TIR_2)
Lsat_1_v5_gn_1_46781	A0A2J6JV21	AT5G11590.1	-2.84213	5.77902e-13	741.333	89.3333	Integrase-type DNA-binding superfamily protein	dehydration-responsive element-binding protein 3	DEHYDRATION-RESPONSIVE ELEMENT-BINDING PROTEIN 3-RELATED
Lsat_1_v5_gn_7_10741	A0A2J6LSH3	AT5G66430.1	4.2715	6.16182e-13	16	271.333	S-adenosyl-L-methionine-dependent methyltransferases superfamily protein	S-adenosyl-L-methionine:benzoic acid/salicylic acid carboxyl methyltransferase 3	7-methylxanthosine synthase / XRS1 // Benzoate O-methyltransferase // Salicylate carboxymethyltransferase / Salicylate O-methyltransferase
Lsat_1_v5_gn_6_92860	A0A2J6LU74	AT4G17500.1	2.59363	6.78283e-13	36.3333	192.333	ethylene responsive element binding factor 1	ethylene-responsive transcription factor 1A	FAMILY NOT NAMED // ETHYLENE-RESPONSIVE TRANSCRIPTION FACTOR 15-RELATED
Lsat_1_v5_gn_9_32440	A0A2J6KKP5	AT1G34300.1	3.67355	6.8079e-13	9.33333	102.667	lectin protein kinase family protein	putative receptor protein kinase ZmPK1	Protein kinase domain (Pkinase) // S-locus glycoprotein domain (S_locus_glycop) // D-mannose binding lectin (B_lectin) // PAN-like domain (PAN_2)
Lsat_1_v5_gn_9_30221	A0A2J6KK99	AT3G56940.1	-2.27718	6.87033e-13	29297.3	5260.33	dicarboxylate diiron protein, putative (Crd1)	magnesium-protoporphyrin IX monomethyl ester [oxidative	Magnesium-protoporphyrin IX monomethyl ester (oxidative) cyclase / Mg-protoporphyrin IX monomethyl ester oxidative cyclase
Lsat_1_v5_gn_1_92141	A0A2J6JQD3	AT5G02500.1	-11.5145	6.87339e-13	600	0	heat shock cognate protein 70-1	heat shock 70 kDa protein II isoform X1	HEAT SHOCK PROTEIN 70KDA // HEAT SHOCK 70 KDA PROTEIN COGNATE 1-RELATED // HEAT SHOCK 70 KDA PROTEIN 3
Lsat_1_v5_gn_4_1821	A0A2J6JXY4	AT5G13180.1	-2.06439	7.09158e-13	4239	904.333	NAC domain containing protein 83	NAC domain-containing protein 83	No apical meristem (NAM) protein (NAM)
Lsat_1_v5_gn_9_7261	A0A2J6LLA6	AT4G01870.1	3.03472	8.1497e-13	181	1265.33	tolB protein-related	uncharacterized protein LOC111908780	WD40-like Beta Propeller Repeat (PD40)
Lsat_1_v5_gn_6_50061	A0A2J6JX86	AT3G20810.1	-2.32558	8.18293e-13	358.667	63.6667	2-oxoglutarate (2OG) and Fe(II)-dependent oxygenase superfamily protein	lysine-specific demethylase JMJ30 isoform X1	lysine-specific demethylase 8 [EC:1.14.11.27] (KDM8, JMJD5)
Lsat_1_v5_gn_9_87781	A0A0B4UDZ9	AT3G05500.1	3.54282	8.22726e-13	262.333	2736.67	Rubber elongation factor protein (REF)	stress-related protein	Rubber elongation factor protein (REF) (REF)
Lsat_1_v5_gn_4_34101	A0A2J6KQX1	AT3G61220.2	-2.7301	8.56612e-13	134.333	17.6667	NAD(P)-binding Rossmann-fold superfamily protein	salutaridine reductase	(+)-neomenthol dehydrogenase / Monoterpenoid dehydrogenase
Lsat_1_v5_gn_8_124520	A0A2J6KYP6	AT4G38580.1	2.81321	8.69954e-13	69	423.667	farnesylated protein 6	heavy metal-associated isoprenylated plant protein 26	HEAVY METAL-ASSOCIATED ISOPRENYLATED PLANT PROTEIN 26
Lsat_1_v5_gn_8_50701	A0A2J6M3Q4	AT5G17680.1	9.51631	8.85055e-13	0	117	disease resistance protein (TIR-NBS-LRR class), putative	disease resistance protein Roq1	LEUCINE-RICH REPEAT-CONTAINING PROTEIN // DISEASE RESISTANCE PROTEIN-RELATED
Lsat_1_v5_gn_4_65761	A0A2J6MIY6	AT4G03510.1	2.2137	1.05005e-12	62.3333	252	RING membrane-anchor 1	E3 ubiquitin-protein ligase RMA1H1	RNF5 // SUBFAMILY NOT NAMED
Lsat_1_v5_gn_3_113201	A0A2J6KBJ7	AT5G12480.1	2.07096	1.08257e-12	130	485.333	calmodulin-domain protein kinase 7	calcium-dependent protein kinase 7	Protein tyrosine kinase (Pkinase_Tyr) // EF-hand domain pair (EF-hand_7) // EF-hand domain pair (EF-hand_8)
Lsat_1_v5_gn_8_20440	A0A2J6LBV1	AT3G57120.1	-2.32854	1.09176e-12	603.333	106	Protein kinase superfamily protein	lysM domain receptor-like kinase 3	interleukin-1 receptor-associated kinase 4 (IRAK4)
Lsat_1_v5_gn_4_15740	A0A2J6JNL1	AT1G18210.2	-4.5866	1.19903e-12	108	4	Calcium-binding EF-hand family protein	calcium-binding allergen Ole e 8	CALCIUM-BINDING PROTEIN CML25-RELATED
Lsat_1_v5_gn_9_27081	A0A2J6LJB4	AT3G47470.1	-3.25337	1.27328e-12	33261.3	3077.33	light-harvesting chlorophyll-protein complex I subunit A4	chlorophyll a-b binding protein P4, chloroplastic	light-harvesting complex I chlorophyll a/b binding protein 4 (LHCA4)
Lsat_1_v5_gn_4_162900	A0A2J6JJA5	AT2G23200.1	2.32282	1.28918e-12	243.333	1088.33	Protein kinase superfamily protein	probable receptor-like protein kinase At2g23200	Protein tyrosine kinase (Pkinase_Tyr) // Carbohydrate-binding protein of the ER (Malectin_like)
Lsat_1_v5_gn_2_115560	A0A2J6LE12	AT3G55140.1	-2.51814	1.40007e-12	1289.33	193.667	Pectin lyase-like superfamily protein	putative pectate lyase 21	pectate lyase (pel)
Lsat_1_v5_gn_8_114181	A0A2J6LER6	AT2G38760.1	4.5795	1.46034e-12	5.66667	116	annexin 3	annexin D3 isoform X2	ANNEXIN D3
Lsat_1_v5_gn_3_3260	A0A2J6KP70	AT1G12420.1	2.00014	1.50375e-12	604.333	2152.33	ACT domain repeat 8	ACT domain-containing protein ACR8	ACR7-RELATED
Lsat_1_v5_gn_6_93401	A0A2J6KH36	AT5G47390.1	2.32125	1.60346e-12	792.667	3510	myb-like transcription factor family protein	transcription factor KUA1	MYB TRANSCRIPTION FACTOR
Lsat_1_v5_gn_4_85760	A0A2J6JSX5	AT1G80690.1	-2.55668	1.62144e-12	615.333	90	PPPDE putative thiol peptidase family protein	deSI-like protein At4g17486	Uncharacterized conserved protein
Lsat_1_v5_gn_5_54260	A0A2J6KSW6	AT5G28680.1	-9.26175	1.69321e-12	129.667	0	Malectin/receptor-like protein kinase family protein	putative receptor-like protein kinase At5g39000 isoform X4	Protein kinase domain (Pkinase) // Phloem protein 2 (PP2)
Lsat_1_v5_gn_4_122780	A0A2J6KVV7	AT1G70530.1	4.48449	1.8168e-12	7.66667	150.333	cysteine-rich RLK (RECEPTOR-like protein kinase) 3	cysteine-rich receptor-like protein kinase 2 isoform X2	Salt stress response/antifungal (Stress-antifung) // Protein tyrosine kinase (Pkinase_Tyr)
Lsat_1_v5_gn_6_89780	A0A2J6MHI0	AT4G12320.1	-3.21301	1.92805e-12	767.667	75	cytochrome P450, family 706, subfamily A, polypeptide 6	cytochrome P450 76C1	Cytochrome P450 CYP2 subfamily
Lsat_1_v5_gn_6_116560	A0A2J6LA02	AT5G49480.1	2.08623	1.96529e-12	4019	15231.3	Ca2+-binding protein 1	calcium-binding protein CP1	EF-HAND CALCIUM-BINDING DOMAIN CONTAINING PROTEIN // SUBFAMILY NOT NAMED
Lsat_1_v5_gn_2_43400	A0A2J6M6T4	AT4G13710.1	-3.33349	1.98728e-12	1757.67	156.667	Pectin lyase-like superfamily protein	probable pectate lyase 8	PECTATE LYASE 1-RELATED
Lsat_1_v5_gn_9_68540	A0A2J6M1N5	AT2G39200.1	-2.83515	2.14301e-12	169.333	21	Seven transmembrane MLO family protein	MLO-like protein 12 isoform X2	Mlo family (Mlo)
Lsat_1_v5_gn_8_155541	A0A2J6M0U1	AT1G23550.1	3.4257	2.44141e-12	55.3333	533.333	similar to RCD one 2	probable inactive poly [ADP-ribose	INACTIVE POLY [ADP-RIBOSE] POLYMERASE SRO2-RELATED
Lsat_1_v5_gn_6_105921	A0A2J6LKX3	AT4G40080.1	2.15071	2.51635e-12	199	786.667	ENTH/ANTH/VHS superfamily protein	putative clathrin assembly protein At4g40080	CLATHRIN ASSEMBLY PROTEIN // SUBFAMILY NOT NAMED
Lsat_1_v5_gn_0_19021	A0A2J6LXF7	AT5G38260.1	2.24556	2.78384e-12	110.333	466.333	Protein kinase superfamily protein	LEAF RUST 10 DISEASE-RESISTANCE LOCUS RECEPTOR-LIKE PROTEIN KINASE-like 2.1 isoform X1	FAMILY NOT NAMED // PR5-LIKE RECEPTOR KINASE-RELATED // FAMILY NOT NAMED // SUBFAMILY NOT NAMED
Lsat_1_v5_gn_5_53781	A0A2J6LMQ5	AT1G31420.1	-9.41951	2.85209e-12	143.333	0	Leucine-rich repeat protein kinase family protein	importin-11 isoform X4	FAMILY NOT NAMED // INACTIVE LEUCINE-RICH REPEAT RECEPTOR-LIKE PROTEIN KINASE CORYNE-RELATED
Lsat_1_v5_gn_4_138540	A0A2J6KDP0	AT5G61890.1	9.70583	2.90018e-12	0	133.333	Integrase-type DNA-binding superfamily protein	ethylene-responsive transcription factor ERF110	AP2 domain (AP2)
Lsat_1_v5_gn_0_35680	A0A2J6MJV5	AT5G16010.1	2.80141	3.06337e-12	459	2855.67	3-oxo-5-alpha-steroid 4-dehydrogenase family protein	steroid 5-alpha-reductase DET2	3-oxo-5-alpha-steroid 4-dehydrogenase (Steroid_dh) // Protein of unknown function (DUF1295) (DUF1295)
Lsat_1_v5_gn_4_99760	A0A2J6LN72	AT1G15210.1	2.00879	3.11423e-12	7145	25553.7	pleiotropic drug resistance 7	ABC transporter G family member 35 isoform X1	Monosaccharide-transporting ATPase
Lsat_1_v5_gn_3_117001	A0A2J6KC02	AT3G12490.2	-6.15509	3.24379e-12	108.333	1.33333	cystatin B	cysteine proteinase inhibitor A	CYSTEINE PROTEINASE INHIBITOR 3-RELATED
Lsat_1_v5_gn_2_14321	A0A2J6L2V9	AT5G17680.1	-9.44246	3.30349e-12	148.667	0	disease resistance protein (TIR-NBS-LRR class), putative	TMV resistance protein N isoform X1	LEUCINE-RICH REPEAT-CONTAINING PROTEIN // SUBFAMILY NOT NAMED
Lsat_1_v5_gn_8_50060	A0A2J6M419	AT5G17680.1	4.73219	3.62251e-12	5.66667	130	disease resistance protein (TIR-NBS-LRR class), putative	disease resistance protein Roq1 isoform X2	LEUCINE-RICH REPEAT-CONTAINING PROTEIN // DISEASE RESISTANCE PROTEIN-RELATED
Lsat_1_v5_gn_2_113321	A0A2J6LRK4	AT4G27290.1	4.31725	3.88664e-12	8.66667	153.667	S-locus lectin protein kinase family protein	cysteine-rich receptor-like protein kinase 10 isoform X3	S-locus glycoprotein domain (S_locus_glycop) // D-mannose binding lectin (B_lectin) // Protein tyrosine kinase (Pkinase_Tyr) // PAN-like domain (PAN_2)
Lsat_1_v5_gn_7_28101	A0A2J6KHK9	AT1G30135.1	6.36659	4.39147e-12	11.3333	828	jasmonate-zim-domain protein 8	protein TIFY 5A	PROTEIN TIFY 5A-RELATED
Lsat_1_v5_gn_3_137680	NA	AT4G01370.1	-4.18422	5.23192e-12	129.667	6.33333	MAP kinase 4	mitogen-activated protein kinase homolog MMK2	MITOGEN-ACTIVATED PROTEIN KINASE 11-RELATED
Lsat_1_v5_gn_0_12501	A0A2J6M342	AT3G28050.1	-3.37375	5.42854e-12	213.667	18.3333	nodulin MtN21 /EamA-like transporter family protein	WAT1-related protein At3g28050	EamA-like transporter family (EamA)
Lsat_1_v5_gn_2_122340	A0A2J6KPB5	AT3G47570.1	-3.99397	5.48271e-12	135.667	7.33333	Leucine-rich repeat protein kinase family protein	receptor kinase-like protein Xa21	Protein kinase domain (Pkinase) // Leucine Rich Repeat (LRR_1) // Leucine rich repeat N-terminal domain (LRRNT_2) // Leucine rich repeat (LRR_8)
Lsat_1_v5_gn_1_34921	A0A2J6MG99	AT1G52360.1	3.04058	5.82743e-12	37.3333	266	Coatomer, beta\' subunit	coatomer subunit beta'-2 isoform X1	WD40 repeat protein // Vesicle coat complex COPII, subunit SEC13 // Histone H3 (Lys4) methyltransferase complex and RNA cleavage factor II complex, subunit SWD2
Lsat_1_v5_gn_6_45181	A0A2J6JG77	AT4G17250.1	-9.03929	6.63447e-12	110.667	0	NA	uncharacterized protein LOC111905431	Checkpoint 9-1-1 complex, HUS1 component
Lsat_1_v5_gn_1_80521	A0A2J6LJ35	AT3G14880.2	-2.51636	6.69526e-12	162.333	24.6667	NA	protein DOG1-like 3	CAMP-RESPONSE ELEMENT BINDING PROTEIN-RELATED // SUBFAMILY NOT NAMED
Lsat_1_v5_gn_6_25880	A0A2J6JP89	AT1G20260.1	8.94247	6.83454e-12	0.333333	154.333	ATPase, V1 complex, subunit B protein	V-type ATP synthase alpha chain	ATP SYNTHASE // SUBFAMILY NOT NAMED
Lsat_1_v5_gn_2_1121	A0A2J6L2Z2	AT3G52150.2	-8.90333	6.85512e-12	196.667	0.333333	RNA-binding (RRM/RBD/RNP motifs) family protein	uncharacterized protein LOC111917400	RNA recognition motif. (a.k.a. RRM, RBD, or RNP domain) (RRM_1) // Cation transport ATPase (P-type) (Cation_ATPase)
Lsat_1_v5_gn_2_3721	A0A2J6LT43	AT1G76360.1	2.01488	6.88904e-12	4085.67	14797	Protein kinase superfamily protein	probable serine/threonine-protein kinase PIX13	Non-specific protein-tyrosine kinase / Cytoplasmic protein tyrosine kinase // Non-specific serine/threonine protein kinase / Threonine-specific protein kinase
Lsat_1_v5_gn_7_33120	A0A2J6MAS6	AT5G60450.1	-4.32314	7.33726e-12	144.667	6.33333	auxin response factor 4	B3 domain-containing protein Os04g0386900 isoform X2	B3 DNA binding domain (B3)
Lsat_1_v5_gn_5_95420	A0A2J6KTE2	AT5G63460.2	-8.84842	8.89233e-12	188.333	0.333333	SAP domain-containing protein	probable Ufm1-specific protease isoform X1	Det1 complexing ubiquitin ligase (DDA1)
Lsat_1_v5_gn_1_83321	A0A2J6KU04	AT1G32450.1	3.49159	9.12818e-12	107.667	1028.67	nitrate transporter 1.5	protein NRT1/ PTR FAMILY 7.3	OLIGOPEPTIDE TRANSPORTER-RELATED // PROTEIN NRT1/ PTR FAMILY 7.2
Lsat_1_v5_gn_8_123301	A0A2J6KYN8	AT1G53350.1	2.9172	9.48111e-12	15	100.333	Disease resistance protein (CC-NBS-LRR class) family	putative late blight resistance protein homolog R1A-10	LEUCINE-RICH REPEAT-CONTAINING PROTEIN // SUBFAMILY NOT NAMED
Lsat_1_v5_gn_7_88201	A0A2J6JKL1	AT2G26490.1	3.16158	1.04164e-11	24.6667	194.333	Transducin/WD40 repeat-like superfamily protein	protein JINGUBANG	[Myosin heavy-chain] kinase / Myosin II heavy-chain kinase
Lsat_1_v5_gn_2_36780	A0A2J6K5C4	AT1G16130.1	2.06862	1.14871e-11	1406	5275	wall associated kinase-like 2	wall-associated receptor kinase-like 1	FAMILY NOT NAMED // WALL-ASSOCIATED RECEPTOR KINASE-LIKE 1-RELATED
Lsat_1_v5_gn_2_68540	A0A2J6KBP2	AT5G66900.1	-2.76903	1.26712e-11	1522.67	190.667	Disease resistance protein (CC-NBS-LRR class) family	probable disease resistance protein At5g66900	LEUCINE-RICH REPEAT-CONTAINING PROTEIN // SUBFAMILY NOT NAMED
Lsat_1_v5_gn_3_28920	A0A2J6KFR3	AT1G70520.1	-8.9653	1.3148e-11	104.667	0	cysteine-rich RLK (RECEPTOR-like protein kinase) 2	LOW QUALITY PROTEIN: cysteine-rich receptor-like protein kinase 2	CYSTEINE-RICH RECEPTOR-LIKE PROTEIN KINASE 2
Lsat_1_v5_gn_8_86100	A0A2J6KXE3	AT2G45330.2	2.29418	1.35689e-11	313.333	1379.67	RNA 2\'-phosphotransferase, Tpt1 / KptA family	tRNA 2'-phosphotransferase 1	2'-phosphotransferase / Yeast 2'-phosphotransferase
Lsat_1_v5_gn_3_37760	A0A2J6JTW2	AT4G20970.1	2.27737	1.51457e-11	161.667	687.333	basic helix-loop-helix (bHLH) DNA-binding superfamily protein	uncharacterized protein LOC111891843	ACHAETE-SCUTE TRANSCRIPTION FACTOR-RELATED // BASIC HELIX-LOOP-HELIX DOMAIN-CONTAINING PROTEIN
Lsat_1_v5_gn_2_12620	A0A2J6L1T7	AT1G75820.1	-2.05065	1.53543e-11	619	131.667	Leucine-rich receptor-like protein kinase family protein	receptor protein kinase CLAVATA1	uncharacterized protein (E2.7.1.-)
Lsat_1_v5_gn_5_63420	A0A2J6KQH9	AT1G11330.1	4.31631	1.61017e-11	7	123	S-locus lectin protein kinase family protein	G-type lectin S-receptor-like serine/threonine-protein kinase At1g67520	Thaumatin family (Thaumatin) // D-mannose binding lectin (B_lectin) // Protein tyrosine kinase (Pkinase_Tyr) // PAN-like domain (PAN_2)
Lsat_1_v5_gn_2_59481	A0A2J6L2M7	AT1G30820.1	2.33713	1.64208e-11	480	2168.33	CTP synthase family protein	CTP synthase 1 isoform X2	CTP synthase (pyrG, CTPS)
Lsat_1_v5_gn_7_107800	A0A2J6M318	AT5G54570.1	2.26038	1.96896e-11	212.667	904	beta glucosidase 41	putative beta-glucosidase 41	BETA-GLUCOSIDASE 41-RELATED
Lsat_1_v5_gn_4_34160	A0A2J6KQZ4	AT5G25120.1	3.78376	2.22434e-11	31	387.667	ytochrome p450, family 71, subfamily B, polypeptide 11	cytochrome P450 CYP736A12	26-hydroxylase (CYP18A1)
Lsat_1_v5_gn_8_130720	A0A2J6MHP0	AT5G23630.1	8.72118	2.35345e-11	0.333333	132.667	phosphate deficiency response 2	probable manganese-transporting ATPase PDR2 isoform X1	Sodium-exporting ATPase / Sodium-translocating P-type ATPase
Lsat_1_v5_gn_5_153840	A0A2J6JZ41	NA	2.45358	2.54135e-11	26	125.333	NA	subtilisin inhibitor	Potato inhibitor I family (potato_inhibit)
Lsat_1_v5_gn_9_5460	A0A2J6ME84	AT4G02380.1	2.72598	3.00121e-11	21.6667	125	senescence-associated gene 21	protein SENESCENCE-ASSOCIATED GENE 21, mitochondrial	LATE EMBRYOGENESIS ABUNDANT 3 (LEA3) FAMILY PROTEIN
Lsat_1_v5_gn_6_43080	A0A2J6JGB4	AT2G34930.1	2.04489	3.19814e-11	117.667	431	disease resistance family protein / LRR family protein	receptor-like protein EIX1	Leucine Rich Repeat (LRR_1) // Leucine rich repeat N-terminal domain (LRRNT_2) // Leucine rich repeat (LRR_8)
Lsat_1_v5_gn_4_73560	A0A2J6KNH2	AT1G66730.1	2.26154	3.55884e-11	32.6667	137	DNA LIGASE 6	DNA ligase 6-like	DNA ligase (ATP) / Sealase
Lsat_1_v5_gn_7_104600	A0A2J6KTR3	AT3G15210.1	-2.51276	4.06019e-11	241.333	37	ethylene responsive element binding factor 4	ethylene-responsive transcription factor 4	AP2 domain (AP2)
Lsat_1_v5_gn_6_77500	A0A2J6LLS5	AT3G51550.1	2.88555	4.63626e-11	67.3333	423	Malectin/receptor-like protein kinase family protein	probable serine/threonine-protein kinase PBL25	Non-specific serine/threonine protein kinase / Threonine-specific protein kinase
Lsat_1_v5_gn_4_152340	A0A2J6L1I5	AT2G02540.1	4.86306	4.6545e-11	4.33333	110.333	homeobox protein 21	zinc-finger homeodomain protein 6	ZF-HD protein dimerisation region (ZF-HD_dimer)
Lsat_1_v5_gn_2_73460	A0A2J6LGX2	AT1G58170.1	-3.47478	4.78314e-11	269.333	21.3333	Disease resistance-responsive (dirigent-like protein) family protein	dirigent protein 19	NUCLEOPORIN-RELATED // SUBFAMILY NOT NAMED
Lsat_1_v5_gn_5_38561	A0A2J6L0K1	AT1G36160.1	7.66922	4.87687e-11	0.666667	120	acetyl-CoA carboxylase 1	acetyl-CoA carboxylase 1	CARBOXYLASE:PYRUVATE/ACETYL-COA/PROPIONYL-COA CARBOXYLASE // ACETYL-COA CARBOXYLASE 1
Lsat_1_v5_gn_5_54880	A0A2J6KSW1	AT5G39000.1	-8.92893	5.37743e-11	102.667	0	Malectin/receptor-like protein kinase family protein	putative receptor-like protein kinase At5g39000	Serine/threonine protein kinase
Lsat_1_v5_gn_5_89720	A0A2J6KN22	AT5G48930.1	-2.0142	5.37972e-11	233.667	50.3333	hydroxycinnamoyl-CoA shikimate/quinate hydroxycinnamoyl transferase	shikimate O-hydroxycinnamoyltransferase	SHIKIMATE O-HYDROXYCINNAMOYLTRANSFERASE
Lsat_1_v5_gn_7_57841	A0A2J6JNL5	AT2G06925.1	-2.77656	5.84247e-11	819	104	Phospholipase A2 family protein	phospholipase A2-alpha	secretory phospholipase A2 (PLA2G, SPLA2)
Lsat_1_v5_gn_6_33780	A0A2J6JH34	AT2G35930.1	2.85912	6.16142e-11	50	317.333	plant U-box 23	E3 ubiquitin-protein ligase PUB23	E3 UBIQUITIN-PROTEIN LIGASE PUB22-RELATED
Lsat_1_v5_gn_5_96241	A0A2J6KEU6	AT5G20230.1	2.07995	6.25451e-11	356.667	1333	blue-copper-binding protein	cucumber peeling cupredoxin-like	FAMILY NOT NAMED // BLUE COPPER PROTEIN
Lsat_1_v5_gn_2_69721	A0A2J6KBI3	AT2G22610.2	2.23327	6.53171e-11	30	124	Di-glucose binding protein with Kinesin motor domain	kinesin-like protein KIN-14R	Kinesin motor domain (Kinesin) // Di-glucose binding within endoplasmic reticulum (Malectin)
Lsat_1_v5_gn_8_106740	A0A2J6JQ66	AT1G37130.1	-2.65273	7.1874e-11	15721.3	2245.67	nitrate reductase 2	nitrate reductase [NADH	Nitrate reductase (NADH) / Nitrate reductase (NADH(2))
Lsat_1_v5_gn_3_121740	A0A2J6L811	AT1G06620.1	-2.02159	7.45409e-11	183.667	39.6667	2-oxoglutarate (2OG) and Fe(II)-dependent oxygenase superfamily protein	1-aminocyclopropane-1-carboxylate oxidase homolog 1	OXIDOREDUCTASE, 2OG-FE II OXYGENASE FAMILY PROTEIN // 1-AMINOCYCLOPROPANE-1-CARBOXYLATE OXIDASE HOMOLOG 10-RELATED // SUBFAMILY NOT NAMED
Lsat_1_v5_gn_4_167081	A0A2J6JUM9	AT3G51550.1	7.63518	7.51738e-11	0.666667	117.333	Malectin/receptor-like protein kinase family protein	receptor-like protein kinase FERONIA	Non-specific serine/threonine protein kinase / Threonine-specific protein kinase
Lsat_1_v5_gn_8_157441	A0A2J6M9C8	AT2G34930.1	2.24626	7.76009e-11	50.3333	209.333	disease resistance family protein / LRR family protein	receptor-like protein EIX2	Leucine Rich Repeat (LRR_1) // Leucine rich repeat N-terminal domain (LRRNT_2) // Leucine rich repeat (LRR_8)
Lsat_1_v5_gn_5_98900	A0A2J6K3L6	AT5G20060.2	2.74144	8.24825e-11	49.3333	291.667	alpha/beta-Hydrolases superfamily protein	acyl-protein thioesterase 1 isoform X3	Lysophospholipase / Phospholipase B // Palmitoyl-protein hydrolase / Palmitoyl-protein thioesterase
Lsat_1_v5_gn_3_85401	A0A2J6K811	AT5G65700.2	-2.0466	8.31847e-11	2475.67	515.667	Leucine-rich receptor-like protein kinase family protein	leucine-rich repeat receptor-like serine/threonine-protein kinase BAM1	Protein kinase domain (Pkinase) // Leucine Rich Repeat (LRR_1) // Leucine rich repeat N-terminal domain (LRRNT_2) // Leucine rich repeat (LRR_8)
Lsat_1_v5_gn_8_38360	A0A2J6M554	AT3G25700.1	-2.67294	8.45338e-11	315	44	Eukaryotic aspartyl protease family protein	aspartyl protease family protein 2	ASPARTYL PROTEASES // ASPARTYL PROTEASE FAMILY PROTEIN
Lsat_1_v5_gn_7_6501	A0A2J6LN16	AT1G25440.1	-2.70382	8.62356e-11	3887.33	515	B-box type zinc finger protein with CCT domain	zinc finger protein CONSTANS-LIKE 16	B-box zinc finger (zf-B_box) // CCT motif (CCT)
Lsat_1_v5_gn_7_91021	A0A2J6JKN0	AT3G07340.1	-2.23346	9.30679e-11	606	113	basic helix-loop-helix (bHLH) DNA-binding superfamily protein	transcription factor bHLH63 isoform X2	STEROL REGULATORY ELEMENT-BINDING PROTEIN // SUBFAMILY NOT NAMED
Lsat_1_v5_gn_3_1221	A0A2J6JRR3	AT4G17420.1	2.19294	9.41256e-11	47	189.333	Tryptophan RNA-binding attenuator protein-like	uncharacterized protein LOC111892890 isoform X11	Mitochondrial biogenesis AIM24 (AIM24)
Lsat_1_v5_gn_5_57060	A0A2J6JM79	AT3G46290.1	9.28449	1.02795e-10	0	103.667	hercules receptor kinase 1	receptor-like protein kinase HERK 1	Non-specific serine/threonine protein kinase / Threonine-specific protein kinase
Lsat_1_v5_gn_2_29401	D0QU15	AT3G54420.1	2.27999	1.10441e-10	669.333	2930	homolog of carrot EP3-3 chitinase	endochitinase EP3	CHITINASE-RELATED // SUBFAMILY NOT NAMED
Lsat_1_v5_gn_9_33161	A0A2J6KD81	AT3G54040.1	2.95681	1.1085e-10	158.667	1117.67	PAR1 protein	uncharacterized protein LOC111882742	FAMILY NOT NAMED // PAR1 PROTEIN
Lsat_1_v5_gn_1_85600	A0A2J6JTI1	AT5G35830.1	4.17136	1.12324e-10	12	182	Ankyrin repeat family protein	uncharacterized protein LOC111892083 isoform X1	FAMILY NOT NAMED // ANKYRIN REPEAT-CONTAINING PROTEIN-RELATED // ANKYRIN REPEAT FAMILY PROTEIN
Lsat_1_v5_gn_4_168300	A0A2J6JUM8	AT2G23640.1	3.05814	1.2426e-10	16.6667	124	Reticulan like protein B13	reticulon-like protein B13	RETICULON-LIKE PROTEIN B13
Lsat_1_v5_gn_5_36381	A0A2J6LYZ0	AT4G19840.1	-2.58247	1.57855e-10	365.667	52.3333	phloem protein 2-A1	protein PHLOEM PROTEIN 2-LIKE A1 isoform X1	Phloem protein 2 (PP2)
Lsat_1_v5_gn_7_105640	A0A2J6LUI4	AT4G27410.2	2.91284	1.83806e-10	619.333	4196	NAC (No Apical Meristem) domain transcriptional regulator superfamily protein	NAC domain-containing protein JA2L	NAC DOMAIN-CONTAINING PROTEIN 19-RELATED
Lsat_1_v5_gn_8_159641	A0A2J6K9Z7	AT1G70260.1	-2.76084	1.96474e-10	2412.33	321	nodulin MtN21 /EamA-like transporter family protein	WAT1-related protein At1g70260	EamA-like transporter family (EamA)
Lsat_1_v5_gn_4_28880	A0A2J6L8W3	AT1G29930.1	-2.48844	2.05008e-10	54281.7	8400.67	chlorophyll A/B binding protein 1	chlorophyll a-b binding protein of LHCII type 1	light-harvesting complex II chlorophyll a/b binding protein 1 (LHCB1)
Lsat_1_v5_gn_1_93280	A0A2J6LJY9	AT4G18210.1	2.13511	2.15556e-10	258.333	1001	purine permease 10	probable purine permease 10 isoform X1	FAMILY NOT NAMED // PURINE PERMEASE 10-RELATED
Lsat_1_v5_gn_7_112120	A0A2J6MJE9	AT2G32190.1	2.41861	2.26239e-10	720.667	3454.67	NA	cysteine-rich and transmembrane domain-containing protein WIH1	EXPRESSED PROTEIN
Lsat_1_v5_gn_7_75821	A0A2J6MFY0	AT1G61580.1	2.00663	2.28167e-10	308	1062.67	R-protein L3 B	60S ribosomal protein L3-2	large subunit ribosomal protein L3e (RP-L3e, RPL3)
Lsat_1_v5_gn_4_56060	A0A2J6K3C0	AT1G61250.1	2.44745	2.52089e-10	175.333	862	secretory carrier 3	secretory carrier-associated membrane protein 3	SECRETORY CARRIER-ASSOCIATED MEMBRANE PROTEIN SCAMP // SECRETORY CARRIER-ASSOCIATED MEMBRANE PROTEIN 1-RELATED
Lsat_1_v5_gn_2_5161	A0A2J6MHP4	AT1G53345.1	4.97924	2.54182e-10	3.66667	101	NA	uncharacterized protein LOC111902875	TRNA-NUCLEOTIDYLTRANSFERASE/POLY A POLYMERASE FAMILY MEMBER // SUBFAMILY NOT NAMED
Lsat_1_v5_gn_0_36101	A0A2J6LW71	AT2G34930.1	-8.44713	2.73236e-10	141.667	0.333333	disease resistance family protein / LRR family protein	receptor-like protein EIX2	Leucine Rich Repeat (LRR_1)
Lsat_1_v5_gn_2_62240	A0A2J6MJM3	AT1G69730.1	2.24226	3.13246e-10	58.6667	242	Wall-associated kinase family protein	wall-associated receptor kinase-like 2	Protein tyrosine kinase (Pkinase_Tyr) // Wall-associated receptor kinase galacturonan-binding (GUB_WAK_bind)
Lsat_1_v5_gn_1_19840	A0A2J6KS63	AT3G50060.1	2.78758	3.56051e-10	99.6667	609.667	myb domain protein 77	transcription factor MYB77	MYB-LIKE DNA-BINDING PROTEIN MYB // SUBFAMILY NOT NAMED
Lsat_1_v5_gn_3_29480	A0A2J6KFY7	AT1G13440.1	-2.20592	3.76099e-10	727	138.667	glyceraldehyde-3-phosphate dehydrogenase C2	glyceraldehyde-3-phosphate dehydrogenase, cytosolic	glyceraldehyde 3-phosphate dehydrogenase (GAPDH, gapA)
Lsat_1_v5_gn_7_66400	A0A2J6M355	AT5G19010.1	2.21645	3.86867e-10	44.6667	182.333	mitogen-activated protein kinase 16	mitogen-activated protein kinase 14	MITOGEN-ACTIVATED PROTEIN KINASE // MITOGEN-ACTIVATED PROTEIN KINASE 16-RELATED
Lsat_1_v5_gn_8_140561	A0A2J6JZ89	AT2G34930.1	2.40305	4.57375e-10	113.667	520.333	disease resistance family protein / LRR family protein	receptor-like protein EIX2	Leucine Rich Repeat (LRR_1) // Leucine rich repeat N-terminal domain (LRRNT_2) // Leucine rich repeat (LRR_8)
Lsat_1_v5_gn_9_53921	A0A2J6M198	AT5G51990.1	2.05767	4.66829e-10	1516.33	5532	C-repeat-binding factor 4	dehydration-responsive element-binding protein 1D	FAMILY NOT NAMED // DEHYDRATION-RESPONSIVE ELEMENT-BINDING PROTEIN 1A-RELATED
Lsat_1_v5_gn_1_321	A0A2J6JMR4	AT1G10040.2	2.07874	4.80455e-10	523	1970.67	alpha/beta-Hydrolases superfamily protein	lipid droplet phospholipase 1	ALPHA/BETA-HYDROLASES SUPERFAMILY PROTEIN
Lsat_1_v5_gn_5_153560	A0A2J6JU16	AT2G38640.1	3.15828	4.89143e-10	177.667	1445	Protein of unknown function (DUF567)	protein LURP-one-related 8	PROTEIN LURP-ONE-RELATED 8
Lsat_1_v5_gn_4_81981	A0A2J6JLE6	AT5G50760.1	-2.32941	5.0313e-10	162.333	28.6667	SAUR-like auxin-responsive protein family	auxin-responsive protein SAUR71	SAUR family protein (SAUR)
Lsat_1_v5_gn_8_15340	A0A2J6JQZ4	AT2G37640.1	-4.35794	5.14129e-10	393.333	16.6667	Barwin-like endoglucanases superfamily protein	expansin-A6	FAMILY NOT NAMED // EXPANSIN-A16-RELATED
Lsat_1_v5_gn_6_64620	A0A2J6LP00	AT4G17870.1	-2.09422	7.26922e-10	546	113.333	Polyketide cyclase/dehydrase and lipid transport superfamily protein	abscisic acid receptor PYR1	ABSCISIC ACID RECEPTOR PYL1-RELATED
Lsat_1_v5_gn_5_50740	A0A2J6MJS7	AT5G18650.1	-2.40728	7.44926e-10	709.333	119.333	CHY-type/CTCHY-type/RING-type Zinc finger protein	E3 ubiquitin-protein ligase MIEL1	RING finger and CHY zinc finger domain-containing protein 1 (RCHY1, PIRH2)
Lsat_1_v5_gn_2_63801	A0A2J6LJF5	AT3G13440.1	2.30818	7.65234e-10	28.3333	124.333	S-adenosyl-L-methionine-dependent methyltransferases superfamily protein	methyltransferase N6AMT1-like	Site-specific DNA-methyltransferase (adenine-specific) / Restriction-modification system
Lsat_1_v5_gn_6_8401	A0A2J6KZR1	AT1G60590.1	-2.77582	8.15773e-10	287.333	37	Pectin lyase-like superfamily protein	polygalacturonase At1g48100	PECTIN LYASE-LIKE PROTEIN
Lsat_1_v5_gn_6_55301	A0A2J6JV70	AT2G31560.2	2.18699	8.89589e-10	1301	5307.33	Protein of unknown function (DUF1685)	uncharacterized protein LOC111891232	Protein of unknown function (DUF1685) (DUF1685)
Lsat_1_v5_gn_8_53361	A0A2J6JJP3	AT2G47750.1	6.92184	9.86051e-10	1	102.333	putative indole-3-acetic acid-amido synthetase GH3.9	putative indole-3-acetic acid-amido synthetase GH3.9	FAMILY NOT NAMED // INDOLE-3-ACETIC ACID-AMIDO SYNTHETASE GH3.9-RELATED
Lsat_1_v5_gn_8_122180	A0A2J6L865	AT1G76160.1	2.09447	1.26117e-09	493.333	1805	SKU5 similar 5	L-ascorbate oxidase homolog	MULTI-COPPER OXIDASE // MULTI-COPPER OXIDASE TYPE I FAMILY PROTEIN-RELATED
Lsat_1_v5_gn_4_85501	A0A2J6JT14	AT5G61800.1	-2.23722	1.26867e-09	280	51.3333	Pentatricopeptide repeat (PPR) superfamily protein	pentatricopeptide repeat-containing protein At5g61800 isoform X2	PPR repeat (PPR) // PPR repeat (PPR_1)
Lsat_1_v5_gn_1_101041	A0A2J6MEY0	AT5G36930.2	2.10724	1.5047e-09	36.3333	137	Disease resistance protein (TIR-NBS-LRR class) family	disease resistance protein RUN1-like	LEUCINE-RICH REPEAT-CONTAINING PROTEIN // SUBFAMILY NOT NAMED
Lsat_1_v5_gn_0_3061	A0A2J6KP10	AT5G13080.1	2.83312	1.59757e-09	25.6667	164.667	WRKY DNA-binding protein 75	probable WRKY transcription factor 75	WRKY TRANSCRIPTION FACTOR 45-RELATED
Lsat_1_v5_gn_2_66501	A0A2J6KBN3	AT1G22380.1	2.63101	1.61174e-09	23.3333	128.667	UDP-glucosyl transferase 85A3	linamarin synthase 2	Cyanohydrin beta-glucosyltransferase / Uridine diphosphoglucose:aldehyde cyanohydrin beta-glucosyltransferase
Lsat_1_v5_gn_5_11161	A0A2J6JPH2	AT5G50790.1	2.06771	1.70207e-09	236.667	852	Nodulin MtN3 family protein	bidirectional sugar transporter SWEET14	BIDIRECTIONAL SUGAR TRANSPORTER SWEET10
Lsat_1_v5_gn_5_190321	A0A2J6JM86	AT4G02330.1	2.31673	2.4587e-09	162.333	716.333	Plant invertase/pectin methylesterase inhibitor superfamily	probable pectinesterase/pectinesterase inhibitor 41	PECTINESTERASE/PECTINESTERASE INHIBITOR 20-RELATED
Lsat_1_v5_gn_4_28860	NA	AT1G29930.1	-2.82536	2.78161e-09	13056.7	1597.67	chlorophyll A/B binding protein 1	chlorophyll a-b binding protein of LHCII type 1	light-harvesting complex II chlorophyll a/b binding protein 1 (LHCB1)
Lsat_1_v5_gn_3_76921	A0A2J6JZJ1	AT3G50970.1	4.67531	2.85379e-09	7	154	dehydrin family protein	dehydrin Xero 2	Dehydrin (Dehydrin)
Lsat_1_v5_gn_5_55261	A0A2J6K9C3	AT4G19970.1	2.67213	3.70452e-09	208.333	1186.67	NA	uncharacterized protein At4g15970	FAMILY NOT NAMED // NUCLEOTIDE-DIPHOSPHO-SUGAR TRANSFERASE DOMAIN-CONTAINING PROTEIN-RELATED
Lsat_1_v5_gn_2_68560	A0A2J6KBT0	AT5G66900.1	-2.73146	3.71626e-09	211.667	27.3333	Disease resistance protein (CC-NBS-LRR class) family	probable disease resistance protein At5g66900	LEUCINE-RICH REPEAT-CONTAINING PROTEIN // SUBFAMILY NOT NAMED
Lsat_1_v5_gn_4_64660	A0A2J6K5H6	AT5G23280.1	-2.35127	3.71626e-09	718.333	122.333	TCP family transcription factor	transcription factor TCP7	FAMILY NOT NAMED // TRANSCRIPTION FACTOR TCP21-RELATED
Lsat_1_v5_gn_2_85220	A0A2J6K7N5	AT4G30580.1	2.88542	3.78062e-09	59.3333	391.667	Phospholipid/glycerol acyltransferase family protein	1-acyl-sn-glycerol-3-phosphate acyltransferase BAT2, chloroplastic isoform X2	1-acyl-sn-glycerol-3-phosphate acyltransferase (plsC)
Lsat_1_v5_gn_8_66301	A0A2J6JML0	AT2G36580.1	-8.05133	3.96215e-09	108	0.333333	Pyruvate kinase family protein	pyruvate kinase 1, cytosolic isoform X1	PYRUVATE KINASE // SUBFAMILY NOT NAMED
Lsat_1_v5_gn_5_111400	A0A2J6K3X1	AT3G19690.1	-4.34928	4.03758e-09	196.333	8.66667	CAP (Cysteine-rich secretory proteins, Antigen 5, and Pathogenesis-related 1 protein) superfamily protein	basic form of pathogenesis-related protein 1	CYSTEINE-RICH SECRETORY PROTEIN-RELATED // F2J10.6 PROTEIN-RELATED
Lsat_1_v5_gn_6_49480	A0A2J6JXF3	AT2G34930.1	2.17113	4.10881e-09	571.333	2243.33	disease resistance family protein / LRR family protein	receptor-like protein EIX2	Leucine Rich Repeat (LRR_1) // Leucine rich repeat N-terminal domain (LRRNT_2) // Leucine rich repeat (LRR_8)
Lsat_1_v5_gn_3_91021	A0A2J6K6T3	AT2G32710.1	-3.2531	4.18561e-09	175.333	16.3333	Cyclin-dependent kinase inhibitor family protein	cyclin-dependent kinase inhibitor 7 isoform X2	CYCLIN-DEPENDENT KINASE INHIBITOR 1
Lsat_1_v5_gn_7_114101	A0A2J6KE13	AT5G55560.1	2.68569	4.1889e-09	131	714.667	Protein kinase superfamily protein	probable serine/threonine-protein kinase WNK11 isoform X1	SERINE/THREONINE-PROTEIN KINASE WNK11-RELATED
Lsat_1_v5_gn_5_54521	A0A2J6KW10	AT1G11300.1	2.2501	4.61795e-09	33	136.333	protein serine/threonine kinases;protein kinases;ATP binding;sugar binding;kinases;carbohydrate binding	probable serine/threonine-protein kinase PBL12	Protein kinase domain (Pkinase) // Protein tyrosine kinase (Pkinase_Tyr)
Lsat_1_v5_gn_8_85560	A0A2J6JNX8	AT2G05940.1	-2.09028	4.74507e-09	22682.3	4677.67	Protein kinase superfamily protein	serine/threonine-protein kinase RIPK	interleukin-1 receptor-associated kinase 4 (IRAK4)
Lsat_1_v5_gn_4_44440	A0A2J6JJX7	AT3G60550.1	-3.10302	5.41717e-09	217.667	21.6667	cyclin p3;2	cyclin-U2-2	CYCLIN-U2-1-RELATED
Lsat_1_v5_gn_6_13421	A0A2J6LRZ8	AT2G26110.1	-2.47176	5.92182e-09	327.333	51.3333	Protein of unknown function (DUF761)	pathogen-associated molecular patterns-induced protein A70	Cotton fibre expressed protein (DUF761) // Domain of unknown function (DUF4408) (DUF4408)
Lsat_1_v5_gn_7_83480	A0A2J6LFG6	AT4G37850.1	4.02872	5.93396e-09	11.6667	162.333	basic helix-loop-helix (bHLH) DNA-binding superfamily protein	transcription factor bHLH18	TRANSCRIPTION FACTOR BHLH18-RELATED
Lsat_1_v5_gn_5_12561	A0A2J6KI07	AT3G48590.1	-2.07747	6.35969e-09	949.333	200	nuclear factor Y, subunit C1	nuclear transcription factor Y subunit C-1	HISTONE-LIKE TRANSCRIPTION FACTOR CCAAT-RELATED // NUCLEAR TRANSCRIPTION FACTOR Y SUBUNIT C-1-RELATED
Lsat_1_v5_gn_9_119461	A0A2J6KLA7	AT1G34340.1	2.35183	6.4246e-09	845.667	3870.67	alpha/beta-Hydrolases superfamily protein	embryogenesis-associated protein EMB8	ABHYDROLASE DOMAIN-CONTAINING PROTEIN // ALPHA/BETA-HYDROLASES SUPERFAMILY PROTEIN
Lsat_1_v5_gn_3_6860	A0A2J6KVC0	AT4G23430.2	2.12464	6.95587e-09	63	241.667	NAD(P)-binding Rossmann-fold superfamily protein	short-chain dehydrogenase TIC 32, chloroplastic	WW domain-containing oxidoreductase (WWOX)
Lsat_1_v5_gn_8_166400	A0A2J6JTK4	AT3G06740.1	-2.48884	7.00752e-09	121	19	GATA transcription factor 15	GATA transcription factor 15	TRANSCRIPTION FACTOR GATA GATA BINDING FACTOR // SUBFAMILY NOT NAMED
Lsat_1_v5_gn_7_107680	A0A2J6M2U9	AT5G48150.1	2.02304	7.23578e-09	7592.33	27733.7	GRAS family transcription factor	chitin-inducible gibberellin-responsive protein 1	GRAS domain family (GRAS)
Lsat_1_v5_gn_5_19701	A0A2J6LJ99	AT1G74470.1	-2.08792	8.68648e-09	51685.7	10650	Pyridine nucleotide-disulphide oxidoreductase family protein	geranylgeranyl diphosphate reductase, chloroplastic	geranylgeranyl reductase (chlP, bchP)
Lsat_1_v5_gn_2_59780	A0A2J6L2P9	AT5G44680.1	-2.16218	8.69445e-09	312.333	61	DNA glycosylase superfamily protein	uncharacterized protein LOC111917499	FAMILY NOT NAMED // 3-METHYLADENINE GLYCOSYLASE I-RELATED
Lsat_1_v5_gn_6_40701	A0A2J6LTL3	AT5G05270.2	-7.14559	9.83077e-09	105.667	0.666667	Chalcone-flavanone isomerase family protein	chalcone isomerase-like protein 2	FAMILY NOT NAMED // CHALCONE--FLAVONONE ISOMERASE 3-RELATED
Lsat_1_v5_gn_8_105120	A0A2J6L0A1	AT3G24520.1	-3.02645	9.84366e-09	293.333	31.3333	heat shock transcription factor C1	heat stress transcription factor C-1	HEAT SHOCK TRANSCRIPTION FACTOR // HEAT STRESS TRANSCRIPTION FACTOR C-1
Lsat_1_v5_gn_4_18921	A0A2J6JNG6	AT1G25510.1	-2.09858	1.00134e-08	594.667	119.333	Eukaryotic aspartyl protease family protein	protein ASPARTIC PROTEASE IN GUARD CELL 1	ASPARTYL PROTEASE FAMILY PROTEIN
Lsat_1_v5_gn_5_81721	A0A2J6KZK6	AT5G36110.1	-4.14989	1.03509e-08	124	6.33333	cytochrome P450, family 716, subfamily A, polypeptide 1	beta-amyrin 28-monooxygenase	Protopanaxadiol 6-hydroxylase / Protopanaxatriol synthase
Lsat_1_v5_gn_2_66100	A0A2J6KBM7	AT5G65280.1	4.30509	1.06627e-08	248.333	4347.67	GCR2-like 1	lanC-like protein GCL1 isoform X1	LANC-LIKE PROTEIN // LANC-LIKE PROTEIN GCL1
Lsat_1_v5_gn_6_30481	A0A2J6JRB8	AT3G09780.1	-2.14582	1.21303e-08	295.333	58.3333	CRINKLY4 related 1	serine/threonine-protein kinase-like protein CCR1	FAMILY NOT NAMED // SERINE/THREONINE-PROTEIN KINASE-LIKE PROTEIN CCR2
Lsat_1_v5_gn_7_26780	A0A2J6KHS3	AT1G29750.2	2.4226	1.29363e-08	73.3333	348.667	receptor-like kinase in flowers 1	probable LRR receptor-like serine/threonine-protein kinase RFK1 isoform X4	FAMILY NOT NAMED // LEUCINE-RICH REPEAT TRANSMEMBRANE PROTEIN KINASE
Lsat_1_v5_gn_3_125601	A0A2J6KQE7	AT3G17640.1	-2.53846	1.33391e-08	675	101	Leucine-rich repeat (LRR) family protein	probably inactive leucine-rich repeat receptor-like protein kinase IMK2	Leucine rich repeat N-terminal domain (LRRNT_2) // Leucine rich repeat (LRR_8)
Lsat_1_v5_gn_6_26921	A0A2J6JP94	AT5G04550.1	-2.63632	1.46424e-08	133	18.6667	Protein of unknown function (DUF668)	protein PSK SIMULATOR 1	Protein of unknown function (DUF668) (DUF668) // Domain of unknown function (DUF3475) (DUF3475)
Lsat_1_v5_gn_2_109841	A0A2J6L5A2	AT2G40360.1	-3.44073	1.5129e-08	162	12.6667	Transducin/WD40 repeat-like superfamily protein	ribosome biogenesis protein BOP1 homolog	RIBOSOME BIOGENESIS PROTEIN BOP1 BLOCK OF PROLIFERATION 1 PROTEIN
Lsat_1_v5_gn_5_181620	A0A2J6LZU2	AT1G08730.1	2.29797	1.58538e-08	46	196.667	Myosin family protein with Dil domain	myosin-16 isoform X2	MYOSIN // MYOSIN-11-RELATED // MYOSIN-16
Lsat_1_v5_gn_6_30941	A0A2J6JRF1	AT5G04220.2	3.6855	1.72229e-08	14.3333	161.333	Calcium-dependent lipid-binding (CaLB domain) family protein	synaptotagmin-3 isoform X2	SYNAPTOTAGMIN-3
Lsat_1_v5_gn_4_74061	A0A2J6KNN3	AT3G48100.1	-2.55262	1.81255e-08	308.333	46.6667	response regulator 5	two-component response regulator ARR5	TWO-COMPONENT RESPONSE REGULATOR ARR15-RELATED
Lsat_1_v5_gn_7_13740	A0A2J6JVU1	AT5G47560.1	-2.86209	1.87186e-08	296.667	36	tonoplast dicarboxylate transporter	tonoplast dicarboxylate transporter	solute carrier family 13 (sodium-dependent dicarboxylate transporter), member 2/3/5 (SLC13A2_3_5)
Lsat_1_v5_gn_4_113360	A0A2J6JZH9	AT1G74100.1	-2.33384	2.06298e-08	177	31	sulfotransferase 16	cytosolic sulfotransferase 5	Desulfoglucosinolate sulfotransferase
Lsat_1_v5_gn_9_34440	A0A2J6KD54	AT5G05830.1	-2.06882	2.09462e-08	802.333	168	RING/FYVE/PHD zinc finger superfamily protein	uncharacterized protein LOC111882745	MEMBRANE ASSOCIATED RING FINGER // RING/FYVE/PHD ZINC FINGER-CONTAINING PROTEIN
Lsat_1_v5_gn_6_86121	A0A2J6JVZ6	AT4G23740.1	-2.18567	2.49505e-08	661.667	125.333	Leucine-rich repeat protein kinase family protein	probable inactive receptor kinase At4g23740	Protein kinase domain (Pkinase) // Leucine Rich Repeat (LRR_1) // Leucine rich repeat N-terminal domain (LRRNT_2)
Lsat_1_v5_gn_6_31460	A0A2J6K322	AT5G17860.1	2.64485	2.55672e-08	33.3333	181	calcium exchanger 7	cation/calcium exchanger 1	NA+/CA2+ K+ INDEPENDENT EXCHANGER // CATION/CALCIUM EXCHANGER 1
Lsat_1_v5_gn_1_120661	A0A2J6KJC1	AT3G59400.1	-2.18722	2.86981e-08	6909	1323.33	enzyme binding;tetrapyrrole binding	tetrapyrrole-binding protein, chloroplastic	TETRAPYRROLE-BINDING PROTEIN, CHLOROPLASTIC
Lsat_1_v5_gn_2_132181	A0A2J6JJH2	AT2G34930.1	-2.4602	2.87306e-08	112	18	disease resistance family protein / LRR family protein	receptor-like protein EIX2	Leucine Rich Repeat (LRR_1) // Leucine rich repeat N-terminal domain (LRRNT_2) // Leucine rich repeat (LRR_8)
Lsat_1_v5_gn_8_91840	A0A2J6LGN0	AT1G08230.2	2.50875	3.16441e-08	29	147	Transmembrane amino acid transporter family protein	GABA transporter 1	AMINO ACID TRANSPORTER // SUBFAMILY NOT NAMED
Lsat_1_v5_gn_3_122260	A0A2J6KZ01	AT4G14430.1	2.91837	3.38957e-08	38	261.333	indole-3-butyric acid response 10	enoyl-CoA delta isomerase 2, peroxisomal	ENOYL-COA HYDRATASE-RELATED // SUBFAMILY NOT NAMED
Lsat_1_v5_gn_2_89180	A0A2J6KTM6	AT1G26870.1	2.78143	3.68806e-08	21.3333	130.667	NAC (No Apical Meristem) domain transcriptional regulator superfamily protein	protein FEZ	No apical meristem (NAM) protein (NAM)
Lsat_1_v5_gn_3_25601	A0A2J6L3D7	AT3G46290.1	2.12298	3.69038e-08	937.667	3566.33	hercules receptor kinase 1	uncharacterized protein LOC111914462	FAMILY NOT NAMED // FAMILY NOT NAMED // F-BOX PROTEIN PP2-B1-RELATED
Lsat_1_v5_gn_6_51360	A0A2J6JXC1	AT4G12320.1	3.34508	3.92607e-08	14.6667	126.333	cytochrome P450, family 706, subfamily A, polypeptide 6	cytochrome P450 76C1	Cytochrome P450 CYP2 subfamily
Lsat_1_v5_gn_0_13160	A0A2J6KDZ0	AT1G78960.1	2.45104	4.14163e-08	126.667	611	lupeol synthase 2	dammarenediol II synthase isoform X5	LANOSTEROL SYNTHASE // AMYRIN SYNTHASE LUP2-RELATED
Lsat_1_v5_gn_1_29060	A0A2J6KWV0	AT3G48520.1	5.42655	4.29684e-08	47.3333	1859.67	cytochrome P450, family 94, subfamily B, polypeptide 3	cytochrome P450 94B3	FAMILY NOT NAMED // CYTOCHROME P450 94B1-RELATED
Lsat_1_v5_gn_4_91521	A0A2J6KBH6	AT1G74950.1	4.3522	4.35322e-08	483.333	8704.33	TIFY domain/Divergent CCT motif family protein	protein TIFY 10B	tify domain (tify) // Divergent CCT motif (CCT_2)
Lsat_1_v5_gn_8_116340	A0A2J6KDS4	AT5G23960.2	2.1712	4.47527e-08	48.3333	190.333	terpene synthase 21	germacrene A synthase short form	casbene synthase (E4.2.3.8)
Lsat_1_v5_gn_5_11720	A0A2J6KIA0	AT5G50640.1	2.90658	4.65964e-08	17.6667	116.667	CBS / octicosapeptide/Phox/Bemp1 (PB1) domains-containing protein	CBS domain-containing protein CBSCBSPB1	AMP-ACTIVATED PROTEIN KINASE, GAMMA REGULATORY SUBUNIT // CBS DOMAIN-CONTAINING PROTEIN CBSCBSPB4-RELATED
Lsat_1_v5_gn_3_119721	A0A2J6LF80	AT3G21760.1	-2.27646	5.48505e-08	987.333	182.333	UDP-Glycosyltransferase superfamily protein	anthocyanidin 3-O-glucosyltransferase 2	Flavonol 3-O-glucosyltransferase / UDP-glucose flavonol 3-O-glucosyltransferase
Lsat_1_v5_gn_3_44301	A0A2J6LVP3	AT2G16530.2	-2.28573	5.78779e-08	537	95.6667	3-oxo-5-alpha-steroid 4-dehydrogenase family protein	polyprenol reductase 2	Polyprenol reductase
Lsat_1_v5_gn_1_19921	A0A2J6KS65	AT2G26530.1	-2.40475	6.15803e-08	11819.3	1943.67	Protein of unknown function (DUF1645)	uncharacterized protein LOC111876217	AR781
Lsat_1_v5_gn_7_27520	A0A2J6KHV3	AT2G34620.1	-2.51438	6.41795e-08	893	134	Mitochondrial transcription termination factor family protein	transcription termination factor MTEF1, chloroplastic	MITOCHONDRIAL TRANSCRIPTION TERMINATION FACTOR FAMILY PROTEIN
Lsat_1_v5_gn_2_72561	A0A2J6L5V2	AT1G70520.1	2.00011	7.31221e-08	71.6667	247.333	cysteine-rich RLK (RECEPTOR-like protein kinase) 2	cysteine-rich receptor-like protein kinase 2 isoform X1	Salt stress response/antifungal (Stress-antifung) // Protein tyrosine kinase (Pkinase_Tyr)
Lsat_1_v5_gn_3_69661	A0A2J6JKG0	AT1G65690.1	2.01783	7.84052e-08	506	1820.33	Late embryogenesis abundant (LEA) hydroxyproline-rich glycoprotein family	NDR1/HIN1-like protein 6	FAMILY NOT NAMED // LATE EMBRYOGENESIS ABUNDANT (LEA) HYDROXYPROLINE-RICH GLYCOPROTEIN-RELATED
Lsat_1_v5_gn_9_104700	NA	AT2G05100.1	-2.5817	8.85978e-08	7112	1047.33	photosystem II light harvesting complex gene 2.1	chlorophyll a-b binding protein 5, chloroplastic	light-harvesting complex II chlorophyll a/b binding protein 2 (LHCB2)
Lsat_1_v5_gn_7_11040	A0A2J6LS97	AT1G27370.1	-2.27211	9.01039e-08	307	55.3333	squamosa promoter binding protein-like 10	squamosa promoter-binding-like protein 7	FAMILY NOT NAMED // SQUAMOSA PROMOTER-BINDING-LIKE PROTEIN 3
Lsat_1_v5_gn_5_80920	A0A2J6K876	AT2G07170.1	-2.19047	9.13461e-08	117.667	22.3333	ARM repeat superfamily protein	TORTIFOLIA1-like protein 2	ARM REPEAT SUPERFAMILY PROTEIN
Lsat_1_v5_gn_3_10580	A0A2J6JNQ8	AT1G64390.1	-2.23865	9.86158e-08	4915	892.333	glycosyl hydrolase 9C2	endoglucanase 6	ENDOGLUCANASE 19-RELATED
Lsat_1_v5_gn_3_43761	A0A2J6LVP8	AT3G21870.1	-2.00703	1.04546e-07	328.667	73	cyclin p2;1	cyclin-U1-1	CYCLIN FAMILY PROTEIN-RELATED
Lsat_1_v5_gn_4_66800	A0A2J6MIK3	AT1G03750.1	2.02808	1.13162e-07	82.3333	293.667	switch 2	switch 2	CHROMATIN MODIFICATION-RELATED PROTEIN EAF1
Lsat_1_v5_gn_4_90821	A0A2J6L7D6	AT1G77120.1	5.21654	1.18486e-07	66.3333	2152.67	alcohol dehydrogenase 1	alcohol dehydrogenase 1-like	Alcohol dehydrogenase GroES-like domain (ADH_N) // Ring finger domain (zf-RING_2)
Lsat_1_v5_gn_4_84721	A0A2J6JT66	AT1G28110.2	-2.06981	1.27736e-07	174.333	36.3333	serine carboxypeptidase-like 45	serine carboxypeptidase-like 45	SERINE PROTEASE FAMILY S10 SERINE CARBOXYPEPTIDASE // SERINE CARBOXYPEPTIDASE-LIKE 45-RELATED
Lsat_1_v5_gn_5_173201	A0A2J6MFR1	AT2G38300.1	2.43425	1.28049e-07	42.6667	204	myb-like HTH transcriptional regulator family protein	transcription factor BOA isoform X1	Myb-like DNA-binding domain (Myb_DNA-binding)
Lsat_1_v5_gn_9_117781	A0A2J6M739	AT3G43660.1	3.25507	1.50348e-07	14.6667	125.667	Vacuolar iron transporter (VIT) family protein	vacuolar iron transporter homolog 4	Uncharacterized membrane protein
Lsat_1_v5_gn_5_105680	A0A2J6KNJ1	AT1G22930.1	2.04613	1.58705e-07	2025.33	7433	T-complex protein 11	uncharacterized protein LOC111877988	TESTIS-SPECIFIC PROTEIN PBS13 T-COMPLEX 11 // PROTEIN M05D6.2 // T-COMPLEX PROTEIN 11
Lsat_1_v5_gn_9_117441	A0A2J6M792	AT1G15820.1	-2.46332	1.60313e-07	10761.7	1692.67	light harvesting complex photosystem II subunit 6	LOW QUALITY PROTEIN: chlorophyll a-b binding protein CP24 10A, chloroplastic-like	CHLOROPHYLL A/B BINDING PROTEIN // CHLOROPHYLL A-B BINDING PROTEIN
Lsat_1_v5_gn_6_10680	A0A2J6M7F0	AT2G36400.1	-2.3635	1.94722e-07	261.667	44	growth-regulating factor 3	growth-regulating factor 12	WRC (WRC) // QLQ (QLQ)
Lsat_1_v5_gn_3_90620	A0A2J6K6U4	AT3G50330.1	2.47027	2.12213e-07	29.3333	143	basic helix-loop-helix (bHLH) DNA-binding superfamily protein	transcription factor HEC2	TRANSCRIPTION FACTOR HEC1
Lsat_1_v5_gn_9_104300	A0A2J6JY96	AT3G07870.1	-2.32724	2.18479e-07	3240.33	576.667	F-box and associated interaction domains-containing protein	F-box protein At3g07870	F-box domain (F-box) // F-box associated (FBA_1)
Lsat_1_v5_gn_5_144981	NA	AT1G29930.1	-2.49654	2.2523e-07	5285.67	809	chlorophyll A/B binding protein 1	chlorophyll a-b binding protein of LHCII type 1	light-harvesting complex II chlorophyll a/b binding protein 1 (LHCB1)
Lsat_1_v5_gn_5_153261	A0A2J6JU57	AT4G20090.1	2.17002	2.25364e-07	43.6667	174.333	Pentatricopeptide repeat (PPR) superfamily protein	pentatricopeptide repeat-containing protein At4g20090	PPR repeat (PPR) // PPR repeat family (PPR_2) // Pentatricopeptide repeat domain (PPR_3)
Lsat_1_v5_gn_3_97721	A0A2J6JX38	AT3G02100.1	-3.0405	2.27757e-07	119	13	UDP-Glycosyltransferase superfamily protein	UDP-glycosyltransferase 83A1-like	GLUCOSYL/GLUCURONOSYL TRANSFERASES // UDP-GLYCOSYLTRANSFERASE 83A1
Lsat_1_v5_gn_8_60981	A0A2J6KMU8	AT3G22142.1	-2.35406	2.55603e-07	51126	8665	Bifunctional inhibitor/lipid-transfer protein/seed storage 2S albumin superfamily protein	36.4 kDa proline-rich protein	Hydrophobic seed protein (Hydrophob_seed)
Lsat_1_v5_gn_0_4881	A0A2J6L6A0	AT4G13710.1	-2.16958	3.18046e-07	241.667	47.3333	Pectin lyase-like superfamily protein	probable pectate lyase 8	PECTATE LYASE 1-RELATED
Lsat_1_v5_gn_5_188861	A0A2J6MAI2	AT3G05030.1	2.45586	3.38006e-07	26.6667	131	sodium hydrogen exchanger 2	sodium/hydrogen exchanger 3 isoform X3	SODIUM/HYDROGEN EXCHANGER // SODIUM/HYDROGEN EXCHANGER 1-RELATED
Lsat_1_v5_gn_2_8861	A0A2J6JTK9	AT5G42170.1	-2.74876	3.4656e-07	251.333	33.3333	SGNH hydrolase-type esterase superfamily protein	GDSL esterase/lipase At5g42170	GDSL ESTERASE/LIPASE EXL1-RELATED
Lsat_1_v5_gn_5_178301	A0A2J6M3M6	AT2G43060.1	2.20277	3.63609e-07	27	109	ILI1 binding bHLH 1	transcription factor IBH1	FAMILY NOT NAMED // EXPRESSED PROTEIN
Lsat_1_v5_gn_1_67400	A0A2J6MIA5	AT4G00430.1	3.63952	3.82838e-07	11.3333	124.667	plasma membrane intrinsic protein 1;4	probable aquaporin PIP1-4	AQUAPORIN TRANSPORTER // AQUAPORIN PIP1-4-RELATED
Lsat_1_v5_gn_4_185301	A0A2J6ME30	AT1G76650.3	2.07176	3.89827e-07	1100	4139	calmodulin-like 38	calcium-binding protein CML38	EF-HAND CALCIUM-BINDING DOMAIN CONTAINING PROTEIN // SUBFAMILY NOT NAMED
Lsat_1_v5_gn_2_113481	A0A2J6LRI5	AT4G27290.1	2.19746	4.4844e-07	28.3333	115.667	S-locus lectin protein kinase family protein	G-type lectin S-receptor-like serine/threonine-protein kinase At4g27290 isoform X1	S-locus glycoprotein domain (S_locus_glycop) // D-mannose binding lectin (B_lectin) // Protein tyrosine kinase (Pkinase_Tyr) // PAN-like domain (PAN_2)
Lsat_1_v5_gn_6_83821	A0A2J6M7Q8	AT4G23920.1	-2.17939	4.555e-07	9418	1821.67	UDP-D-glucose/UDP-D-galactose 4-epimerase 2	photosystem I reaction center subunit II, chloroplastic	Photosystem I // UDP-glucose 4-epimerase / Uridine diphospho-galactose-4-epimerase
Lsat_1_v5_gn_1_11741	A0A2J6L4C5	AT4G08850.1	2.883	4.84275e-07	22.3333	145.667	Leucine-rich repeat receptor-like protein kinase family protein	MDIS1-interacting receptor like kinase 2 isoform X1	Protein kinase domain (Pkinase) // Leucine Rich Repeat (LRR_1) // Leucine rich repeat (LRR_8)
Lsat_1_v5_gn_8_27040	A0A2J6JZ64	AT1G76360.1	2.40418	5.19672e-07	58.3333	279	Protein kinase superfamily protein	receptor like protein kinase S.2	Non-specific serine/threonine protein kinase / Threonine-specific protein kinase
Lsat_1_v5_gn_2_133700	A0A2J6K065	AT5G52920.1	-2.08786	5.39999e-07	120	25	plastidic pyruvate kinase beta subunit 1	pyruvate kinase isoform X1	PYRUVATE KINASE // PLASTIDIAL PYRUVATE KINASE 2
Lsat_1_v5_gn_8_51000	A0A2J6MHQ5	AT1G69530.2	-2.45183	6.80051e-07	499	79	expansin A1	expansin-A10	Pollen allergen (Pollen_allerg_1) // Rare lipoprotein A (RlpA)-like double-psi beta-barrel (DPBB_1)
Lsat_1_v5_gn_1_57701	A0A2J6L4I5	AT1G52340.1	-2.53288	7.09661e-07	1419.67	222.333	NAD(P)-binding Rossmann-fold superfamily protein	secoisolariciresinol dehydrogenase	Secoisolariciresinol dehydrogenase
Lsat_1_v5_gn_5_29420	A0A2J6M8C3	AT4G32280.1	-2.56173	7.21705e-07	152.333	22	indole-3-acetic acid inducible 29	auxin-responsive protein IAA29	AUX/IAA family (AUX_IAA)
Lsat_1_v5_gn_8_67381	A0A2J6LJM1	AT4G25810.1	3.28525	7.22836e-07	51.3333	419.667	xyloglucan endotransglycosylase 6	probable xyloglucan endotransglucosylase/hydrolase protein 23	xyloglucan:xyloglucosyl transferase (E2.4.1.207) // xyloglucan:xyloglucosyl transferase TCH4 (TCH4)
Lsat_1_v5_gn_5_119080	A0A2J6MJ63	AT4G34530.1	-2.06998	7.7504e-07	371.667	78.3333	cryptochrome-interacting basic-helix-loop-helix 1	transcription factor bHLH63	STEROL REGULATORY ELEMENT-BINDING PROTEIN // SUBFAMILY NOT NAMED
Lsat_1_v5_gn_8_62261	A0A2J6KMU3	AT4G32285.2	2.20675	8.03047e-07	25	100.333	ENTH/ANTH/VHS superfamily protein	probable clathrin assembly protein At4g32285	CLATHRIN ASSEMBLY PROTEIN // SUBFAMILY NOT NAMED
Lsat_1_v5_gn_4_18540	A0A2J6JNJ1	AT1G13340.1	2.37372	8.37977e-07	34	158.667	Regulator of Vps4 activity in the MVB pathway protein	IST1-like protein	UNCHARACTERIZED DUF292 // SUBFAMILY NOT NAMED
Lsat_1_v5_gn_8_83780	A0A2J6L3J7	AT3G56930.1	2.267	8.68586e-07	31.3333	129.333	DHHC-type zinc finger family protein	probable protein S-acyltransferase 4	PROTEIN S-ACYLTRANSFERASE 4-RELATED
Lsat_1_v5_gn_8_70401	A0A2J6JR75	AT3G43920.2	-2.81324	1.06002e-06	109.667	13.3333	dicer-like 3	endoribonuclease Dicer homolog 3a	HELICASE-RELATED // ENDORIBONUCLEASE DICER HOMOLOG 3
Lsat_1_v5_gn_9_94461	A0A2J6LCW8	AT5G50340.1	8.03173	1.06382e-06	2	466	ATP-dependent peptidases;nucleotide binding;serine-type endopeptidases;DNA helicases;ATP binding;damaged DNA binding;nucleoside-triphosphatases	uncharacterized protein LOC111895799	FAMILY NOT NAMED // DNA REPAIR PROTEIN RADA-LIKE PROTEIN // FAMILY NOT NAMED
Lsat_1_v5_gn_4_162200	A0A2J6L0L7	AT5G59845.1	2.2188	1.12065e-06	263	1045.33	Gibberellin-regulated family protein	peamaclein isoform X1	EXTENSIN, PROLINE-RICH PROTEIN // SUBFAMILY NOT NAMED
Lsat_1_v5_gn_1_59561	A0A2J6MIA6	AT4G01870.1	4.92389	1.2225e-06	28.3333	721.667	tolB protein-related	uncharacterized protein LOC111900858	WD40-like Beta Propeller Repeat (PD40)
Lsat_1_v5_gn_4_170780	A0A2J6K8H8	AT1G22750.4	-5.41516	1.25204e-06	427.667	8.33333	NA	uncharacterized protein LOC111884932 isoform X1	Protein of unknown function (DUF1475) (DUF1475)
Lsat_1_v5_gn_6_107860	A0A2J6KKB8	AT1G58330.1	2.02521	1.36396e-06	159	554.333	transcription factor-related	protein ZW2	CAMP-RESPONSE ELEMENT BINDING PROTEIN-RELATED // SUBFAMILY NOT NAMED
Lsat_1_v5_gn_2_90361	A0A2J6KTU6	AT1G74670.1	-2.35335	1.72467e-06	941.667	160.667	Gibberellin-regulated family protein	gibberellin-regulated protein 6	GIBBERELLIN-REGULATED PROTEIN 4
Lsat_1_v5_gn_3_72461	A0A2J6M947	NA	2.91019	1.74637e-06	44.6667	291	NA	uncharacterized protein LOC111898068 isoform X1	Phospholipid-translocating P-type ATPase C-terminal (PhoLip_ATPase_C)
Lsat_1_v5_gn_9_55081	A0A2J6M1F2	AT5G23730.1	-2.85193	1.7702e-06	132.667	16.3333	Transducin/WD40 repeat-like superfamily protein	WD repeat-containing protein RUP2	U5 snRNP-specific protein-like factor and related proteins // Microtubule binding protein YTM1 (contains WD40 repeats)
Lsat_1_v5_gn_9_66481	A0A2J6JLM4	AT5G13550.1	2.24704	1.77949e-06	1043.33	4207.33	sulfate transporter 4.1	sulfate transporter 4.1, chloroplastic	sulfate transporter 4 (SULTR4)
Lsat_1_v5_gn_9_4641	A0A2J6M0S2	AT4G01950.1	2.56319	1.85308e-06	31	157	glycerol-3-phosphate acyltransferase 3	probable glycerol-3-phosphate acyltransferase 3	glycerol-3-phosphate acyltransferase (GPAT)
Lsat_1_v5_gn_2_89300	A0A2J6KX80	AT5G19790.1	-3.88325	1.90268e-06	195.333	11	related to AP2 11	ethylene-responsive transcription factor ERN1	SHN SHINE , DNA BINDING / TRANSCRIPTION FACTOR // SUBFAMILY NOT NAMED
Lsat_1_v5_gn_9_40600	A0A2J6KY04	AT4G10390.1	2.30297	1.95381e-06	29.6667	126	Protein kinase superfamily protein	probable receptor-like protein kinase At4g10390	interleukin-1 receptor-associated kinase 4 (IRAK4)
Lsat_1_v5_gn_5_10300	A0A2J6MH50	AT5G14040.1	3.80447	2.13939e-06	151.667	1869.33	phosphate transporter 3;1	mitochondrial phosphate carrier protein 3, mitochondrial	MITOCHONDRIAL PHOSPHATE CARRIER PROTEIN 3, MITOCHONDRIAL
Lsat_1_v5_gn_8_108861	A0A2J6KL80	AT1G06920.1	-2.37375	2.28884e-06	121.333	20.3333	ovate family protein 4	transcription repressor OFP1	OVATE FAMILY PROTEIN 1-RELATED
Lsat_1_v5_gn_3_100941	A0A2J6K7K7	AT2G26260.1	3.39924	2.32682e-06	33	308.667	3beta-hydroxysteroid-dehydrogenase/decarboxylase isoform 2	peroxisomal acyl-coenzyme A oxidase 1	3-beta-hydroxysteroid-4-alpha-carboxylate 3-dehydrogenase (decarboxylating) / Sterol-4-alpha-carboxylate 3-dehydrogenase (decarboxylating)
Lsat_1_v5_gn_7_33081	A0A2J6MAU3	AT5G25180.1	2.31223	2.40873e-06	25.6667	112.333	cytochrome P450, family 71, subfamily B, polypeptide 14	cytochrome P450 Tp9025	Premnaspirodiene oxygenase / Hyoscymus muticus premnaspirodiene oxygenase
Lsat_1_v5_gn_8_162660	A0A2J6KFE4	AT1G10470.1	-2.40587	2.45747e-06	111.333	18.6667	response regulator 4	two-component response regulator ARR3	TWO-COMPONENT RESPONSE REGULATOR ARR15-RELATED
Lsat_1_v5_gn_4_13800	A0A2J6JX05	AT1G08510.1	2.30809	2.53776e-06	27	117.667	fatty acyl-ACP thioesterases B	palmitoyl-acyl carrier protein thioesterase, chloroplastic	Acyl-ATP thioesterase (Acyl-thio_N)
Lsat_1_v5_gn_3_118201	A0A2J6KBY8	AT3G14470.1	2.1848	2.68951e-06	39.6667	158.333	NB-ARC domain-containing disease resistance protein	putative disease resistance protein At3g14460 isoform X1	LEUCINE-RICH REPEAT-CONTAINING PROTEIN // SUBFAMILY NOT NAMED
Lsat_1_v5_gn_1_117141	A0A2J6KXE7	AT3G13610.1	-2.05622	2.8054e-06	316.333	67.6667	2-oxoglutarate (2OG) and Fe(II)-dependent oxygenase superfamily protein	feruloyl CoA ortho-hydroxylase F6H1-3	1-AMINOCYCLOPROPANE-1-CARBOXYLATE OXIDASE-LIKE PROTEIN-RELATED
Lsat_1_v5_gn_2_72320	A0A2J6L619	AT5G16370.1	2.13684	3.16439e-06	115.667	448.333	acyl activating enzyme 5	2-methylpropanoate--CoA ligase CCL4	ACYL-ACTIVATING ENZYME 10-RELATED
Lsat_1_v5_gn_2_102941	A0A2J6KTD5	AT1G29930.1	-4.22285	3.30834e-06	8197.33	384	chlorophyll A/B binding protein 1	chlorophyll a-b binding protein of LHCII type 1	light-harvesting complex II chlorophyll a/b binding protein 1 (LHCB1)
Lsat_1_v5_gn_4_180741	A0A2J6MAJ2	AT3G48140.1	2.16175	3.47798e-06	72.6667	290.333	B12D protein	uncharacterized protein LOC111891980	NADH-ubiquinone reductase complex 1 MLRQ subunit (B12D)
Lsat_1_v5_gn_4_13301	A0A2J6JX29	AT4G16820.1	2.15688	3.76598e-06	68	258.333	alpha/beta-Hydrolases superfamily protein	phospholipase A1-Ibeta2, chloroplastic	FAMILY NOT NAMED // PHOSPHOLIPASE A1-IBETA2, CHLOROPLASTIC
Lsat_1_v5_gn_4_137160	A0A2J6M7C8	AT3G02720.1	3.45251	3.78388e-06	20.3333	190	Class I glutamine amidotransferase-like superfamily protein	protein DJ-1 homolog D isoform X2	DJ-1/THIJ/PFPI FAMILY PROTEIN
Lsat_1_v5_gn_1_120680	A0A2J6KJA8	AT3G15050.1	-2.11853	3.86212e-06	504.667	100.333	IQ-domain 10	protein IQ-DOMAIN 9 isoform X3	IQ-DOMAIN 9 PROTEIN
Lsat_1_v5_gn_1_47261	A0A2J6JV29	AT1G52190.1	2.03555	4.26124e-06	134	489.333	Major facilitator superfamily protein	protein NRT1/ PTR FAMILY 1.2	OLIGOPEPTIDE TRANSPORTER-RELATED // SUBFAMILY NOT NAMED
Lsat_1_v5_gn_5_165541	A0A2J6KUX6	AT3G44350.2	2.00752	4.30575e-06	279.333	1009	NAC domain containing protein 61	NAC domain-containing protein 90	No apical meristem (NAM) protein (NAM)
Lsat_1_v5_gn_3_33481	A0A2J6LDQ8	AT3G11920.1	2.55747	4.40227e-06	137.667	731.667	glutaredoxin-related	uncharacterized protein LOC111912370	PROTEIN Y45F10A.7, ISOFORM A
Lsat_1_v5_gn_8_53500	A0A2J6JJS0	AT2G47700.1	-2.26782	4.83857e-06	174.667	31.6667	RING/U-box superfamily protein	E3 ubiquitin-protein ligase RFI2	RING FINGER CONTAINING PROTEIN // SUBFAMILY NOT NAMED
Lsat_1_v5_gn_3_60021	A0A2J6LV96	AT1G13250.1	2.16892	4.86241e-06	57.3333	228.667	galacturonosyltransferase-like 3	probable galacturonosyltransferase-like 3	GALACTURONOSYLTRANSFERASE-LIKE 3-RELATED
Lsat_1_v5_gn_9_99780	A0A2J6JQR8	AT4G18690.1	-2.67891	4.8741e-06	438.333	58.3333	NA	protein DOG1-like 3	CAMP-RESPONSE ELEMENT BINDING PROTEIN-RELATED // DOG1 ALPHA SPLICE VARIANT
Lsat_1_v5_gn_6_53560	A0A2J6LXZ4	AT5G54440.1	8.21706	5.50053e-06	1	260.333	CLUB	trafficking protein particle complex II-specific subunit 130 homolog	Per1-like (Per1)
Lsat_1_v5_gn_5_78720	A0A2J6KHW1	AT5G50140.1	3.18139	6.29687e-06	16	129	Ankyrin repeat family protein	ankyrin repeat-containing protein At2g01680 isoform X1	26S proteasome regulatory complex, subunit PSMD10
Lsat_1_v5_gn_1_90341	A0A2J6KIZ0	AT5G39000.1	2.69621	6.62506e-06	27.6667	156	Malectin/receptor-like protein kinase family protein	putative receptor-like protein kinase At5g39000 isoform X1	Vta1 like (Vta1) // Protein tyrosine kinase (Pkinase_Tyr)
Lsat_1_v5_gn_8_142060	A0A2J6L780	AT4G27290.1	2.2334	8.65577e-06	215.667	882	S-locus lectin protein kinase family protein	G-type lectin S-receptor-like serine/threonine-protein kinase At4g27290 isoform X2	S-locus glycoprotein domain (S_locus_glycop) // D-mannose binding lectin (B_lectin) // Protein tyrosine kinase (Pkinase_Tyr) // PAN-like domain (PAN_2)
Lsat_1_v5_gn_0_25680	A0A2J6LYJ7	AT3G57810.1	2.06206	8.76888e-06	59.3333	220.667	Cysteine proteinases superfamily protein	OVARIAN TUMOR DOMAIN-containing deubiquitinating enzyme 4	OTU DOMAIN CONTAINING PROTEIN // SUBFAMILY NOT NAMED
Lsat_1_v5_gn_2_130641	A0A2J6LYF8	AT5G51990.1	2.66918	8.91976e-06	123.333	662.333	C-repeat-binding factor 4	dehydration-responsive element-binding protein 1D	FAMILY NOT NAMED // DEHYDRATION-RESPONSIVE ELEMENT-BINDING PROTEIN 1A-RELATED
Lsat_1_v5_gn_3_82641	A0A2J6M052	AT3G10660.1	2.27194	9.26519e-06	47.3333	206	calmodulin-domain protein kinase cdpk isoform 2	calcium-dependent protein kinase 26	SERINE/THREONINE-PROTEIN KINASE // CALCIUM-DEPENDENT PROTEIN KINASE 1-RELATED
Lsat_1_v5_gn_8_66400	A0A2J6JMM2	AT4G25780.1	-2.6387	1.0213e-05	369	52.3333	CAP (Cysteine-rich secretory proteins, Antigen 5, and Pathogenesis-related 1 protein) superfamily protein	pathogenesis-related protein PR-1	CYSTEINE-RICH SECRETORY PROTEIN-RELATED // SUBFAMILY NOT NAMED
Lsat_1_v5_gn_6_84940	A0A2J6M2U3	AT5G41580.1	2.09123	1.19011e-05	33.6667	124	RING/U-box superfamily protein	E4 SUMO-protein ligase PIAL2 isoform X2	E3 SUMO-protein ligase PIAS1 (PIAS1)
Lsat_1_v5_gn_1_28480	A0A2J6KFZ0	AT3G48290.1	-2.08134	1.22456e-05	287.667	61	cytochrome P450, family 71, subfamily A, polypeptide 24	cytochrome P450 Tp4149	Cytochrome P450 CYP2 subfamily
Lsat_1_v5_gn_4_26041	A0A2J6L8I7	AT1G14550.1	2.54371	1.26644e-05	42	213.333	Peroxidase superfamily protein	basic peroxidase	FAMILY NOT NAMED // PEROXIDASE 4-RELATED
Lsat_1_v5_gn_2_88961	A0A2J6KTQ8	AT3G28857.1	-2.14792	1.35776e-05	131.333	26.6667	basic helix-loop-helix (bHLH) DNA-binding family protein	transcription factor PRE6	BHLH TRANSCRIPTION FACTOR PRE1-RELATED
Lsat_1_v5_gn_5_105420	A0A2J6KNE6	AT1G07750.1	7.20999	1.42331e-05	36.6667	4635	RmlC-like cupins superfamily protein	13S globulin seed storage protein 1	Cupin (Cupin_1)
Lsat_1_v5_gn_2_67541	A0A2J6KZN7	AT1G54820.1	-2.42891	1.54418e-05	307	48.6667	Protein kinase superfamily protein	probable serine/threonine-protein kinase PBL7	FAMILY NOT NAMED // PROTEIN KINASE DOMAIN-CONTAINING PROTEIN
Lsat_1_v5_gn_5_110561	A0A2J6LBQ1	AT1G09970.2	2.69165	1.57527e-05	30	175.667	Leucine-rich receptor-like protein kinase family protein	receptor-like protein kinase 7	Leucine-rich repeat protein // Serine/threonine protein kinase
Lsat_1_v5_gn_9_93061	A0A2J6JYF5	AT5G55090.1	6.71332	1.62465e-05	1.66667	154	mitogen-activated protein kinase kinase kinase 15	mitogen-activated protein kinase kinase kinase 18	MITOGEN-ACTIVATED KINASE KINASE KINASE // MITOGEN-ACTIVATED PROTEIN KINASE KINASE KINASE 17-RELATED
Lsat_1_v5_gn_9_16040	A0A2J6LWN5	AT4G12970.1	-2.01545	1.6574e-05	358	76	stomagen	EPIDERMAL PATTERNING FACTOR-like protein 9	EPIDERMAL PATTERNING FACTOR-LIKE PROTEIN 9
Lsat_1_v5_gn_1_33441	A0A2J6MG83	AT3G15850.1	-2.1109	1.68875e-05	262	53.3333	fatty acid desaturase 5	delta-9 acyl-lipid desaturase 1	ACYL-COA DESATURASE // DELTA-9 ACYL-LIPID DESATURASE 1-RELATED
Lsat_1_v5_gn_1_33941	A0A2J6MG45	AT1G15520.1	2.30781	1.74018e-05	64.6667	286.333	pleiotropic drug resistance 12	pleiotropic drug resistance protein 1	ATP-BINDING CASSETTE TRANSPORTER // ABC TRANSPORTER G FAMILY MEMBER 38
Lsat_1_v5_gn_6_54340	A0A2J6LYA5	AT3G13600.1	2.17449	1.92474e-05	64.3333	249	calmodulin-binding family protein	IQ domain-containing protein IQM2	CALMODULIN-BINDING FAMILY PROTEIN-RELATED
Lsat_1_v5_gn_8_73380	A0A2J6KIH8	AT2G29090.2	-2.04456	2.26713e-05	845.667	185.667	cytochrome P450, family 707, subfamily A, polypeptide 2	LOW QUALITY PROTEIN: abscisic acid 8'-hydroxylase 2	ABSCISIC ACID 8'-HYDROXYLASE 2
Lsat_1_v5_gn_3_72820	A0A2J6M976	AT4G36040.1	-2.1486	2.31658e-05	1416	290.667	Chaperone DnaJ-domain superfamily protein	chaperone protein dnaJ 11, chloroplastic	DNAJ HOMOLOG SUBFAMILY C MEMBER // SUBFAMILY NOT NAMED
Lsat_1_v5_gn_8_19660	A0A2J6KQ62	AT4G27290.1	2.47773	2.31952e-05	28.3333	139.667	S-locus lectin protein kinase family protein	G-type lectin S-receptor-like serine/threonine-protein kinase At4g27290 isoform X5	S-locus glycoprotein domain (S_locus_glycop) // D-mannose binding lectin (B_lectin) // Protein tyrosine kinase (Pkinase_Tyr) // PAN-like domain (PAN_2)
Lsat_1_v5_gn_5_80560	A0A2J6JUK1	AT2G07180.2	-2.45068	2.69671e-05	338	56	Protein kinase superfamily protein	serine/threonine-protein kinase PBL34	FAMILY NOT NAMED // PROTEIN KINASE DOMAIN-CONTAINING PROTEIN
Lsat_1_v5_gn_1_119601	A0A2J6MBU4	AT4G18425.1	-2.90882	3.29397e-05	179.333	20	Protein of unknown function (DUF679)	protein DMP4	FAMILY NOT NAMED // DUF679 DOMAIN MEMBRANE PROTEIN 7
Lsat_1_v5_gn_3_31000	A0A2J6KYJ7	AT5G43270.3	2.19693	3.58757e-05	33.6667	139.667	squamosa promoter binding protein-like 2	squamosa promoter-binding-like protein 12	SQUAMOSA PROMOTER-BINDING-LIKE PROTEIN 10-RELATED
Lsat_1_v5_gn_3_64900	A0A2J6LRU2	AT1G35710.1	2.62056	4.16325e-05	59.3333	328.667	Protein kinase family protein with leucine-rich repeat domain	probable leucine-rich repeat receptor-like protein kinase At1g35710	Protein kinase domain (Pkinase) // Leucine Rich Repeat (LRR_1) // Protein tyrosine kinase (Pkinase_Tyr) // Leucine rich repeat N-terminal domain (LRRNT_2) // Leucine rich repeat (LRR_8)
Lsat_1_v5_gn_8_103660	A0A2J6L2D3	AT2G38480.1	-2.20953	4.30258e-05	146.667	28.6667	Uncharacterised protein family (UPF0497)	CASP-like protein 4B1	NITRATE, FROMATE, IRON DEHYDROGENASE // SUBFAMILY NOT NAMED
Lsat_1_v5_gn_4_104861	A0A2J6KQ80	AT1G52770.1	-2.20639	4.31533e-05	1211.33	225	Phototropic-responsive NPH3 family protein	root phototropism protein 3	NON-PHOTOTROPIC HYPOCOTYL-LIKE PROTEIN
Lsat_1_v5_gn_5_131560	A0A2J6LID8	AT3G15850.1	-2.9571	4.57572e-05	185.333	21	fatty acid desaturase 5	palmitoyl-monogalactosyldiacylglycerol delta-7 desaturase, chloroplastic	stearoyl-CoA desaturase (delta-9 desaturase) (SCD, desC)
Lsat_1_v5_gn_4_133341	A0A2J6LNI0	AT1G22810.1	-2.13959	4.84332e-05	422	83.3333	Integrase-type DNA-binding superfamily protein	ethylene-responsive transcription factor ERF019	FAMILY NOT NAMED // ETHYLENE-RESPONSIVE TRANSCRIPTION FACTOR ERF019-RELATED
Lsat_1_v5_gn_7_106541	A0A2J6LUR9	AT5G54270.1	-3.32361	5.32881e-05	22090.7	1939	light-harvesting chlorophyll B-binding protein 3	chlorophyll a-b binding protein 13, chloroplastic	light-harvesting complex II chlorophyll a/b binding protein 3 (LHCB3)
Lsat_1_v5_gn_5_146540	A0A2J6JSF9	AT4G29240.1	-2.08042	5.42298e-05	220.667	44.6667	Leucine-rich repeat (LRR) family protein	leucine-rich repeat extensin-like protein 4 isoform X1	FAMILY NOT NAMED // EXTENSIN-LIKE PROTEIN-RELATED
Lsat_1_v5_gn_4_123001	A0A2J6KVQ8	AT4G19390.1	4.9433	5.48861e-05	171.333	4528.67	Uncharacterised protein family (UPF0114)	uncharacterized protein LOC111920678	Uncharacterized protein family, UPF0114 (UPF0114)
Lsat_1_v5_gn_3_11741	A0A2J6JNS0	AT4G24010.1	-2.41936	5.98381e-05	233.667	40	cellulose synthase like G1	cellulose synthase-like protein G2	X-BOX TRANSCRIPTION FACTOR-RELATED // CELLULOSE SYNTHASE-LIKE PROTEIN G1-RELATED
Lsat_1_v5_gn_7_106740	A0A2J6MI79	AT4G27360.1	-2.33315	6.04661e-05	540.667	97.3333	Dynein light chain type 1 family protein	dynein light chain LC6, flagellar outer arm	DYNEIN LIGHT CHAIN TYPE 1 FAMILY PROTEIN
Lsat_1_v5_gn_3_2180	A0A2J6KP68	AT1G12240.1	-2.60762	6.10268e-05	493.333	71.6667	Glycosyl hydrolases family 32 protein	beta-fructofuranosidase, soluble isoenzyme I	ACID BETA-FRUCTOFURANOSIDASE 3, VACUOLAR-RELATED
Lsat_1_v5_gn_5_130880	A0A2J6LI82	AT1G79860.1	-2.04249	6.21547e-05	424	91.3333	RHO guanyl-nucleotide exchange factor 12	rop guanine nucleotide exchange factor 12	FAMILY NOT NAMED // RHO GUANINE NUCLEOTIDE EXCHANGE FACTOR 8-RELATED
Lsat_1_v5_gn_8_165821	A0A2J6KE97	AT1G02610.1	2.75523	6.76841e-05	24.6667	144	RING/FYVE/PHD zinc finger superfamily protein	E3 ubiquitin-protein ligase MARCHF8 isoform X1	MEMBRANE ASSOCIATED RING FINGER // RING/FYVE/PHD ZINC FINGER-CONTAINING PROTEIN
Lsat_1_v5_gn_4_152421	A0A2J6LKF2	AT2G23260.1	3.50124	6.7828e-05	188	1849.67	UDP-glucosyl transferase 84B1	UDP-glycosyltransferase 84B1	GLUCOSYL/GLUCURONOSYL TRANSFERASES // SUBFAMILY NOT NAMED
Lsat_1_v5_gn_6_102560	A0A2J6JUS1	AT3G26300.1	2.1847	7.10047e-05	126	501.333	cytochrome P450, family 71, subfamily B, polypeptide 34	eupatolide synthase	Cytochrome P450 CYP2 subfamily
Lsat_1_v5_gn_4_28820	A0A2J6L8H4	AT1G29930.1	-3.43741	7.14475e-05	7696	612.333	chlorophyll A/B binding protein 1	chlorophyll a-b binding protein of LHCII type 1	light-harvesting complex II chlorophyll a/b binding protein 1 (LHCB1)
Lsat_1_v5_gn_6_77481	A0A2J6LLV7	AT1G78580.1	2.17973	7.49205e-05	51	195.333	trehalose-6-phosphate synthase	alpha,alpha-trehalose-phosphate synthase [UDP-forming	TREHALOSE-6-PHOSPHATE SYNTHASE // BCDNA.GH08860
Lsat_1_v5_gn_9_60660	A0A2J6JID7	AT3G56110.2	2.06697	8.26436e-05	56.6667	215.667	prenylated RAB acceptor 1.B1	PRA1 family protein B2	PRENYLATED RAB ACCEPTOR 1-RELATED // PRA1 FAMILY PROTEIN B1-RELATED
Lsat_1_v5_gn_8_49000	A0A2J6LRE5	AT5G17680.1	2.09627	8.28756e-05	27.3333	102.667	disease resistance protein (TIR-NBS-LRR class), putative	uncharacterized protein LOC111888482	LEUCINE-RICH REPEAT-CONTAINING PROTEIN // SUBFAMILY NOT NAMED // DISEASE RESISTANCE PROTEIN-RELATED
Lsat_1_v5_gn_5_61981	A0A2J6LMR2	AT4G35220.1	2.04547	8.49277e-05	89.6667	324	Cyclase family protein	cyclase-like protein 2	Arylformamidase / Kynurenine formamidase
Lsat_1_v5_gn_1_101861	A0A2J6MF50	AT5G36930.2	2.30304	8.61476e-05	27.6667	121.667	Disease resistance protein (TIR-NBS-LRR class) family	disease resistance protein RUN1 isoform X3	NB-ARC domain (NB-ARC) // TIR domain (TIR)
Lsat_1_v5_gn_9_31341	A0A2J6KKH6	AT2G41640.1	-2.20879	8.76699e-05	408.667	76	Glycosyltransferase family 61 protein	xylan glycosyltransferase MUCI21	GLYCOSYLTRANSFERASE // SUBFAMILY NOT NAMED
Lsat_1_v5_gn_0_1380	A0A2J6LWS6	AT5G48380.1	6.32476	9.30729e-05	5.66667	392	BAK1-interacting receptor-like kinase 1	LOW QUALITY PROTEIN: probably inactive leucine-rich repeat receptor-like protein kinase At5g48380	Protein kinase domain (Pkinase) // Protein tyrosine kinase (Pkinase_Tyr)
Lsat_1_v5_gn_9_58680	A0A2J6K7I9	AT3G56200.1	3.29885	9.87205e-05	518.333	4251.33	Transmembrane amino acid transporter family protein	amino acid transporter AVT6C	AMINO ACID TRANSPORTER // SUBFAMILY NOT NAMED
Lsat_1_v5_gn_3_117901	A0A2J6LFG5	AT5G46180.1	-2.16194	0.000101176	105.333	20.6667	ornithine-delta-aminotransferase	ornithine aminotransferase, mitochondrial	Ornithine aminotransferase / Ornithine--oxo-acid transaminase
Lsat_1_v5_gn_1_72921	A0A2J6L6A1	AT2G38540.1	3.54648	0.000108338	15	143	lipid transfer protein 1	non-specific lipid-transfer protein	FAMILY NOT NAMED // BIFUNCTIONAL INHIBITOR/LIPID-TRANSFER PROTEIN/SEED STORAGE 2S ALBUMIN SUPERFAMILY PROTEIN-RELATED
Lsat_1_v5_gn_6_8940	A0A2J6KHI3	AT4G24050.1	-2.40346	0.000127511	254.333	43.6667	NAD(P)-binding Rossmann-fold superfamily protein	short-chain dehydrogenase TIC 32 B, chloroplastic	NADP-retinol dehydrogenase / Retinol dehydrogenase (NADP(+)) // Very-long-chain 3-oxoacyl-CoA reductase / Very-long-chain beta-ketoacyl-CoA reductase
Lsat_1_v5_gn_5_79360	A0A2J6KHW6	AT2G26310.1	2.27932	0.000133915	72.6667	296	Chalcone-flavanone isomerase family protein	fatty-acid-binding protein 2 isoform X1	FATTY-ACID-BINDING PROTEIN 2
Lsat_1_v5_gn_2_101261	A0A2J6M5E9	AT3G06880.2	-2.20932	0.000135834	126.333	24.6667	Transducin/WD40 repeat-like superfamily protein	putative E3 ubiquitin-protein ligase LIN isoform X2	Transferred entry: 2.3.2.23, 2.3.2.27 and 6.2.1.45
Lsat_1_v5_gn_2_106101	A0A2J6L5D5	AT5G06490.1	-2.0038	0.000142292	123.667	27	RING/U-box superfamily protein	putative RING-H2 finger protein ATL71	RING-H2 FINGER PROTEIN ATL70
Lsat_1_v5_gn_1_72901	NA	AT2G38540.1	2.78987	0.00014235	42.3333	243	lipid transfer protein 1	non-specific lipid-transfer protein	FAMILY NOT NAMED // BIFUNCTIONAL INHIBITOR/LIPID-TRANSFER PROTEIN/SEED STORAGE 2S ALBUMIN SUPERFAMILY PROTEIN-RELATED
Lsat_1_v5_gn_5_120740	A0A2J6LDI7	AT3G14440.1	3.05059	0.000149831	16.3333	121.667	nine-cis-epoxycarotenoid dioxygenase 3	9-cis-epoxycarotenoid dioxygenase NCED1, chloroplastic	9-CIS-EPOXYCAROTENOID DIOXYGENASE NCED2, CHLOROPLASTIC-RELATED
Lsat_1_v5_gn_8_66180	A0A2J6JMI7	AT5G43860.1	7.0346	0.000149831	8	903.333	chlorophyllase 2	chlorophyllase-2	Chlorophyllase
Lsat_1_v5_gn_1_42501	A0A2J6LIU4	AT1G24020.1	2.13685	0.000177162	85.3333	335.667	MLP-like protein 423	root allergen protein	Pathogenesis-related protein Bet v I family (Bet_v_1)
Lsat_1_v5_gn_3_39020	A0A2J6K933	AT3G23250.1	5.41393	0.000219102	20	749.667	myb domain protein 15	transcription factor MYB10	MYB-LIKE DNA-BINDING PROTEIN MYB // SUBFAMILY NOT NAMED
Lsat_1_v5_gn_2_113421	A0A2J6LRT0	AT4G27290.1	-2.31682	0.000224301	262.667	48	S-locus lectin protein kinase family protein	G-type lectin S-receptor-like serine/threonine-protein kinase At4g27290	Protein kinase domain (Pkinase) // S-locus glycoprotein domain (S_locus_glycop) // D-mannose binding lectin (B_lectin) // Protein tyrosine kinase (Pkinase_Tyr) // PAN-like domain (PAN_2)
Lsat_1_v5_gn_1_22421	A0A2J6KSA8	AT1G60060.1	-2.11806	0.000273238	816.667	164.333	Serine/threonine-protein kinase WNK (With No Lysine)-related	transcription factor LHW	SERINE/THREONINE-PROTEIN KINASE WNK WITH NO LYSINE -RELATED // SUBFAMILY NOT NAMED
Lsat_1_v5_gn_6_52661	A0A2J6LY10	AT2G02800.2	4.11335	0.000282931	20.3333	301.333	protein kinase 2B	probable serine/threonine-protein kinase PBL3	interleukin-1 receptor-associated kinase 4 (IRAK4)
Lsat_1_v5_gn_5_100601	A0A2J6JG24	AT1G24020.2	-2.45723	0.00029871	341.667	56.6667	MLP-like protein 423	MLP-like protein 423	FAMILY NOT NAMED // MLP-LIKE PROTEIN 423-RELATED
Lsat_1_v5_gn_6_45380	A0A2J6JG73	AT5G60770.1	-5.26258	0.000307339	223.333	5.33333	nitrate transporter 2.4	high affinity nitrate transporter 2.4	MFS transporter, NNP family, nitrate/nitrite transporter (NRT, narK, nrtP, nasA)
Lsat_1_v5_gn_7_84860	A0A2J6LW45	AT3G12203.1	2.40291	0.000413332	73.6667	342.667	serine carboxypeptidase-like 17	serine carboxypeptidase-like 13	serine carboxypeptidase-like clade I [EC:3.4.16.-] (SCPL-I)
Lsat_1_v5_gn_8_110280	A0A2J6K6P6	AT5G01750.2	3.05518	0.000558625	14	108.667	Protein of unknown function (DUF567)	8-hydroxygeraniol dehydrogenase	ALCOHOL DEHYDROGENASE RELATED // CINNAMYL ALCOHOL DEHYDROGENASE 6-RELATED // FAMILY NOT NAMED // PROTEIN LURP-ONE-RELATED 1-RELATED
Lsat_1_v5_gn_2_81020	A0A2J6LYQ3	AT5G38200.1	2.05376	0.000600103	46.6667	175	Class I glutamine amidotransferase-like superfamily protein	putative glutamine amidotransferase GAT1_2.1	Gamma-glutamyl-gamma-aminobutyrate hydrolase / Gamma-glutamyl-GABA hydrolase
Lsat_1_v5_gn_5_108800	A0A2J6LBI8	AT5G52020.1	2.20653	0.000602557	76.3333	294	Integrase-type DNA-binding superfamily protein	ethylene-responsive transcription factor ERF026	ETHYLENE-RESPONSIVE TRANSCRIPTION FACTOR ERF025-RELATED
Lsat_1_v5_gn_6_99080	A0A2J6M0U2	AT1G22400.1	2.16442	0.000636953	25	100.667	UDP-Glycosyltransferase superfamily protein	7-deoxyloganetin glucosyltransferase	7-deoxyloganetin glucosyltransferase / UGT85A24
Lsat_1_v5_gn_8_40841	A0A2J6LG40	AT1G25340.1	2.34806	0.000668391	31	133.667	myb domain protein 116	MYB-like transcription factor EOBI	MYB-LIKE DNA-BINDING PROTEIN MYB // MYB TRANSCRIPTION FACTOR
Lsat_1_v5_gn_9_44040	A0A2J6KUL1	NA	2.02968	0.000669474	87.6667	306.667	NA	probable glucan 1,3-beta-glucosidase A	FASCIN // SUBFAMILY NOT NAMED
Lsat_1_v5_gn_5_131240	A0A2J6LI74	AT1G15360.1	-2.14449	0.000698091	181.667	35	Integrase-type DNA-binding superfamily protein	ethylene-responsive transcription factor WIN1	SHN SHINE , DNA BINDING / TRANSCRIPTION FACTOR // SUBFAMILY NOT NAMED
Lsat_1_v5_gn_9_62000	A0A2J6JIC6	AT5G54820.1	5.84239	0.000753447	2.33333	123.333	F-box/RNI-like superfamily protein	F-box protein At5g03100-like	F-box domain (F-box) // FBD (FBD) // SAWADEE domain (SAWADEE)
Lsat_1_v5_gn_1_39081	A0A2J6MCG4	AT1G53903.1	4.23884	0.000757976	16.3333	274.333	Protein of unknown function (DUF581)	FCS-Like Zinc finger 17	zinc-finger of the FCS-type, C2-C2 (zf-FLZ)
Lsat_1_v5_gn_9_104161	A0A2J6JY90	AT3G47090.1	-2.32275	0.000844897	190	34.3333	Leucine-rich repeat protein kinase family protein	receptor kinase-like protein Xa21	Protein kinase domain (Pkinase) // Leucine Rich Repeat (LRR_1) // Leucine rich repeat N-terminal domain (LRRNT_2)
Lsat_1_v5_gn_5_50601	A0A2J6LPU0	AT5G18670.1	-2.03791	0.000919504	364	81	beta-amylase 3	inactive beta-amylase 9	FAMILY NOT NAMED // INACTIVE BETA-AMYLASE 9
Lsat_1_v5_gn_6_98621	A0A2J6M0V2	NA	4.49275	0.000980871	10	201.333	NA	extensin-1	Extensin-like region (Extensin_2)
Lsat_1_v5_gn_8_98481	A0A2J6L0W4	AT4G12800.1	-2.60118	0.00113722	28238.7	4064	photosystem I subunit l	photosystem I reaction center subunit XI, chloroplastic	photosystem I subunit XI (psaL)
Lsat_1_v5_gn_5_107040	A0A2J6M6C9	AT1G15820.1	-2.82138	0.00123988	33400	4084.67	light harvesting complex photosystem II subunit 6	chlorophyll a-b binding protein CP24 10A, chloroplastic	light-harvesting complex II chlorophyll a/b binding protein 6 (LHCB6)
Lsat_1_v5_gn_3_87780	A0A2J6KIT9	AT1G23820.1	5.79802	0.00124986	9.66667	500.333	spermidine synthase 1	spermine synthase	Spermidine synthase / Putrescine aminopropyltransferase
Lsat_1_v5_gn_7_102900	A0A2J6MF28	AT3G58120.1	-2.01069	0.0013195	688.333	146.333	Basic-leucine zipper (bZIP) transcription factor family protein	basic leucine zipper 34	X-BOX TRANSCRIPTION FACTOR-RELATED // BASIC HELIX-LOOP-HELIX DOMAIN-CONTAINING PROTEIN
Lsat_1_v5_gn_7_57361	A0A2J6K2S6	AT4G37070.2	4.52065	0.00135359	9	171.333	Acyl transferase/acyl hydrolase/lysophospholipase superfamily protein	patatin-like protein 2 isoform X1	Ca2+-independent phospholipase A2
Lsat_1_v5_gn_9_94921	A0A2J6LCU6	AT3G20660.1	2.14587	0.0015229	30.6667	118.333	organic cation/carnitine transporter4	organic cation/carnitine transporter 4	MFS transporter, OCT family, solute carrier family 22 (organic cation transporter), member 4/5 (SLC22A4_5, OCTN)
Lsat_1_v5_gn_2_85661	A0A2J6LZ87	AT3G50120.1	2.02956	0.00183338	54.6667	199.667	Plant protein of unknown function (DUF247)	UPF0481 protein At3g47200	Plant protein of unknown function (DUF247)
Lsat_1_v5_gn_1_380	A0A2J6JMU9	AT1G10070.2	2.26447	0.00195649	29	124.333	branched-chain amino acid transaminase 2	probable signal peptidase complex subunit 1	SUBGROUP IIII AMINOTRANSFERASE // BRANCHED-CHAIN-AMINO-ACID AMINOTRANSFERASE 2, CHLOROPLASTIC
Lsat_1_v5_gn_4_170740	A0A2J6K8E3	AT1G61680.1	3.18186	0.0019986	102.333	811	terpene synthase 14	(3S,6E)-nerolidol synthase 1 isoform X1	(3S,6E)-nerolidol synthase / Nerolidol synthase
Lsat_1_v5_gn_8_78801	A0A2J6LJU6	AT1G51790.1	4.8097	0.00208821	7.33333	175	Leucine-rich repeat protein kinase family protein	putative leucine-rich repeat receptor-like serine/threonine-protein kinase At2g19230	LEUCINE-RICH REPEAT PROTEIN KINASE-LIKE PROTEIN
Lsat_1_v5_gn_5_6741	A0A2J6KN98	AT5G54270.1	-2.82387	0.00208916	71245.7	8762.67	light-harvesting chlorophyll B-binding protein 3	chlorophyll a-b binding protein 13, chloroplastic	light-harvesting complex II chlorophyll a/b binding protein 3 (LHCB3)
Lsat_1_v5_gn_9_92461	A0A2J6JYF7	AT3G18180.1	5.10982	0.00247514	4.33333	135	Glycosyltransferase family 61 protein	beta-1,2-xylosyltransferase XYXT1	protein O-GlcNAc transferase (EOGT) // protein O-mannose beta-1,4-N-acetylglucosaminyltransferase (GTDC2)
Lsat_1_v5_gn_7_34481	Q40247	AT1G29930.1	-4.90019	0.00252572	31371	899.667	chlorophyll A/B binding protein 1	chlorophyll a-b binding protein of LHCII type 1	light-harvesting complex II chlorophyll a/b binding protein 1 (LHCB1)
Lsat_1_v5_gn_8_147781	A0A2J6LEN9	AT5G13080.1	3.32765	0.00319766	49.6667	424.667	WRKY DNA-binding protein 75	probable WRKY transcription factor 75	WRKY TRANSCRIPTION FACTOR 45-RELATED
Lsat_1_v5_gn_3_140380	A0A2J6JWV2	AT3G61850.4	2.02865	0.0035659	37	127.333	Dof-type zinc finger DNA-binding family protein	dof zinc finger protein DOF2.5 isoform X1	Dof domain, zinc finger (zf-Dof)
Lsat_1_v5_gn_5_112041	A0A2J6K3X6	AT1G78380.1	-2.00221	0.00377376	447	101.667	glutathione S-transferase TAU 19	probable glutathione S-transferase	GLUTATHIONE S-TRANSFERASE, GST, SUPERFAMILY, GST DOMAIN CONTAINING // SUBFAMILY NOT NAMED
Lsat_1_v5_gn_8_100481	A0A2J6KA89	AT2G36430.1	-2.27476	0.00393695	208.667	37.6667	Plant protein of unknown function (DUF247)	putative UPF0481 protein At3g02645	Plant protein of unknown function (DUF247)
Lsat_1_v5_gn_5_141001	A0A2J6JSL2	AT5G20630.1	-2.72269	0.00409928	11727.3	1532.33	germin 3	auxin-binding protein ABP20	FAMILY NOT NAMED // GERMIN-LIKE PROTEIN SUBFAMILY 3 MEMBER 3
Lsat_1_v5_gn_1_44740	A0A2J6LEL4	AT5G25390.2	-2.12913	0.0047535	318.333	62	Integrase-type DNA-binding superfamily protein	ethylene-responsive transcription factor WIN1	ETHYLENE-RESPONSIVE TRANSCRIPTION FACTOR SHINE 2-RELATED
Lsat_1_v5_gn_4_109340	A0A2J6KNY2	AT3G47470.1	-2.92915	0.00523671	19364	2202	light-harvesting chlorophyll-protein complex I subunit A4	chlorophyll a-b binding protein P4, chloroplastic	light-harvesting complex I chlorophyll a/b binding protein 4 (LHCA4)
Lsat_1_v5_gn_7_103561	A0A2J6MF36	AT1G78850.1	4.37053	0.00640394	17.3333	293.667	D-mannose binding lectin protein with Apple-like carbohydrate-binding domain	epidermis-specific secreted glycoprotein EP1	FAMILY NOT NAMED // COMITIN
Lsat_1_v5_gn_1_8140	A0A2J6LHD8	AT4G37310.1	4.84586	0.00667012	6.66667	158.333	cytochrome P450, family 81, subfamily H, polypeptide 1	cytochrome P450 81Q32	Isoflavone 2'-hydroxylase / Isoflavone 2'-monooxygenase
Lsat_1_v5_gn_2_84800	A0A2J6KR27	AT5G67080.1	4.93699	0.00809305	15.6667	419.333	mitogen-activated protein kinase kinase kinase 19	mitogen-activated protein kinase kinase kinase 20	MITOGEN-ACTIVATED PROTEIN KINASE KINASE KINASE 19-RELATED
Lsat_1_v5_gn_5_136060	A0A2J6LI03	AT5G20630.1	-2.10494	0.00814988	23717.3	4846	germin 3	auxin-binding protein ABP19a	FAMILY NOT NAMED // GERMIN-LIKE PROTEIN SUBFAMILY 3 MEMBER 3
Lsat_1_v5_gn_0_7581	A0A2J6MK01	AT3G15355.1	-4.64066	0.00926723	166	6.33333	ubiquitin-conjugating enzyme 25	probable ubiquitin-conjugating enzyme E2 26	UBIQUITIN-CONJUGATING ENZYME FAMILY PROTEIN-RELATED
Lsat_1_v5_gn_1_3720	A0A2J6LK40	AT4G08950.1	2.61449	0.010927	376	1978.67	Phosphate-responsive 1 family protein	protein PHOSPHATE-INDUCED 1	FAMILY NOT NAMED // (PHI-1) PROTEIN, PUTATIVE-RELATED
Lsat_1_v5_gn_4_118501	A0A2J6JX85	AT1G75250.2	-2.24592	0.0121088	1375	266.667	RAD-like 6	protein RADIALIS-like 3	DNAJ HOMOLOG SUBFAMILY C MEMBER // PROTEIN DNJ-23-RELATED
Lsat_1_v5_gn_5_144940	NA	AT1G29930.1	-2.39272	0.0123003	35974.7	5965.33	chlorophyll A/B binding protein 1	chlorophyll a-b binding protein of LHCII type 1-like	light-harvesting complex II chlorophyll a/b binding protein 1 (LHCB1)
Lsat_1_v5_gn_5_52120	A0A2J6K4H1	AT1G21270.1	4.62318	0.0124747	5	109.333	wall-associated kinase 2	wall-associated receptor kinase 2 isoform X1	Calcium-binding EGF domain (EGF_CA) // Wall-associated kinase (WAK) // Wall-associated receptor kinase galacturonan-binding (GUB_WAK_bind)
Lsat_1_v5_gn_2_124161	A0A2J6KJD6	AT2G30020.1	2.28198	0.0129435	27.3333	116.333	Protein phosphatase 2C family protein	probable protein phosphatase 2C 25	PROTEIN PHOSPHATASE 2C // PROTEIN PHOSPHATASE 2C-LIKE PROTEIN-RELATED
Lsat_1_v5_gn_7_29740	A0A2J6MB08	AT1G19715.3	-2.55845	0.0135148	2074.33	311.667	Mannose-binding lectin superfamily protein	mannose/glucose-specific lectin	MANNOSE-BINDING LECTIN SUPERFAMILY PROTEIN
Lsat_1_v5_gn_8_43541	A0A2J6KUR2	AT5G57740.1	11.2365	0.0163682	0	375.333	XB3 ortholog 2 in Arabidopsis thaliana	putative B3 domain-containing protein Os03g0621600	B3 DNA binding domain (B3) // Ankyrin repeats (many copies) (Ank_4)
Lsat_1_v5_gn_2_79541	A0A2J6LME6	AT5G38420.1	-2.05696	0.0175876	6791	1452	Ribulose bisphosphate carboxylase (small chain) family protein	ribulose bisphosphate carboxylase small subunit, chloroplastic-like	ribulose-bisphosphate carboxylase small chain (rbcS)
Lsat_1_v5_gn_3_114881	A0A2J6K8A0	AT3G12120.1	2.68828	0.022939	58	330.333	fatty acid desaturase 2	delta(12) fatty acid desaturase DES8.11	FAMILY NOT NAMED // OMEGA-6 FATTY ACID DESATURASE, ENDOPLASMIC RETICULUM
Lsat_1_v5_gn_8_93080	A0A2J6L0Q5	AT2G31180.1	5.01529	0.0230096	4	109	myb domain protein 14	transcription factor MYB14	MYB-LIKE DNA-BINDING PROTEIN MYB // SUBFAMILY NOT NAMED
Lsat_1_v5_gn_9_48141	A0A2J6MJC5	AT1G20970.1	-2.33882	0.0230228	582.333	104.333	NA	interaptin isoform X2	Ubiquitinyl hydrolase 1 / Ubiquitin thiolesterase // SARS coronavirus main proteinase / Severe acute respiratory syndrome coronavirus main protease
Lsat_1_v5_gn_6_21140	A0A2J6KCB5	AT2G45180.1	-2.52406	0.0251891	2319.67	352.667	Bifunctional inhibitor/lipid-transfer protein/seed storage 2S albumin superfamily protein	14 kDa proline-rich protein DC2.15	Protease inhibitor/seed storage/LTP family (Tryp_alpha_amyl)
Lsat_1_v5_gn_1_24360	A0A2J6LB56	AT2G42690.1	2.55982	0.0252851	139.333	738.333	alpha/beta-Hydrolases superfamily protein	phospholipase A1-IIdelta	FAMILY NOT NAMED // PHOSPHOLIPASE A1-IIDELTA
Lsat_1_v5_gn_2_39381	A0A2J6K5D8	AT1G03495.1	2.02944	0.0314245	32.3333	115.333	HXXXD-type acyl-transferase family protein	malonyl-coenzyme A:anthocyanin 3-O-glucoside-6''-O-malonyltransferase	Anthocyanin 6''-O-malonyltransferase / 3MaT
Lsat_1_v5_gn_3_5680	A0A2J6KVD0	AT5G52020.1	2.76444	0.0361038	37.3333	207.333	Integrase-type DNA-binding superfamily protein	ethylene-responsive transcription factor ERF027	ETHYLENE-RESPONSIVE TRANSCRIPTION FACTOR ERF025-RELATED
Lsat_1_v5_gn_6_41680	A0A2J6JIT6	AT4G25470.1	5.66689	0.0409079	7.33333	323.667	C-repeat/DRE binding factor 2	dehydration-responsive element-binding protein 1B	FAMILY NOT NAMED // DEHYDRATION-RESPONSIVE ELEMENT-BINDING PROTEIN 1A-RELATED
Lsat_1_v5_gn_2_108920	NA	AT5G60660.1	-2.09039	0.0464163	131.333	29	plasma membrane intrinsic protein 2;4	aquaporin PIP2-4	AQUAPORIN TRANSPORTER // AQUAPORIN PIP2-1-RELATED

## Sheet: upregulated_genes
Supplementary Table 4. 60184_Okeechobee_DEGs.xlsx
List of all differentially expressed genes (DEGs) filtered for adjusted p-value ≤ 0.05 and | log2(fold change) | ≥ 2 between genotypes 60184 and ‘Okeechobee’. Set of DEGs is subset into upregulated and downregulated genes. Subsets of L. sativa upregulated and downregulated genes intersecting with A. thaliana SAG orthologs documented in the Leaf Senescence Database are also provided.
Sheet 2: Genes upregulated in ‘Okeechobee’ relative to 60184
Phytozome L. sativa Gene ID	UniProt L. sativa Protein ID	A. thaliana Gene ID	log2FoldChange	adjusted p-value	60184_mean_reads	okeechobee_mean_reads	Phytozome A. thaliana definition	NCBI Protein Annotation	Phytozome L. sativa defline
Lsat_1_v5_gn_7_86140	A0A2J6LW40	AT3G43740.1	5.80106	1.01045e-121	91	4459	Leucine-rich repeat (LRR) family protein	leucine-rich repeat protein 2	BRASSINOSTEROID INSENSITIVE 1-ASSOCIATED RECEPTOR KINASE 1-RELATED
Lsat_1_v5_gn_1_93741	A0A2J6JM34	AT5G36930.2	4.21986	1.9948e-103	200.667	3288	Disease resistance protein (TIR-NBS-LRR class) family	disease resistance protein RUN1	LEUCINE-RICH REPEAT-CONTAINING PROTEIN // SUBFAMILY NOT NAMED // SUBFAMILY NOT NAMED
Lsat_1_v5_gn_7_45101	A0A2J6JQW7	AT5G25350.1	4.4664	9.28319e-94	101	1939.33	EIN3-binding F box protein 2	EIN3-binding F-box protein 2	Leucine Rich repeat (LRR_6)
Lsat_1_v5_gn_4_34281	A0A2J6KR13	AT2G46370.4	3.61792	4.75909e-93	689.667	7489.33	Auxin-responsive GH3 family protein	jasmonoyl--L-amino acid synthetase JAR6 isoform X2	jasmonic acid-amino synthetase (JAR1)
Lsat_1_v5_gn_3_31741	A0A2J6LDS1	AT5G13180.1	3.93963	5.04996e-91	464.667	6259.33	NAC domain containing protein 83	NAC domain-containing protein 83	No apical meristem (NAM) protein (NAM)
Lsat_1_v5_gn_8_79040	A0A2J6LKC2	AT2G28740.1	3.31237	8.1345e-91	324	2828.33	histone H4	histone H4	histone H4 (H4)
Lsat_1_v5_gn_1_90680	A0A2J6JQI3	NA	2.65983	1.45272e-76	763.333	4240.67	NA	uncharacterized protein LOC111893506 isoform X1	exopolyphosphatase (PRUNE, PPX1)
Lsat_1_v5_gn_8_110380	A0A2J6K6N4	AT3G08710.2	2.96226	1.54266e-76	333	2271.33	thioredoxin H-type 9	protein RETICULATA-RELATED 2, chloroplastic	THIOREDOXIN H9
Lsat_1_v5_gn_6_42241	A0A2J6JGF2	AT2G34930.1	4.05132	1.5672e-74	119	1746.67	disease resistance family protein / LRR family protein	receptor-like protein EIX2	Leucine-rich repeat protein // Leucine-rich repeat (LRR) protein associated with apoptosis in muscle tissue
Lsat_1_v5_gn_1_123460	A0A2J6LUK8	AT4G23160.1	3.0468	2.5911e-69	182.333	1320.33	cysteine-rich RLK (RECEPTOR-like protein kinase) 8	cysteine-rich receptor-like protein kinase 15 isoform X2	Salt stress response/antifungal (Stress-antifung) // Protein tyrosine kinase (Pkinase_Tyr)
Lsat_1_v5_gn_8_150780	A0A2J6KE09	AT1G70590.1	2.63029	4.8229e-67	1274.67	6949	F-box family protein	F-box protein At1g70590	SEL-1-LIKE PROTEIN // SUBFAMILY NOT NAMED
Lsat_1_v5_gn_4_26820	A0A2J6L8J1	AT1G07650.1	3.16878	6.82152e-65	1658.67	13163	Leucine-rich repeat transmembrane protein kinase	probable LRR receptor-like serine/threonine-protein kinase At1g07650 isoform X1	Protein kinase domain (Pkinase) // Protein tyrosine kinase (Pkinase_Tyr) // Di-glucose binding within endoplasmic reticulum (Malectin) // Leucine rich repeat (LRR_8)
Lsat_1_v5_gn_1_80200	A0A2J6M6H4	AT5G36930.2	2.33582	1.28963e-64	695.333	3081	Disease resistance protein (TIR-NBS-LRR class) family	disease resistance protein RUN1 isoform X1	LEUCINE-RICH REPEAT-CONTAINING PROTEIN // SUBFAMILY NOT NAMED
Lsat_1_v5_gn_8_52660	A0A2J6JVB7	AT1G26810.1	2.79332	9.06347e-61	912	5578.33	galactosyltransferase1	beta-1,3-galactosyltransferase GALT1	BETA-1,3-N-ACETYLGLUCOSAMINYLTRANSFERASE // BETA-1,3-GALACTOSYLTRANSFERASE 15
Lsat_1_v5_gn_1_99961	A0A2J6LIM6	AT2G41540.2	2.50377	2.6242e-60	546	2708.33	6-phosphogluconate dehydrogenase family protein	glycerol-3-phosphate dehydrogenase [NAD(+)	glycerol-3-phosphate dehydrogenase (NAD+) (GPD1)
Lsat_1_v5_gn_1_99180	A0A2J6MEX9	AT3G14470.1	5.86875	7.73661e-60	12.6667	644.333	NB-ARC domain-containing disease resistance protein	putative disease resistance RPP13-like protein 1	LEUCINE-RICH REPEAT-CONTAINING PROTEIN // SUBFAMILY NOT NAMED
Lsat_1_v5_gn_8_88321	A0A2J6L0Q9	AT4G26260.2	3.40881	9.01376e-58	622.667	5739.67	myo-inositol oxygenase 4	inositol oxygenase 4	inositol oxygenase (MIOX)
Lsat_1_v5_gn_1_99240	A0A2J6MF86	AT3G14470.1	5.18054	1.14058e-57	17	542	NB-ARC domain-containing disease resistance protein	putative disease resistance protein At3g14460	LEUCINE-RICH REPEAT-CONTAINING PROTEIN // SUBFAMILY NOT NAMED
Lsat_1_v5_gn_1_26140	A0A2J6LAX8	AT5G62570.2	3.5069	1.87732e-57	385.667	3829.33	Calmodulin binding protein-like	calmodulin-binding protein 60 A	Calmodulin binding protein-like (Calmodulin_bind)
Lsat_1_v5_gn_9_77320	A0A2J6L7E1	AT2G32150.1	4.97505	1.45491e-56	564.667	15616.7	Haloacid dehalogenase-like hydrolase (HAD) superfamily protein	uncharacterized protein LOC111915345	HALOACID DEHALOGENASE-LIKE HYDROLASE // SUBFAMILY NOT NAMED
Lsat_1_v5_gn_8_80701	A0A2J6K3T4	AT3G54020.1	2.7579	1.4043e-55	1762	10538.3	Arabidopsis Inositol phosphorylceramide synthase 1	phosphatidylinositol:ceramide inositolphosphotransferase 1	SPHINGOMYELIN SYNTHETASE // SUBFAMILY NOT NAMED
Lsat_1_v5_gn_5_179700	A0A2J6M1L4	AT2G33150.1	3.16524	1.52912e-55	1421.33	11243.7	peroxisomal 3-ketoacyl-CoA thiolase 3	3-ketoacyl CoA thiolase 1, peroxisomal	acetyl-CoA acyltransferase 1 (ACAA1)
Lsat_1_v5_gn_8_83800	A0A2J6L3K6	AT2G27030.3	2.41037	5.26828e-54	5892.67	27603.3	calmodulin 5	probable E3 ubiquitin-protein ligase RHC1A	Phosphorylase kinase / Phosphorylase kinase (phosphorylating)
Lsat_1_v5_gn_6_40941	A0A2J6LTA3	AT2G27690.1	5.80691	1.6231e-53	30.6667	1522.33	cytochrome P450, family 94, subfamily C, polypeptide 1	cytochrome P450 94C1	FAMILY NOT NAMED // CYTOCHROME P450 94C1
Lsat_1_v5_gn_5_129040	A0A2J6KX77	AT1G53210.1	4.37668	1.72165e-53	527	9789	sodium/calcium exchanger family protein / calcium-binding EF hand family protein	sodium/calcium exchanger NCL	EF-HAND CALCIUM-BINDING DOMAIN CONTAINING PROTEIN // SUBFAMILY NOT NAMED
Lsat_1_v5_gn_9_22261	A0A2J6KGI6	AT5G59790.1	2.98171	4.51177e-53	784.333	5369.33	Domain of unknown function (DUF966)	protein SOSEKI 5	Domain of unknown function (DUF966) (DUF966)
Lsat_1_v5_gn_1_75101	A0A2J6K6A0	AT3G23440.1	3.18323	6.03414e-51	289.333	2325	embryo sac development arrest 6	uncharacterized protein LOC111885939	FAMILY NOT NAMED // EMBRYO SAC DEVELOPMENT ARREST 6 PROTEIN
Lsat_1_v5_gn_1_72081	A0A2J6L691	AT4G22330.1	4.34337	7.20059e-51	88.6667	1600	Alkaline phytoceramidase (aPHC)	alkaline ceramidase	dihydroceramidase (ACER3, YDC1)
Lsat_1_v5_gn_3_77021	A0A2J6JZK3	AT1G20440.1	7.06097	2.51954e-50	5.66667	668	cold-regulated 47	cold-shock protein CS120	Dehydrin (Dehydrin)
Lsat_1_v5_gn_4_64720	A0A2J6K5H2	AT5G23130.1	3.69042	4.94491e-50	673	7718.33	Peptidoglycan-binding LysM domain-containing protein	uncharacterized protein LOC111886240	LOC443603 PROTEIN-RELATED // SUBFAMILY NOT NAMED
Lsat_1_v5_gn_5_71300	A0A2J6JHF0	AT4G14420.1	4.09114	2.66127e-49	452.333	6883	HR-like lesion-inducing protein-related	uncharacterized protein LOC111897281	HR-like lesion-inducing (HR_lesion)
Lsat_1_v5_gn_7_29160	A0A2J6KH87	AT1G30360.1	2.30513	1.11831e-48	8862.33	38520.7	Early-responsive to dehydration stress protein (ERD4)	CSC1-like protein ERD4	EARLY-RESPONSIVE TO DEHYDRATION STRESS PROTEIN (ERD4)
Lsat_1_v5_gn_5_78620	A0A2J6KHT6	AT5G12010.1	2.25146	1.74531e-48	856	3583	NA	protein ALP1-like	Predicted transposase
Lsat_1_v5_gn_9_30940	A0A2J6KKC4	AT3G57330.1	3.15683	3.7268e-48	1658	13067	autoinhibited Ca2+-ATPase 11	putative calcium-transporting ATPase 11, plasma membrane-type	FAMILY NOT NAMED // CALCIUM-TRANSPORTING ATPASE 4, PLASMA MEMBRANE-TYPE-RELATED
Lsat_1_v5_gn_7_39460	A0A2J6KAR6	AT2G19770.1	5.33627	6.32543e-47	14.6667	516	profilin 5	LOW QUALITY PROTEIN: profilin-2	profilin (PFN)
Lsat_1_v5_gn_4_73301	A0A2J6KNN4	AT5G62570.2	2.5527	9.54799e-47	823	4254.67	Calmodulin binding protein-like	calmodulin-binding protein 60 A isoform X2	Calmodulin binding protein-like (Calmodulin_bind)
Lsat_1_v5_gn_8_78900	A0A2J6LJW1	AT5G59690.1	2.9341	1.09105e-46	229	1525.67	Histone superfamily protein	histone H4	histone H4 (H4)
Lsat_1_v5_gn_6_42181	A0A2J6JGE8	AT2G34930.1	4.89282	1.8877e-46	61.3333	1604.33	disease resistance family protein / LRR family protein	receptor-like protein EIX2	Leucine Rich Repeat (LRR_1) // Leucine rich repeat N-terminal domain (LRRNT_2) // Leucine rich repeat (LRR_8)
Lsat_1_v5_gn_0_16380	A0A2J6L1I6	AT3G51550.1	3.69856	3.37851e-46	55.6667	625.667	Malectin/receptor-like protein kinase family protein	receptor-like protein kinase FERONIA	Protein tyrosine kinase (Pkinase_Tyr) // Di-glucose binding within endoplasmic reticulum (Malectin)
Lsat_1_v5_gn_5_146340	A0A2J6JSI9	AT4G29210.1	2.86991	3.37851e-46	256.667	1637	gamma-glutamyl transpeptidase 4	glutathione hydrolase 3	Glutathione gamma-glutamylcysteinyltransferase / Phytochelatin synthase // Gamma-glutamyltransferase / Glutamyl transpeptidase // Glutathione hydrolase / Glutathionase
Lsat_1_v5_gn_8_125180	A0A2J6L6V4	AT5G42510.1	3.25114	2.73626e-45	86.3333	717.333	Disease resistance-responsive (dirigent-like protein) family protein	dirigent protein 22	NUCLEOPORIN-RELATED // DIRIGENT PROTEIN 20-RELATED
Lsat_1_v5_gn_4_184641	A0A2J6KCG8	AT5G14360.1	2.8659	3.90291e-45	815.667	5254.67	Ubiquitin-like superfamily protein	BAG family molecular chaperone regulator 2	UBIQUITIN // SUBFAMILY NOT NAMED
Lsat_1_v5_gn_7_53320	A0A2J6KK53	AT5G57710.1	3.44634	1.07477e-44	1284	12485	Double Clp-N motif-containing P-loop nucleoside triphosphate hydrolases superfamily protein	protein SUPPRESSOR OF MAX2 1	ATP-DEPENDENT CLP PROTEASE // HEAT SHOCK PROTEIN 104
Lsat_1_v5_gn_3_120981	A0A2J6K1V2	AT1G06620.1	3.0385	2.07023e-44	77.6667	558.667	2-oxoglutarate (2OG) and Fe(II)-dependent oxygenase superfamily protein	1-aminocyclopropane-1-carboxylate oxidase homolog 1	OXIDOREDUCTASE, 2OG-FE II OXYGENASE FAMILY PROTEIN // 1-AMINOCYCLOPROPANE-1-CARBOXYLATE OXIDASE HOMOLOG 10-RELATED
Lsat_1_v5_gn_4_33240	A0A2J6KR23	AT5G53130.1	4.09158	2.66678e-42	39	583	cyclic nucleotide gated channel 1	cyclic nucleotide-gated ion channel 1	VOLTAGE AND LIGAND GATED POTASSIUM CHANNEL // CYCLIC NUCLEOTIDE-GATED ION CHANNEL 1
Lsat_1_v5_gn_2_131920	A0A2J6JJH7	AT3G61250.1	3.19333	3.31982e-42	295	2338.67	myb domain protein 17	transcription factor MYB17	MYB TRANSCRIPTION FACTOR-RELATED
Lsat_1_v5_gn_2_130781	A0A2J6LYA1	AT5G11590.1	3.55705	6.41428e-42	179.667	1833	Integrase-type DNA-binding superfamily protein	ethylene-responsive transcription factor ERF027	ETHYLENE-RESPONSIVE TRANSCRIPTION FACTOR ERF025-RELATED
Lsat_1_v5_gn_5_160840	A0A2J6JYR0	AT3G10300.3	2.07666	9.55875e-42	3237.33	12031.7	Calcium-binding EF-hand family protein	calcium-binding protein CBP	CALPAIN
Lsat_1_v5_gn_7_61641	A0A2J6JYZ6	AT5G64130.1	3.16552	1.06791e-41	601.333	4792.67	cAMP-regulated phosphoprotein 19-related protein	uncharacterized protein LOC111889457	ENDOSULFINE // SUBFAMILY NOT NAMED
Lsat_1_v5_gn_5_63761	A0A2J6KQG1	AT1G80490.2	4.12061	1.99504e-41	174	2677	TOPLESS-related 1	probable receptor-like protein kinase At1g30570 isoform X2	WD40 REPEAT PROTEIN // SUBFAMILY NOT NAMED
Lsat_1_v5_gn_7_85020	A0A2J6LW25	NA	2.5234	4.78846e-41	4484	22817.3	NA	cysteine-rich and transmembrane domain-containing protein WIH2	FAMILY NOT NAMED // CYSTM1 FAMILY PROTEIN A-RELATED
Lsat_1_v5_gn_7_100181	A0A2J6MF60	AT1G78570.1	2.12005	5.80206e-41	2335.67	8900	rhamnose biosynthesis 1	trifunctional UDP-glucose 4,6-dehydratase/UDP-4-keto-6-deoxy-D-glucose 3,5-epimerase/UDP-4-keto-L-rhamnose-reductase RHM1	UDP-glucose 4,6-dehydratase (RHM)
Lsat_1_v5_gn_9_39381	A0A2J6KTT0	AT3G56400.1	2.54728	7.94532e-41	643.667	3274	WRKY DNA-binding protein 70	probable WRKY transcription factor 70 isoform X1	WRKY DNA -binding domain (WRKY)
Lsat_1_v5_gn_9_21161	A0A2J6KDG2	AT1G07880.2	2.25179	1.03978e-40	2550.67	10714	Protein kinase superfamily protein	mitogen-activated protein kinase homolog NTF6 isoform X2	MITOGEN-ACTIVATED PROTEIN KINASE 13
Lsat_1_v5_gn_2_54320	A0A2J6M7W8	AT5G06370.1	2.5416	1.57428e-40	1557	8022.67	NC domain-containing protein-related	protein LEAD-SENSITIVE 1	Phosphatidylcholine--retinol O-acyltransferase / Retinyl ester synthase
Lsat_1_v5_gn_4_168440	A0A2J6JUP0	AT5G66900.1	2.96688	5.04216e-40	1172.33	8139	Disease resistance protein (CC-NBS-LRR class) family	probable disease resistance protein At5g66900 isoform X2	Arabidopsis broad-spectrum mildew resistance protein RPW8 (RPW8) // AAA domain (AAA_22)
Lsat_1_v5_gn_7_18721	A0A2J6MGS5	AT4G21380.1	2.79306	9.44504e-40	397	2428.67	receptor kinase 3	receptor-like serine/threonine-protein kinase SD1-8	FAMILY NOT NAMED // RECEPTOR-LIKE SERINE/THREONINE-PROTEIN KINASE SD1-6-RELATED
Lsat_1_v5_gn_2_35581	A0A2J6JPZ0	AT5G21990.1	2.4892	1.39417e-39	1240	6157	Tetratricopeptide repeat (TPR)-like superfamily protein	outer envelope protein 61	PEPTIDYL-PROLYL CIS-TRANS ISOMERASE // OUTER ENVELOPE PROTEIN 61, CHLOROPLASTIC
Lsat_1_v5_gn_9_123581	A0A2J6KLH6	AT5G66900.1	2.45191	2.29073e-39	385.667	1853.33	Disease resistance protein (CC-NBS-LRR class) family	probable disease resistance protein At5g66900	LEUCINE-RICH REPEAT-CONTAINING PROTEIN // SUBFAMILY NOT NAMED
Lsat_1_v5_gn_1_77681	A0A2J6M6C1	AT3G21070.2	2.38376	6.31441e-39	2038	9402	NAD kinase 1	NAD(H) kinase 1 isoform X2	FAMILY NOT NAMED // ATP-NADH KINASE YEF1-RELATED
Lsat_1_v5_gn_9_108061	A0A2J6L135	AT4G39150.2	2.78376	7.7406e-39	1019	6228	DNAJ heat shock N-terminal domain-containing protein	chaperone protein dnaJ 10 isoform X2	DNAJ HOMOLOG SUBFAMILY C MEMBER // DNAJ HEAT SHOCK N-TERMINAL DOMAIN-CONTAINING PROTEIN
Lsat_1_v5_gn_2_841	A0A2J6L2U4	AT5G45470.1	2.28126	1.39833e-38	1241.67	5328.33	Protein of unknown function (DUF594)	uncharacterized protein LOC111905544	Protein of unknown function, DUF594 (DUF594) // Domain of unknown function (DUF4220) (DUF4220)
Lsat_1_v5_gn_3_21200	A0A2J6M855	AT4G34135.1	2.32873	1.39833e-38	1168.67	5163.67	UDP-glucosyltransferase 73B2	UDP-glucosyl transferase 73B2	GLUCOSYL/GLUCURONOSYL TRANSFERASES // SUBFAMILY NOT NAMED
Lsat_1_v5_gn_8_40680	A0A2J6LGJ3	AT5G17680.1	3.22406	4.73853e-38	1025.33	8543.33	disease resistance protein (TIR-NBS-LRR class), putative	disease resistance protein RPV1-like isoform X5	NACHT domain (NACHT) // TIR domain (TIR_2)
Lsat_1_v5_gn_4_172260	A0A2J6KYB5	AT5G39040.1	3.20889	6.42883e-38	331.667	2733.33	transporter associated with antigen processing protein 2	ABC transporter B family member 27	Peptide-transporting ATPase
Lsat_1_v5_gn_5_6881	A0A2J6KN71	AT5G54310.1	2.49137	7.28475e-38	135.667	668.667	ARF-GAP domain 5	ADP-ribosylation factor GTPase-activating protein AGD5	PROTEIN W09D10.1
Lsat_1_v5_gn_9_72780	A0A2J6LE46	AT1G78280.1	2.74251	1.13386e-37	979.667	5804.67	transferases, transferring glycosyl groups	F-box protein At1g78280	PHOSPHATIDYLSERINE RECEPTOR // BIFUNCTIONAL ARGININE DEMETHYLASE AND LYSYL-HYDROXYLASE JMJD6
Lsat_1_v5_gn_5_73181	A0A2J6JHF7	AT4G20325.1	5.29172	1.79062e-37	15.6667	550.667	NA	ribonuclease H2 subunit B	ribonuclease H2 subunit B (RNASEH2B)
Lsat_1_v5_gn_1_56481	A0A2J6L4Q1	AT5G19010.1	2.49447	4.0347e-37	638.667	3163.33	mitogen-activated protein kinase 16	mitogen-activated protein kinase 15-like	MITOGEN-ACTIVATED PROTEIN KINASE // MITOGEN-ACTIVATED PROTEIN KINASE 16-RELATED // FAMILY NOT NAMED // SUBFAMILY NOT NAMED
Lsat_1_v5_gn_6_29361	A0A2J6JPA9	AT3G09830.1	2.34784	8.29016e-37	3941	17735	Protein kinase superfamily protein	serine/threonine-protein kinase PCRK1	FAMILY NOT NAMED // PROTEIN KINASE FAMILY PROTEIN-RELATED
Lsat_1_v5_gn_2_122160	A0A2J6KPB0	AT3G47570.1	8.48986	8.96976e-37	2	633.667	Leucine-rich repeat protein kinase family protein	receptor kinase-like protein Xa21	Protein kinase domain (Pkinase) // Leucine Rich Repeat (LRR_1) // Leucine rich repeat N-terminal domain (LRRNT_2) // Leucine rich repeat (LRR_8)
Lsat_1_v5_gn_3_115940	A0A2J6M8X6	AT1G79470.1	2.50855	1.10142e-36	1893	9494.33	Aldolase-type TIM barrel family protein	inosine-5'-monophosphate dehydrogenase 2	IMP dehydrogenase / Inosinic acid dehydrogenase
Lsat_1_v5_gn_8_114401	A0A2J6LET8	AT5G36930.1	2.22948	1.24652e-36	1098	4511.33	Disease resistance protein (TIR-NBS-LRR class) family	disease resistance protein RUN1	AAA domain (AAA_22) // TIR domain (TIR_2)
Lsat_1_v5_gn_1_51980	A0A2J6JRI1	AT5G04250.1	2.25301	2.1613e-36	361	1499	Cysteine proteinases superfamily protein	OVARIAN TUMOR DOMAIN-containing deubiquitinating enzyme 12	OTU DOMAIN CONTAINING PROTEIN // SUBFAMILY NOT NAMED
Lsat_1_v5_gn_8_126741	A0A2J6LX32	AT3G03810.1	2.32247	1.82075e-35	210.667	928.667	O-fucosyltransferase family protein	protein EMBRYO SAC DEVELOPMENT ARREST 30 isoform X2	O-FUCOSYLTRANSFERASE-LIKE PROTEIN
Lsat_1_v5_gn_8_99221	A0A2J6LQZ6	AT3G04520.2	3.00835	1.87888e-35	94	666.333	threonine aldolase 2	uncharacterized protein LOC111909815	THREONINE ALDOLASE // LOW SPECIFICITY L-THREONINE ALDOLASE
Lsat_1_v5_gn_5_51660	A0A2J6JXT2	AT1G15780.1	2.49382	3.33508e-35	661	3297.67	NA	mediator of RNA polymerase II transcription subunit 15a isoform X1	KIX domain (KIX_2)
Lsat_1_v5_gn_3_140101	A0A2J6MB67	AT1G01260.2	2.54154	3.83076e-35	807.333	4098	basic helix-loop-helix (bHLH) DNA-binding superfamily protein	transcription factor MTB1	MYC // TRANSCRIPTION FACTOR ABA-INDUCIBLE BHLH-TYPE-RELATED
Lsat_1_v5_gn_1_94121	A0A2J6JM17	AT5G36930.2	3.07178	3.86406e-35	93.6667	693.667	Disease resistance protein (TIR-NBS-LRR class) family	disease resistance protein RPV1	NB-ARC domain (NB-ARC) // Archaeal ATPase (Arch_ATPase) // TIR domain (TIR_2)
Lsat_1_v5_gn_2_57021	A0A2J6LC91	AT3G51550.1	3.7141	1.18571e-34	67.6667	776.667	Malectin/receptor-like protein kinase family protein	receptor-like protein kinase FERONIA	Non-specific serine/threonine protein kinase / Threonine-specific protein kinase
Lsat_1_v5_gn_3_31461	A0A2J6LDT0	AT5G13220.1	3.24928	1.39696e-34	2200	18645	jasmonate-zim-domain protein 10	protein TIFY 9	PROTEIN TIFY 9
Lsat_1_v5_gn_4_10141	A0A2J6MCR6	AT1G14330.1	2.93671	2.83258e-34	1331	9000.33	Galactose oxidase/kelch repeat superfamily protein	LOW QUALITY PROTEIN: F-box/kelch-repeat protein SKIP11-like	FAMILY NOT NAMED // F-BOX/KELCH-REPEAT PROTEIN SKIP11
Lsat_1_v5_gn_9_125101	A0A2J6LSC8	AT5G66900.1	2.80033	3.26189e-34	1620.67	10014.7	Disease resistance protein (CC-NBS-LRR class) family	probable disease resistance protein At5g66900	LEUCINE-RICH REPEAT-CONTAINING PROTEIN // SUBFAMILY NOT NAMED
Lsat_1_v5_gn_1_37841	A0A2J6MCF9	AT1G19180.1	3.60052	3.88059e-34	1385.33	14906	jasmonate-zim-domain protein 1	protein TIFY 10A	jasmonate ZIM domain-containing protein (JAZ)
Lsat_1_v5_gn_8_98880	A0A2J6K4M0	AT1G26910.1	3.12239	3.88059e-34	6173	47795	Ribosomal protein L16p/L10e family protein	60S ribosomal protein L10	large subunit ribosomal protein L10e (RP-L10e, RPL10)
Lsat_1_v5_gn_1_27080	A0A2J6LBD8	AT5G60200.1	4.57882	4.8714e-34	52.6667	1129	TARGET OF MONOPTEROS 6	dof zinc finger protein DOF1.7	Dof domain, zinc finger (zf-Dof)
Lsat_1_v5_gn_8_33880	A0A2J6MEV9	AT1G74170.1	3.09188	5.76296e-34	319.333	2423.33	receptor like protein 13	receptor like protein 21 isoform X1	Leucine-rich repeat protein // Protein phosphatase 1, regulatory subunit, and related proteins
Lsat_1_v5_gn_5_50020	A0A2J6KIE7	AT3G46290.1	4.71693	7.6559e-34	14	323.667	hercules receptor kinase 1	receptor-like protein kinase HERK 1 isoform X1	Non-specific serine/threonine protein kinase / Threonine-specific protein kinase
Lsat_1_v5_gn_8_143701	A0A2J6LXG9	AT3G25810.1	3.49347	8.25976e-34	933	9228.33	Terpenoid cyclases/Protein prenyltransferases superfamily protein	R-linalool synthase QH1, chloroplastic	(-)-alpha-terpineol synthase (E4.2.3.111)
Lsat_1_v5_gn_6_94020	A0A2J6LU11	AT4G16820.1	2.57319	1.04756e-33	292	1505.33	alpha/beta-Hydrolases superfamily protein	phospholipase A1-Ibeta2, chloroplastic	FAMILY NOT NAMED // PHOSPHOLIPASE A1-IBETA2, CHLOROPLASTIC
Lsat_1_v5_gn_6_53901	A0A2J6LXW2	AT2G34930.1	3.08262	1.13864e-33	90	664.667	disease resistance family protein / LRR family protein	receptor-like protein EIX2	Leucine Rich Repeat (LRR_1) // Leucine rich repeat N-terminal domain (LRRNT_2) // Leucine rich repeat (LRR_8)
Lsat_1_v5_gn_4_94081	A0A2J6KUA4	AT2G05940.1	3.38446	2.26296e-33	798	7442	Protein kinase superfamily protein	probable serine/threonine-protein kinase PBL12	interleukin-1 receptor-associated kinase 4 (IRAK4)
Lsat_1_v5_gn_6_92840	A0A2J6LU04	AT4G17500.1	2.48048	3.73476e-33	1389.33	6853	ethylene responsive element binding factor 1	ethylene-responsive transcription factor 1A	FAMILY NOT NAMED // ETHYLENE-RESPONSIVE TRANSCRIPTION FACTOR 15-RELATED
Lsat_1_v5_gn_4_99521	A0A2J6LN57	AT1G59870.1	2.00777	4.21244e-33	8248.33	29106.3	ABC-2 and Plant PDR ABC-type transporter family protein	ABC transporter G family member 36	ATP-BINDING CASSETTE TRANSPORTER // ABC TRANSPORTER G FAMILY MEMBER 29
Lsat_1_v5_gn_5_127760	A0A2J6LIL4	AT5G53760.2	2.41797	7.02821e-33	327.667	1547.67	Seven transmembrane MLO family protein	MLO-like protein 11	MLO-LIKE PROTEIN 11-RELATED
Lsat_1_v5_gn_3_64980	A0A2J6LRP7	AT1G35710.1	2.90909	7.15314e-33	71.6667	472.333	Protein kinase family protein with leucine-rich repeat domain	probable leucine-rich repeat receptor-like protein kinase At1g35710	Leucine-rich repeat protein // Serine/threonine protein kinase
Lsat_1_v5_gn_4_124580	A0A2J6KYV6	AT3G50060.1	4.54794	8.44785e-33	37.6667	762.667	myb domain protein 77	transcription factor MYB44	MYB-LIKE DNA-BINDING PROTEIN MYB // SUBFAMILY NOT NAMED
Lsat_1_v5_gn_1_102041	A0A2J6MEU6	AT5G36930.2	5.39905	9.15356e-33	56	2155.67	Disease resistance protein (TIR-NBS-LRR class) family	disease resistance protein RUN1	LEUCINE-RICH REPEAT-CONTAINING PROTEIN // SUBFAMILY NOT NAMED
Lsat_1_v5_gn_1_1820	A0A2J6JMX0	AT5G54860.1	2.59522	1.22436e-32	477.333	2554.67	Major facilitator superfamily protein	probable folate-biopterin transporter 4	FOLATE-BIOPTERIN TRANSPORTER 4-RELATED
Lsat_1_v5_gn_9_16761	A0A2J6LWN1	AT5G48410.1	4.79025	1.60588e-32	41.3333	1014	glutamate receptor 1.3	glutamate receptor 1.2	IONOTROPIC GLUTAMATE RECEPTOR // GLUTAMATE RECEPTOR IIA-RELATED // GLUTAMATE RECEPTOR 2.1-RELATED
Lsat_1_v5_gn_3_11620	A0A2J6K527	AT1G64060.1	2.34366	2.48199e-32	243	1082.33	respiratory burst oxidase protein F	respiratory burst oxidase homolog protein A	RESPIRATORY BURST OXIDASE HOMOLOG PROTEIN F-RELATED
Lsat_1_v5_gn_6_108781	A0A2J6KJY9	AT1G58370.1	2.38743	6.8514e-32	258.333	1187.33	glycosyl hydrolase family 10 protein / carbohydrate-binding domain-containing protein	endo-1,4-beta-xylanase 1	Glycosyl hydrolase family 10 (Glyco_hydro_10) // Carbohydrate binding domain (CBM_4_9)
Lsat_1_v5_gn_8_160700	A0A2J6KUR9	AT1G59650.1	2.57095	4.43114e-31	234.667	1219.67	Protein of unknown function (DUF1336)	uncharacterized protein LOC111921104	FAMILY NOT NAMED // CW14 PROTEIN
Lsat_1_v5_gn_7_109401	A0A2J6KPW0	AT3G59240.1	2.80194	4.72008e-31	120.333	739.667	RNI-like superfamily protein	F-box/LRR-repeat protein At3g59190	F-box domain (F-box) // Leucine Rich Repeat (LRR_2) // FBD (FBD)
Lsat_1_v5_gn_3_31781	A0A2J6LE65	AT5G13160.1	2.00754	7.09652e-31	1084	3846	Protein kinase superfamily protein	serine/threonine-protein kinase PBS1	serine/threonine-protein kinase PBS1 (PBS1)
Lsat_1_v5_gn_8_107560	A0A2J6JQ78	AT1G03940.1	14.2508	1.03652e-30	0	3159.33	HXXXD-type acyl-transferase family protein	malonyl-coenzyme A:anthocyanin 3-O-glucoside-6''-O-malonyltransferase	Anthocyanin 6''-O-malonyltransferase / 3MaT
Lsat_1_v5_gn_1_59520	A0A2J6MIB6	AT1G64760.2	2.14406	1.33416e-30	1217	4723	O-Glycosyl hydrolases family 17 protein	glucan endo-1,3-beta-glucosidase 8-like	GLUCAN ENDO-1,3-BETA-GLUCOSIDASE 5
Lsat_1_v5_gn_1_99060	A0A2J6MF40	AT5G36930.2	14.2508	1.85716e-30	0	3170	Disease resistance protein (TIR-NBS-LRR class) family	disease resistance protein RUN1	LEUCINE-RICH REPEAT-CONTAINING PROTEIN // SUBFAMILY NOT NAMED // SUBFAMILY NOT NAMED
Lsat_1_v5_gn_3_117600	A0A2J6M9E8	AT3G14470.1	4.73228	1.85716e-30	13.6667	317	NB-ARC domain-containing disease resistance protein	putative disease resistance RPP13-like protein 1	LEUCINE-RICH REPEAT-CONTAINING PROTEIN // SUBFAMILY NOT NAMED
Lsat_1_v5_gn_1_34161	A0A2J6MG88	AT1G04250.1	3.02664	2.23639e-30	162.667	1181.33	AUX/IAA transcriptional regulator family protein	auxin-responsive protein IAA17	AUXIN-RESPONSIVE PROTEIN IAA15
Lsat_1_v5_gn_8_112841	A0A2J6LER4	AT1G63880.1	2.29406	2.26703e-30	412	1772.67	Disease resistance protein (TIR-NBS-LRR class) family	disease resistance protein RUN1 isoform X2	AAA domain (AAA_22) // TIR domain (TIR_2) // Leucine rich repeat (LRR_8)
Lsat_1_v5_gn_2_105900	A0A2J6L5K8	AT1G52340.1	4.44027	2.94961e-30	15.6667	301.333	NAD(P)-binding Rossmann-fold superfamily protein	xanthoxin dehydrogenase	Isopiperitenol dehydrogenase // Carveol dehydrogenase // Xanthoxin dehydrogenase / Xanthoxin oxidase
Lsat_1_v5_gn_4_23981	A0A2J6L207	AT1G14710.2	2.78034	4.36665e-30	886.667	5358.67	hydroxyproline-rich glycoprotein family protein	RNA demethylase ALKBH10B isoform X2	HYDROXYPROLINE-RICH GLYCOPROTEIN-LIKE PROTEIN
Lsat_1_v5_gn_3_12421	A0A2J6JPX9	AT5G49330.1	5.46245	4.519e-30	146.333	5604.33	myb domain protein 111	transcription factor MYB8	MYB-LIKE DNA-BINDING PROTEIN MYB // SUBFAMILY NOT NAMED
Lsat_1_v5_gn_5_6620	A0A2J6KN85	AT2G20900.2	2.07167	5.19192e-30	356.333	1319.33	diacylglycerol kinase 5	diacylglycerol kinase 5	DIACYLGLYCEROL KINASE // DIACYLGLYCEROL KINASE 5-RELATED
Lsat_1_v5_gn_8_28060	A0A2J6JIH8	AT1G20510.1	3.56398	1.25535e-29	1654	17179	OPC-8:0 CoA ligase1	4-coumarate--CoA ligase-like 5	FAMILY NOT NAMED // 4-COUMARATE--COA LIGASE-LIKE 2-RELATED
Lsat_1_v5_gn_8_11680	A0A2J6KXY9	AT5G05580.1	2.53561	2.08163e-29	9751.33	50259.3	fatty acid desaturase 8	omega-3 fatty acid desaturase, chloroplastic	Delta(12)-fatty acid dehydrogenase / Linoleate Delta-12-fatty acid acetylenase (desaturase)
Lsat_1_v5_gn_2_4860	A0A2J6L716	AT4G27190.1	2.38482	2.34549e-29	558.667	2583.67	NB-ARC domain-containing disease resistance protein	uncharacterized protein LOC111915505	LEUCINE-RICH REPEAT-CONTAINING PROTEIN // SUBFAMILY NOT NAMED
Lsat_1_v5_gn_4_173220	A0A2J6MBT8	AT5G60920.1	2.44712	2.68539e-29	123.333	590.667	COBRA-like extracellular glycosyl-phosphatidyl inositol-anchored protein family	protein COBRA	COBRA-like protein (COBRA)
Lsat_1_v5_gn_3_36200	A0A2J6K9J5	AT2G43020.1	5.14815	6.29066e-29	402.333	12588.3	polyamine oxidase 2	polyamine oxidase 2 isoform X1	polyamine oxidase (PAO4, PAO3, PAO2)
Lsat_1_v5_gn_9_65460	A0A2J6K7W7	AT2G16050.1	3.06323	1.08426e-28	619.333	4620	Cysteine/Histidine-rich C1 domain family protein	uncharacterized protein LOC111885223	THIOREDOXIN // SUBFAMILY NOT NAMED
Lsat_1_v5_gn_1_80901	A0A2J6KKQ4	AT5G59700.1	4.27697	1.53738e-28	29	503.333	Protein kinase superfamily protein	probable receptor-like protein kinase At5g59700	Non-specific serine/threonine protein kinase / Threonine-specific protein kinase
Lsat_1_v5_gn_4_84480	A0A2J6JSY6	AT5G07300.1	2.60591	1.5888e-28	609	3287	Calcium-dependent phospholipid-binding Copine family protein	protein BONZAI 1	COPINE // PROTEIN BONZAI 3
Lsat_1_v5_gn_9_5880	A0A2J6KWH5	AT3G62700.1	4.55717	1.62838e-28	33.6667	690	multidrug resistance-associated protein 10	ABC transporter C family member 14	FAMILY NOT NAMED // ABC TRANSPORTER C FAMILY MEMBER 14-RELATED
Lsat_1_v5_gn_9_35080	A0A2J6KD92	AT1G45616.1	4.09392	1.81983e-28	134.333	2039.67	receptor like protein 6	receptor-like protein 7	FAMILY NOT NAMED // DISEASE RESISTANCE FAMILY PROTEIN/LRR FAMILY PROTEIN-RELATED
Lsat_1_v5_gn_1_64481	A0A2J6K6B8	AT2G28110.1	2.13851	1.89666e-28	220.667	856.667	Exostosin family protein	probable glucuronoxylan glucuronosyltransferase F8H	GLUCURONOXYLAN GLUCURONOSYLTRANSFERASE F8H-RELATED
Lsat_1_v5_gn_2_66601	A0A2J6KZK0	AT1G45616.1	2.76039	4.20443e-28	294.667	1765.33	receptor like protein 6	receptor-like protein 7	Leucine-rich repeat protein // Ras suppressor protein (contains leucine-rich repeats)
Lsat_1_v5_gn_2_130960	A0A2J6K102	AT5G12480.2	13.5358	8.58349e-28	0	1913.33	calmodulin-domain protein kinase 7	calcium-dependent protein kinase 7	SERINE/THREONINE-PROTEIN KINASE // CALCIUM-DEPENDENT PROTEIN KINASE 14
Lsat_1_v5_gn_6_31481	A0A2J6K3D3	AT5G17860.1	3.44482	9.4738e-28	22	209	calcium exchanger 7	cation/calcium exchanger 1	NA+/CA2+ K+ INDEPENDENT EXCHANGER // CATION/CALCIUM EXCHANGER 1
Lsat_1_v5_gn_2_127400	A0A2J6JTD5	AT5G01960.1	2.48824	1.24936e-27	702.333	3463	RING/U-box superfamily protein	E3 ubiquitin-protein ligase RNFT1	UNCHARACTERIZED RING FINGER-CONTAINING PROTEIN // SUBFAMILY NOT NAMED
Lsat_1_v5_gn_0_33241	A0A2J6K6L0	AT5G01750.2	13.5205	1.32104e-27	0	1904.33	Protein of unknown function (DUF567)	protein LURP-one-related 10	FAMILY NOT NAMED // PROTEIN LURP-ONE-RELATED 1-RELATED
Lsat_1_v5_gn_6_115280	A0A2J6L9T6	AT3G18670.1	2.37586	1.35589e-27	727.333	3344	Ankyrin repeat family protein	uncharacterized protein LOC111914144 isoform X1	FAMILY NOT NAMED // ANKYRIN REPEAT FAMILY PROTEIN
Lsat_1_v5_gn_6_15141	A0A2J6M579	AT3G21430.2	2.02778	1.62763e-27	463.667	1665.67	DNA binding	protein ALWAYS EARLY 3 isoform X2	LIN-9 // PROTEIN LIN-9 HOMOLOG
Lsat_1_v5_gn_6_57841	A0A2J6MJB2	AT1G60690.1	2.44079	1.68414e-27	638.667	3013.33	NAD(P)-linked oxidoreductase superfamily protein	auxin-induced protein PCNT115	ALDO/KETO REDUCTASE // ALDO-KETO REDUCTASE 1-RELATED
Lsat_1_v5_gn_6_42360	A0A2J6JG76	AT5G45470.1	13.6688	2.0139e-27	0	2124.33	Protein of unknown function (DUF594)	uncharacterized protein LOC122194705	Protein of unknown function, DUF594 (DUF594) // Domain of unknown function (DUF4220) (DUF4220)
Lsat_1_v5_gn_2_66801	A0A2J6KZI9	AT3G05290.1	2.68025	2.45368e-27	661.667	3762.67	peroxisomal adenine nucleotide carrier 1	peroxisomal adenine nucleotide carrier 1	PEROXISOMAL ADENINE NUCLEOTIDE CARRIER 1-RELATED
Lsat_1_v5_gn_8_134801	A0A2J6KNM5	AT5G12420.1	4.20171	2.79695e-27	14	223.333	O-acyltransferase (WSD1-like) family protein	wax ester synthase/diacylglycerol acyltransferase 4 isoform X3	Wax ester synthase-like Acyl-CoA acyltransferase domain (WES_acyltransf) // Protein of unknown function (DUF1298) (DUF1298)
Lsat_1_v5_gn_5_102060	A0A2J6LLE1	AT5G27920.1	2.51547	3.2886e-27	124.667	622.333	F-box family protein	F-box/LRR-repeat protein 3	pectinesterase (E3.1.1.11) // F-box and leucine-rich repeat protein 2/20 (FBXL2_20)
Lsat_1_v5_gn_2_124860	A0A2J6M298	AT5G05600.1	4.06416	8.55918e-27	244.667	3663	2-oxoglutarate (2OG) and Fe(II)-dependent oxygenase superfamily protein	jasmonate-induced oxygenase 2	Flavonol synthase / FLS
Lsat_1_v5_gn_0_19660	A0A2J6KZM1	AT3G14460.1	4.14424	9.1152e-27	13.3333	207.667	LRR and NB-ARC domains-containing disease resistance protein	putative disease resistance protein At3g14460	LEUCINE-RICH REPEAT-CONTAINING PROTEIN // SUBFAMILY NOT NAMED
Lsat_1_v5_gn_3_28980	A0A2J6KFT4	AT1G70520.1	5.18256	1.24078e-26	10	310	cysteine-rich RLK (RECEPTOR-like protein kinase) 2	cysteine-rich receptor-like protein kinase 2	CYSTEINE-RICH RECEPTOR-LIKE PROTEIN KINASE 2
Lsat_1_v5_gn_9_32260	A0A2J6KKD5	AT5G05140.1	2.56852	1.55998e-26	445	2337	Transcription elongation factor (TFIIS) family protein	probable mediator of RNA polymerase II transcription subunit 26b isoform X4	TRANSCRIPTION ELONGATION FACTOR B POLYPEPTIDE 3 // MEDIATOR OF RNA POLYMERASE II TRANSCRIPTION SUBUNIT 26A-RELATED
Lsat_1_v5_gn_5_137041	A0A2J6LID2	AT1G19180.1	4.45713	2.90902e-26	234	4588	jasmonate-zim-domain protein 1	protein TIFY 10A	PROTEIN TIFY 10A-RELATED
Lsat_1_v5_gn_5_14220	A0A2J6MHR2	AT3G48240.1	2.59562	3.05863e-26	165.333	881.667	Octicosapeptide/Phox/Bem1p family protein	uncharacterized protein LOC111904798	PB1 domain (PB1)
Lsat_1_v5_gn_4_33781	A0A2J6KQU9	AT2G46510.1	2.60271	3.36821e-26	3489.33	18809	ABA-inducible BHLH-type transcription factor	transcription factor MTB1	MYC // TRANSCRIPTION FACTOR ABA-INDUCIBLE BHLH-TYPE-RELATED
Lsat_1_v5_gn_1_93600	A0A2J6JM18	AT5G36930.2	2.46739	3.44517e-26	80	389	Disease resistance protein (TIR-NBS-LRR class) family	disease resistance protein RUN1 isoform X1	LEUCINE-RICH REPEAT-CONTAINING PROTEIN // SUBFAMILY NOT NAMED
Lsat_1_v5_gn_3_69800	A0A2J6JKC4	AT4G08850.1	3.8874	3.49616e-26	411.667	5478.67	Leucine-rich repeat receptor-like protein kinase family protein	probable leucine-rich repeat receptor-like protein kinase At1g35710	Protein kinase domain (Pkinase) // Leucine Rich Repeat (LRR_1) // Protein tyrosine kinase (Pkinase_Tyr) // Leucine rich repeat N-terminal domain (LRRNT_2) // Leucine rich repeat (LRR_8)
Lsat_1_v5_gn_4_3961	A0A2J6MAS4	AT5G50200.2	2.13405	3.51992e-26	128.667	495	nitrate transmembrane transporters	high-affinity nitrate transporter 3.1	FAMILY NOT NAMED // HIGH-AFFINITY NITRATE TRANSPORTER 3.1-RELATED
Lsat_1_v5_gn_5_26620	NA	AT1G75390.1	3.89857	5.47121e-26	25.3333	333.667	basic leucine-zipper 44	bZIP transcription factor 11	CAMP-RESPONSE ELEMENT BINDING PROTEIN-RELATED // SUBFAMILY NOT NAMED
Lsat_1_v5_gn_2_130880	A0A2J6LYA9	AT5G52020.1	7.20441	5.70802e-26	3	393.333	Integrase-type DNA-binding superfamily protein	ethylene-responsive transcription factor ERF026	ETHYLENE-RESPONSIVE TRANSCRIPTION FACTOR ERF025-RELATED
Lsat_1_v5_gn_1_60601	A0A2J6L4Q4	AT1G47890.1	3.60926	7.02994e-26	28	300.667	receptor like protein 7	receptor-like protein 7	RECEPTOR LIKE PROTEIN 54
Lsat_1_v5_gn_9_102560	A0A2J6JYA3	AT4G12710.1	4.49762	1.01833e-25	74.6667	1499.67	ARM repeat superfamily protein	U-box domain-containing protein 1	ARM REPEAT PROTEIN
Lsat_1_v5_gn_7_102060	A0A2J6MFF0	AT1G53440.1	2.35501	1.38014e-25	2239.33	10144	Leucine-rich repeat transmembrane protein kinase	probable LRR receptor-like serine/threonine-protein kinase At1g53430	Serine/threonine protein kinase // Serine/threonine protein kinase // Serine/threonine protein kinase/TGF-beta stimulated factor
Lsat_1_v5_gn_5_152721	A0A2J6JU52	AT4G32520.1	2.19061	1.94759e-25	113	452.667	serine hydroxymethyltransferase 3	serine hydroxymethyltransferase 3, chloroplastic	Glycine hydroxymethyltransferase / Threonine aldolase
Lsat_1_v5_gn_3_103061	A0A2J6LJU7	AT1G17020.1	6.50198	3.87753e-25	3.66667	290.667	senescence-related gene 1	protein SRG1	2-OXOGLUTARATE (2OG) AND FE(II)-DEPENDENT OXYGENASE SUPERFAMILY PROTEIN-RELATED
Lsat_1_v5_gn_1_76340	A0A2J6M6F8	AT3G03080.1	5.42875	4.01164e-25	23	862.333	Zinc-binding dehydrogenase family protein	2-alkenal reductase (NADP(+)-dependent)	Allyl-alcohol dehydrogenase // 2-alkenal reductase (NADP(+)) / NADPH-dependent alkenal/one oxidoreductase // 2-alkenal reductase (NAD(P)(+)) / NADPH:2-alkenal alpha,beta-hydrogenase
Lsat_1_v5_gn_0_13600	A0A2J6K6U6	AT5G01750.2	13.2492	4.30021e-25	0	1600.33	Protein of unknown function (DUF567)	protein LURP-one-related 10	FAMILY NOT NAMED // PROTEIN LURP-ONE-RELATED 1-RELATED
Lsat_1_v5_gn_4_31741	A0A2J6MK14	AT1G01140.1	2.55504	8.17192e-25	2158	11264.3	CBL-interacting protein kinase 9	CBL-interacting serine/threonine-protein kinase 9	SERINE/THREONINE KINASE // SUBFAMILY NOT NAMED
Lsat_1_v5_gn_8_14940	A0A2J6KXI7	AT3G55550.1	4.85017	1.30393e-24	76.3333	1979.67	Concanavalin A-like lectin protein kinase family protein	L-type lectin-domain containing receptor kinase S.4	FAMILY NOT NAMED // L-TYPE LECTIN-DOMAIN CONTAINING RECEPTOR KINASE S.4
Lsat_1_v5_gn_3_18800	A0A2J6KA42	AT4G17940.1	2.59213	1.34151e-24	148	787.667	Tetratricopeptide repeat (TPR)-like superfamily protein	uncharacterized protein LOC111884184	CARBOXYLATE CLAMP-TETRATRICOPEPTIDE REPEAT PROTEIN
Lsat_1_v5_gn_5_152761	A0A2J6JWA0	AT5G01210.1	3.00542	1.49636e-24	612.333	4318.33	HXXXD-type acyl-transferase family protein	protein ENHANCED PSEUDOMONAS SUSCEPTIBILITY 1	Quinate O-hydroxycinnamoyltransferase / Hydroxycinnamoyl coenzyme A-quinate transferase
Lsat_1_v5_gn_2_19861	A0A2J6LT72	AT2G36690.1	5.56499	2.00984e-24	4.66667	192.333	2-oxoglutarate (2OG) and Fe(II)-dependent oxygenase superfamily protein	probable 2-oxoglutarate-dependent dioxygenase SLC1	Thebaine 6-O-demethylase // Flavanone 3-dioxygenase / Naringenin,2-oxoglutarate:oxygen oxidoreductase (3-hydroxylating)
Lsat_1_v5_gn_3_6260	A0A2J6K537	AT5G41350.1	3.57428	2.10683e-24	201	2159.33	RING/U-box superfamily protein	probable E3 ubiquitin-protein ligase RHB1A	RING FINGER CONTAINING PROTEIN // SUBFAMILY NOT NAMED
Lsat_1_v5_gn_1_122940	A0A2J6KQM7	AT4G21450.1	2.85518	2.1621e-24	1870	12094.3	PapD-like superfamily protein	vesicle-associated protein 4-2	VESICLE-ASSOCIATED MEMBRANE PROTEIN-ASSOCIATED PROTEIN // VESICLE-ASSOCIATED PROTEIN 4-1
Lsat_1_v5_gn_5_164201	A0A2J6JG33	AT3G57930.1	2.05247	2.38358e-24	527	1903.67	NA	uncharacterized protein LOC111897881	FAMILY NOT NAMED // EXPRESSED PROTEIN
Lsat_1_v5_gn_4_167181	A0A2J6JUS3	AT5G38990.1	5.02266	2.86624e-24	8.66667	248.667	Malectin/receptor-like protein kinase family protein	probable receptor-like protein kinase At5g38990	Non-specific serine/threonine protein kinase / Threonine-specific protein kinase
Lsat_1_v5_gn_3_53980	A0A2J6LD47	AT1G73630.1	2.21736	3.53605e-24	11433.3	47166.7	EF hand calcium-binding protein family	calcium-binding allergen Ole e 8	CALCIUM-BINDING PROTEIN CML25-RELATED
Lsat_1_v5_gn_0_40461	A0A2J6LUC1	AT3G06910.1	12.6828	4.40501e-24	0	1066.67	UB-like protease 1A	uncharacterized protein LOC111904992 isoform X2	Ulp1 peptidase / Ulp1 protease
Lsat_1_v5_gn_8_32880	A0A2J6MEQ9	AT1G21270.1	2.19895	4.40501e-24	869.667	3538.33	wall-associated kinase 2	wall-associated receptor kinase 2	Protein kinase domain (Pkinase) // Calcium-binding EGF domain (EGF_CA) // Wall-associated kinase (WAK) // Wall-associated receptor kinase galacturonan-binding (GUB_WAK_bind)
Lsat_1_v5_gn_9_30961	A0A2J6KKC2	AT5G04160.1	3.48231	4.74547e-24	74.6667	742.333	Nucleotide-sugar transporter family protein	UDP-URONIC ACID TRANSPORTER 1	SOLUTE CARRIER FAMILY 35 // SUBFAMILY NOT NAMED
Lsat_1_v5_gn_9_11801	A0A2J6KGH4	ATCG00490.1	7.49741	6.11284e-24	1.66667	263	ribulose-bisphosphate carboxylases	ribulose-1,5-bisphosphate carboxylase/oxygenase large subunit	RIBOSOMAL PROTEIN S15, BACTERIAL AND ORGANELLAR // RIBULOSE BISPHOSPHATE CARBOXYLASE LARGE CHAIN-RELATED
Lsat_1_v5_gn_8_41240	A0A2J6LGL2	AT1G77420.1	2.8774	7.18294e-24	516.333	3363.33	alpha/beta-Hydrolases superfamily protein	caffeoylshikimate esterase	PHOSPHOLIPASE-RELATED // ALPHA/BETA-HYDROLASE-LIKE PROTEIN
Lsat_1_v5_gn_1_94481	A0A2J6JM42	AT5G36930.1	2.46851	7.62725e-24	206.667	997	Disease resistance protein (TIR-NBS-LRR class) family	disease resistance protein RPV1 isoform X2	LEUCINE-RICH REPEAT-CONTAINING PROTEIN // SUBFAMILY NOT NAMED
Lsat_1_v5_gn_8_48740	A0A2J6LRI8	AT5G17680.1	2.24104	9.16788e-24	450.667	1892.33	disease resistance protein (TIR-NBS-LRR class), putative	disease resistance protein Roq1	LEUCINE-RICH REPEAT-CONTAINING PROTEIN // SUBFAMILY NOT NAMED
Lsat_1_v5_gn_5_30641	A0A2J6M8I2	AT5G10260.1	6.50629	1.00089e-23	2.33333	184.667	RAB GTPase homolog H1E	ras-related protein RABH1e	GTPase Rab6/YPT6/Ryh1, small G protein superfamily
Lsat_1_v5_gn_3_122040	A0A2J6K264	AT1G06620.1	7.55833	1.06701e-23	1.66667	272	2-oxoglutarate (2OG) and Fe(II)-dependent oxygenase superfamily protein	1-aminocyclopropane-1-carboxylate oxidase homolog 1	Deacetoxyvindoline 4-hydroxylase / Desacetyoxyvindoline-17-hydroxylase
Lsat_1_v5_gn_5_1461	A0A2J6M0I0	AT5G55630.2	5.18383	1.13632e-23	5.33333	167.333	Outward rectifying potassium channel protein	two-pore potassium channel 1	POTASSIUM CHANNEL, SUBFAMILY K // SUBFAMILY NOT NAMED
Lsat_1_v5_gn_5_186580	A0A2J6L7X4	AT3G15210.1	4.53945	1.13632e-23	12	247.333	ethylene responsive element binding factor 4	ethylene-responsive transcription factor 3	FAMILY NOT NAMED // ETHYLENE-RESPONSIVE TRANSCRIPTION FACTOR 10-RELATED
Lsat_1_v5_gn_5_115721	A0A2J6MDG4	AT1G77580.2	2.48962	1.76443e-23	142.333	695.333	Plant protein of unknown function (DUF869)	filament-like plant protein 1 isoform X3	FILAMENT-LIKE PLANT PROTEIN 7
Lsat_1_v5_gn_4_107140	A0A2J6KEE2	AT5G62680.1	2.59623	1.9144e-23	6934.67	37318	Major facilitator superfamily protein	protein NRT1/ PTR FAMILY 2.10	PROTEIN NRT1/ PTR FAMILY 2.10-RELATED
Lsat_1_v5_gn_4_12300	A0A2J6L6C5	AT1G69310.2	2.23066	3.10287e-23	290.333	1201	WRKY DNA-binding protein 57	probable WRKY transcription factor 57	WRKY TRANSCRIPTION FACTOR 57-RELATED
Lsat_1_v5_gn_5_72101	A0A2J6JHJ1	AT3G23150.1	2.05005	3.35722e-23	1244.33	4484.67	Signal transduction histidine kinase, hybrid-type, ethylene sensor	ethylene receptor 2	Response regulator receiver domain (Response_reg) // GAF domain (GAF)
Lsat_1_v5_gn_4_85660	A0A2J6JR09	AT2G34930.1	3.69523	3.53447e-23	21	236.667	disease resistance family protein / LRR family protein	receptor-like protein EIX2	Leucine Rich Repeat (LRR_1) // Leucine rich repeat N-terminal domain (LRRNT_2) // Leucine rich repeat (LRR_8)
Lsat_1_v5_gn_3_39080	A0A2J6K910	AT3G23250.1	5.48965	4.2867e-23	13.3333	526.333	myb domain protein 15	transcription factor MYB13	MYB-LIKE DNA-BINDING PROTEIN MYB // SUBFAMILY NOT NAMED
Lsat_1_v5_gn_5_168201	A0A2J6LPK8	AT5G59020.1	2.00015	4.58898e-23	713.333	2526.67	Protein of unknown function (DUF3527)	uncharacterized protein LOC111907240	FAMILY NOT NAMED // GB|AAC95187.1
Lsat_1_v5_gn_9_34501	A0A2J6KD56	AT2G17190.1	12.332	4.75907e-23	0	832.333	ubiquitin family protein	ubiquitin domain-containing protein DSK2a	UBIQUILIN // SUBFAMILY NOT NAMED
Lsat_1_v5_gn_3_116920	A0A2J6KBX3	AT3G14470.1	2.66203	5.37043e-23	47.3333	264.333	NB-ARC domain-containing disease resistance protein	putative disease resistance protein At3g14460 isoform X1	NB-ARC domain (NB-ARC) // Leucine rich repeat (LRR_8)
Lsat_1_v5_gn_7_107661	A0A2J6JQW3	AT5G20190.1	3.37665	5.82102e-23	1679.67	15606.3	Tetratricopeptide repeat (TPR)-like superfamily protein	uncharacterized protein LOC111893336 isoform X2	F18B13.21 PROTEIN-RELATED
Lsat_1_v5_gn_2_78341	A0A2J6LBJ7	AT2G16460.1	3.79726	6.19714e-23	342.667	4284.33	Protein of unknown function (DUF1640)	protein FMP32, mitochondrial	UNCHARACTERIZED // PROTEIN FMP32, MITOCHONDRIAL
Lsat_1_v5_gn_6_44800	A0A2J6JGA1	AT1G71400.1	4.6851	7.6912e-23	7.33333	163.333	receptor like protein 12	receptor-like protein EIX2	Leucine Rich Repeat (LRR_1) // Leucine rich repeat N-terminal domain (LRRNT_2) // Leucine rich repeat (LRR_8)
Lsat_1_v5_gn_1_50421	A0A2J6LR18	AT5G03730.2	2.67624	8.04783e-23	441	2504	Protein kinase superfamily protein	serine/threonine-protein kinase CTR1	SERINE/THREONINE-PROTEIN KINASE CTR1
Lsat_1_v5_gn_9_41960	A0A2J6KY64	AT2G33710.2	5.21651	8.65808e-23	7.33333	236.667	Integrase-type DNA-binding superfamily protein	ethylene-responsive transcription factor ABR1 isoform X2	AP2 domain (AP2)
Lsat_1_v5_gn_1_63021	A0A2J6K646	AT3G45040.1	2.64539	8.84376e-23	579.333	3239.67	phosphatidate cytidylyltransferase family protein	dolichol kinase EVAN	Dolichol kinase
Lsat_1_v5_gn_8_110421	A0A2J6K6L9	AT3G51550.1	12.3134	9.78882e-23	0	822	Malectin/receptor-like protein kinase family protein	receptor-like protein kinase FERONIA	Non-specific serine/threonine protein kinase / Threonine-specific protein kinase
Lsat_1_v5_gn_4_168480	A0A2J6JUM1	AT5G66900.1	2.81796	9.9447e-23	412.667	2600.67	Disease resistance protein (CC-NBS-LRR class) family	probable disease resistance protein At5g66900 isoform X2	Arabidopsis broad-spectrum mildew resistance protein RPW8 (RPW8) // AAA domain (AAA_22)
Lsat_1_v5_gn_7_60661	A0A2J6KB69	AT5G58720.1	2.50391	1.03494e-22	364.667	1817.67	smr (Small MutS Related) domain-containing protein	uncharacterized protein LOC111883723 isoform X2	Smr domain (Smr) // Domain of unknown function (DUF1771) (DUF1771)
Lsat_1_v5_gn_1_95000	A0A2J6JT77	AT1G27170.1	2.74248	1.20333e-22	207.667	1233	transmembrane receptors;ATP binding	disease resistance protein RUN1 isoform X1	LEUCINE-RICH REPEAT-CONTAINING PROTEIN // DISEASE RESISTANCE PROTEIN-RELATED
Lsat_1_v5_gn_5_32061	A0A2J6LN04	AT1G11300.1	2.64393	1.3459e-22	86.3333	473	protein serine/threonine kinases;protein kinases;ATP binding;sugar binding;kinases;carbohydrate binding	uncharacterized protein LOC111908021	Protein kinase domain (Pkinase) // Protein tyrosine kinase (Pkinase_Tyr) // Phloem protein 2 (PP2)
Lsat_1_v5_gn_8_33460	A0A2J6K8P2	AT3G19830.2	3.03534	4.57741e-22	1368.33	10035.3	Calcium-dependent lipid-binding (CaLB domain) family protein	tricalbin-3 isoform X1	EXTENDED SYNAPTOTAGMIN-RELATED // SUBFAMILY NOT NAMED
Lsat_1_v5_gn_5_139561	A0A2J6JSF0	AT1G19180.1	2.67641	4.72852e-22	2773.33	15674.3	jasmonate-zim-domain protein 1	protein TIFY 10A	jasmonate ZIM domain-containing protein (JAZ)
Lsat_1_v5_gn_8_129201	A0A2J6LX17	AT4G13780.1	12.1022	4.8966e-22	0	713	methionine--tRNA ligase, putative / methionyl-tRNA synthetase, putative / MetRS, putative	diacylglycerol kinase 1	TRANSCRIPTIONAL ADAPTOR 2 ADA2 -RELATED // TRANSCRIPTIONAL ADAPTER ADA2A
Lsat_1_v5_gn_1_11080	A0A2J6K3D7	AT3G47780.1	2.21134	6.49853e-22	192.333	785	ABC2 homolog 6	ABC transporter A family member 7 isoform X2	ATP-BINDING CASSETTE TRANSPORTER SUBFAMILY A ABCA // SUBFAMILY NOT NAMED
Lsat_1_v5_gn_7_97721	A0A2J6M3Z6	AT1G71400.1	2.51194	8.52614e-22	343	1689.33	receptor like protein 12	receptor-like protein 7	RECEPTOR LIKE PROTEIN 54
Lsat_1_v5_gn_2_120101	A0A2J6LSP1	AT5G05840.1	2.27387	1.08381e-21	171	728.333	Protein of unknown function (DUF620)	uncharacterized protein LOC111905716	EMB|CAB81597.1
Lsat_1_v5_gn_6_21080	A0A2J6KC88	AT5G43600.1	12.0285	1.26921e-21	0	678.333	ureidoglycolate amidohydrolase	villin-4	Ureidoglycolate amidohydrolase / Ureidoglycolate hydrolase
Lsat_1_v5_gn_7_91420	A0A2J6KZ46	AT4G26890.1	4.31446	1.26921e-21	95.6667	1703.33	mitogen-activated protein kinase kinase kinase 16	mitogen-activated protein kinase kinase kinase 18	MITOGEN-ACTIVATED KINASE KINASE KINASE // MITOGEN-ACTIVATED PROTEIN KINASE KINASE KINASE 17-RELATED
Lsat_1_v5_gn_1_45380	A0A2J6LF84	AT2G25625.2	2.768	1.36525e-21	300.667	1820.67	NA	uncharacterized protein LOC111911593	FAMILY NOT NAMED // EXPRESSED PROTEIN
Lsat_1_v5_gn_0_28181	NA	AT1G49950.2	7.25834	1.70727e-21	1.66667	226	telomere repeat binding factor 1	telomere repeat-binding factor 1-like isoform X1	TELOMERIC REPEAT BINDING PROTEIN // TELOMERE REPEAT-BINDING FACTOR 2-RELATED
Lsat_1_v5_gn_8_45001	A0A2J6M6F6	NA	2.68815	2.76236e-21	1026	5867	NA	uncharacterized protein LOC111899312	EamA-like transporter family (EamA)
Lsat_1_v5_gn_1_23721	A0A2J6JZS3	AT4G37370.1	2.18484	2.89419e-21	741	2987.33	cytochrome P450, family 81, subfamily D, polypeptide 8	cytochrome P450 81Q32	Cytochrome P450 (p450)
Lsat_1_v5_gn_9_112680	A0A2J6JRJ8	AT1G69410.1	7.9084	2.97515e-21	1.33333	282.667	eukaryotic elongation factor 5A-3	myb-like protein X	TRANSLATION INITIATION FACTOR 5A-RELATED // SUBFAMILY NOT NAMED
Lsat_1_v5_gn_8_115261	A0A2J6KE35	AT5G25120.1	2.05454	3.51048e-21	537.333	1947.67	ytochrome p450, family 71, subfamily B, polypeptide 11	germacrene A hydroxylase	Germacrene A alcohol dehydrogenase // Germacrene A hydroxylase
Lsat_1_v5_gn_8_103001	A0A2J6KPY7	AT1G19715.3	3.74919	3.5133e-21	728.667	8832.33	Mannose-binding lectin superfamily protein	mannose/glucose-specific lectin	Jacalin-like lectin domain (Jacalin) // Transposase-associated domain (Transpos_assoc)
Lsat_1_v5_gn_6_72881	A0A2J6K320	AT3G28580.1	5.30095	4.13293e-21	11.3333	379	P-loop containing nucleoside triphosphate hydrolases superfamily protein	AAA-ATPase At3g28580	BCS1 AAA-TYPE ATPASE // AAA-TYPE ATPASE FAMILY PROTEIN-RELATED
Lsat_1_v5_gn_3_22861	A0A2J6L334	AT5G22720.2	3.27915	5.11857e-21	18.6667	158.333	F-box/RNI-like superfamily protein	putative F-box/FBD/LRR-repeat protein At4g13965	F-box domain (F-box)
Lsat_1_v5_gn_0_43420	A0A2J6KZQ8	AT3G14470.1	4.88577	5.28263e-21	5.33333	139.333	NB-ARC domain-containing disease resistance protein	putative disease resistance RPP13-like protein 1	LEUCINE-RICH REPEAT-CONTAINING PROTEIN // SUBFAMILY NOT NAMED
Lsat_1_v5_gn_9_94640	A0A2J6LCT0	AT3G05090.1	11.7561	7.90513e-21	0	559.667	Transducin/WD40 repeat-like superfamily protein	uncharacterized protein LOC111908032 isoform X3	WD REPEAT-CONTAINING PROTEIN 48
Lsat_1_v5_gn_9_67821	A0A2J6JLP1	AT4G34050.1	2.46734	1.24049e-20	362	1744.33	S-adenosyl-L-methionine-dependent methyltransferases superfamily protein	caffeoyl-CoA O-methyltransferase	caffeoyl-CoA O-methyltransferase (E2.1.1.104)
Lsat_1_v5_gn_3_6761	A0A2J6KVI1	AT4G23430.2	2.0646	1.25844e-20	14920	55457	NAD(P)-binding Rossmann-fold superfamily protein	short-chain dehydrogenase TIC 32, chloroplastic	Very-long-chain 3-oxoacyl-CoA reductase / Very-long-chain beta-ketoacyl-CoA reductase
Lsat_1_v5_gn_1_77140	A0A2J6M6E3	AT3G59900.1	2.16851	1.31389e-20	841	3294.33	auxin-regulated gene involved in organ size	protein AUXIN-REGULATED GENE INVOLVED IN ORGAN SIZE	FAMILY NOT NAMED // ARGOS-LIKE PROTEIN-RELATED
Lsat_1_v5_gn_8_162521	A0A2J6MF29	AT1G59820.1	2.41443	1.59603e-20	2325	10977	aminophospholipid ATPase 3	phospholipid-transporting ATPase 3	phospholipid-transporting ATPase [EC:3.6.3.1] (DRS2, ATP8A)
Lsat_1_v5_gn_4_153121	A0A2J6M174	AT3G25780.1	2.41434	1.76324e-20	8457	39804	allene oxide cyclase 3	allene oxide cyclase, chloroplastic	Allene-oxide cyclase
Lsat_1_v5_gn_3_6800	A0A2J6KVA1	AT4G23420.2	2.49867	2.05926e-20	65.3333	326	NAD(P)-binding Rossmann-fold superfamily protein	short-chain dehydrogenase TIC 32, chloroplastic	Very-long-chain 3-oxoacyl-CoA reductase / Very-long-chain beta-ketoacyl-CoA reductase
Lsat_1_v5_gn_8_48680	A0A2J6LRD8	AT5G36930.2	11.6074	3.51553e-20	0	506.667	Disease resistance protein (TIR-NBS-LRR class) family	disease resistance protein Roq1 isoform X2	LEUCINE-RICH REPEAT-CONTAINING PROTEIN // DISEASE RESISTANCE PROTEIN-RELATED
Lsat_1_v5_gn_7_42901	A0A2J6KAW4	AT1G08510.1	2.04705	4.8406e-20	4319	15790	fatty acyl-ACP thioesterases B	palmitoyl-acyl carrier protein thioesterase, chloroplastic	fatty acyl-ACP thioesterase B (FATB)
Lsat_1_v5_gn_5_180180	A0A2J6LXP2	AT3G07090.1	3.62731	4.84191e-20	30.6667	337.667	PPPDE putative thiol peptidase family protein	probable serine/threonine-protein kinase PBL26	Uncharacterized conserved protein
Lsat_1_v5_gn_5_122520	A0A2J6KZX8	AT2G04160.1	2.17815	5.86747e-20	414.667	1622	Subtilisin-like serine endopeptidase family protein	subtilisin-like protease SBT5.3	PROPROTEIN CONVERTASE SUBTILISIN/KEXIN // SUBTILASE FAMILY PROTEIN-RELATED
Lsat_1_v5_gn_2_114941	A0A2J6L1K0	AT4G27290.1	2.18208	5.8905e-20	647.333	2574.33	S-locus lectin protein kinase family protein	G-type lectin S-receptor-like serine/threonine-protein kinase At4g27290 isoform X1	S-locus glycoprotein domain (S_locus_glycop) // D-mannose binding lectin (B_lectin) // Protein tyrosine kinase (Pkinase_Tyr) // PAN-like domain (PAN_2)
Lsat_1_v5_gn_4_10601	A0A2J6MCU6	AT1G69450.2	2.27582	9.75164e-20	1862.33	8011.33	Early-responsive to dehydration stress protein (ERD4)	CSC1-like protein At1g69450	PROBABLE MEMBRANE PROTEIN DUF221-RELATED // EARLY-RESPONSIVE TO DEHYDRATION STRESS PROTEIN (ERD4)
Lsat_1_v5_gn_6_85620	A0A2J6JW14	AT3G59140.1	2.52291	1.08884e-19	937	4715.33	multidrug resistance-associated protein 14	ABC transporter C family member 10	Xenobiotic-transporting ATPase / Steroid-transporting ATPase
Lsat_1_v5_gn_8_51200	A0A2J6MI23	AT5G39670.1	3.79929	1.11548e-19	67.6667	829.667	Calcium-binding EF-hand family protein	probable calcium-binding protein CML46	CALCIUM-BINDING PROTEIN CML30-RELATED
Lsat_1_v5_gn_9_93760	A0A2J6LCU1	AT4G38460.1	2.42162	2.15202e-19	324	1546.33	geranylgeranyl reductase	heterodimeric geranylgeranyl pyrophosphate synthase small subunit, chloroplastic	GERANYLGERANYL PYROPHOSPHATE SYNTHASE // SUBFAMILY NOT NAMED
Lsat_1_v5_gn_8_67360	A0A2J6LJI5	AT4G25810.1	4.16029	3.02898e-19	324.667	4944.67	xyloglucan endotransglycosylase 6	probable xyloglucan endotransglucosylase/hydrolase protein 23	xyloglucan:xyloglucosyl transferase (E2.4.1.207) // xyloglucan:xyloglucosyl transferase TCH4 (TCH4)
Lsat_1_v5_gn_4_92880	A0A2J6KU98	AT4G16070.1	2.32264	3.52313e-19	101.333	448.333	Mono-/di-acylglycerol lipase, N-terminal;Lipase, class 3	LOW QUALITY PROTEIN: uncharacterized protein LOC111921361	CGI-141-RELATED/LIPASE CONTAINING PROTEIN // LIPASE CLASS 3 FAMILY PROTEIN
Lsat_1_v5_gn_9_78940	A0A2J6L1L2	AT1G10040.2	2.19968	3.8904e-19	242.667	987.667	alpha/beta-Hydrolases superfamily protein	uncharacterized protein LOC111917976	ALPHA/BETA-HYDROLASES SUPERFAMILY PROTEIN
Lsat_1_v5_gn_2_38920	A0A2J6LAL3	AT3G44050.1	2.61816	4.05439e-19	153.667	840.667	P-loop containing nucleoside triphosphate hydrolases superfamily protein	kinesin-like protein KIN-12E	FAMILY NOT NAMED // KINESIN FAMILY MEMBER C1
Lsat_1_v5_gn_1_23661	A0A2J6JZQ4	AT1G34430.1	2.06852	4.60308e-19	141	514.667	2-oxoacid dehydrogenases acyltransferase family protein	homeobox protein knotted-1-like 2 isoform X3	DIHYDROLIPOAMIDE ACETYL/SUCCINYL-TRANSFERASE-RELATED // SUBFAMILY NOT NAMED
Lsat_1_v5_gn_9_18940	A0A2J6LSD9	AT2G30020.1	3.11447	4.6845e-19	2051.67	15875	Protein phosphatase 2C family protein	probable protein phosphatase 2C 25	PROTEIN PHOSPHATASE 2C // PROTEIN PHOSPHATASE 2C-LIKE PROTEIN-RELATED
Lsat_1_v5_gn_8_157101	A0A2J6LSA2	AT1G10586.1	5.21682	5.1918e-19	21.6667	728.333	basic helix-loop-helix (bHLH) DNA-binding superfamily protein	transcription factor bHLH168	ACHAETE-SCUTE TRANSCRIPTION FACTOR-RELATED // BASIC HELIX-LOOP-HELIX DOMAIN-CONTAINING PROTEIN // BASIC HELIX-LOOP-HELIX DOMAIN-CONTAINING PROTEIN
Lsat_1_v5_gn_8_15560	A0A2J6JR11	AT3G55430.1	2.79751	5.53034e-19	577.667	3480	O-Glycosyl hydrolases family 17 protein	glucan endo-1,3-beta-glucosidase	GLUCOSIDASE-LIKE PROTEIN
Lsat_1_v5_gn_5_43721	A0A2J6K884	AT4G19350.1	3.30869	6.52164e-19	24.6667	216.333	embryo defective 3006	polyamine-modulated factor 1	Nnf1 (Nnf1)
Lsat_1_v5_gn_5_104901	A0A2J6KNH3	AT3G51550.1	2.88824	6.66846e-19	99.3333	648	Malectin/receptor-like protein kinase family protein	serine/threonine-protein kinase PBL27 isoform X1	Protein kinase domain (Pkinase) // Protein tyrosine kinase (Pkinase_Tyr)
Lsat_1_v5_gn_2_136301	A0A2J6K0A4	AT1G08490.1	2.43654	7.9174e-19	73.6667	353	chloroplastic NIFS-like cysteine desulfurase	serine/threonine-protein kinase AFC3 isoform X2	Dual-specificity kinase // Cysteine desulfurase / Cysteine desulfurylase // Selenocysteine lyase / Selenocysteine reductase
Lsat_1_v5_gn_1_26300	A0A2J6LAZ6	AT5G62570.2	5.03234	8.79641e-19	5	144.667	Calmodulin binding protein-like	calmodulin-binding protein 60 A	Calmodulin binding protein-like (Calmodulin_bind)
Lsat_1_v5_gn_8_138180	A0A2J6LFU9	AT2G34930.1	2.71403	9.85365e-19	36.6667	212.333	disease resistance family protein / LRR family protein	receptor-like protein EIX1	Leucine Rich Repeat (LRR_1) // Leucine rich repeat N-terminal domain (LRRNT_2) // Leucine rich repeat (LRR_8)
Lsat_1_v5_gn_8_125901	A0A2J6KKU6	AT3G19860.2	2.2705	1.18788e-18	394	1682.33	basic helix-loop-helix (bHLH) DNA-binding superfamily protein	transcription factor bHLH121	CIRCADIAN PROTEIN CLOCK/ARNT/BMAL/PAS // TRANSCRIPTION FACTOR BHLH121
Lsat_1_v5_gn_6_85540	A0A2J6JVZ8	AT3G59140.1	2.85562	1.71062e-18	5617.67	35603.3	multidrug resistance-associated protein 14	ABC transporter C family member 10	FAMILY NOT NAMED // ABC TRANSPORTER C FAMILY MEMBER 10
Lsat_1_v5_gn_2_10340	A0A2J6K0H2	AT3G16210.1	2.70813	2.09029e-18	49.3333	280.333	F-box family protein	putative F-box protein At3g16210	F-box domain (F-box)
Lsat_1_v5_gn_5_21860	A0A2J6KBY4	AT5G07920.1	2.22445	2.09029e-18	1898	7841	diacylglycerol kinase1	diacylglycerol kinase 1	diacylglycerol kinase (ATP) (dgkA, DGK)
Lsat_1_v5_gn_8_42700	A0A2J6LFY6	AT5G39040.1	2.15047	3.08832e-18	3983.67	15684.7	transporter associated with antigen processing protein 2	ABC transporter B family member 25	Peptide-transporting ATPase
Lsat_1_v5_gn_6_101381	A0A2J6JUV2	AT1G71697.1	2.24479	3.75298e-18	1946	8223.33	choline kinase 1	probable choline kinase 1	Choline kinase // Ethanolamine kinase
Lsat_1_v5_gn_3_37300	A0A2J6L978	AT4G03550.1	2.2746	4.17729e-18	2121.67	9133.33	glucan synthase-like 5	callose synthase 12	LYST-INTERACTING PROTEIN LIP5 DOPAMINE RESPONSIVE PROTEIN DRG-1 // CALLOSE SYNTHASE 12
Lsat_1_v5_gn_2_77700	A0A2J6JH72	AT4G29010.1	10.9204	6.36649e-18	0	312	Enoyl-CoA hydratase/isomerase family	bifunctional dihydrofolate reductase-thymidylate synthase 1	3-hydroxyacyl-CoA dehydrogenase / Beta-keto-reductase // Enoyl-CoA hydratase / Unsaturated acyl-CoA hydratase // 3-hydroxybutyryl-CoA epimerase // Dodecenoyl-CoA isomerase / Dodecenoyl-CoA Delta-isomerase
Lsat_1_v5_gn_4_13581	A0A2J6JWY9	AT1G70740.1	2.07676	6.82923e-18	472.333	1770.33	Protein kinase superfamily protein	putative receptor-like protein kinase At4g00960	interleukin-1 receptor-associated kinase 1 (IRAK1)
Lsat_1_v5_gn_9_104001	A0A2J6JY78	AT3G06240.1	10.9644	7.59539e-18	0	321.333	F-box family protein	F-box/kelch-repeat protein At3g06240	F-box domain (F-box) // F-box associated (FBA_1)
Lsat_1_v5_gn_2_116080	NA	AT1G58450.1	2.65098	8.16643e-18	89.3333	494.333	Tetratricopeptide repeat (TPR)-like superfamily protein	peptidyl-prolyl cis-trans isomerase FKBP62	PEPTIDYL-PROLYL CIS-TRANS ISOMERASE // SUBFAMILY NOT NAMED
Lsat_1_v5_gn_8_142140	A0A2J6L6Y1	AT4G27290.1	4.53625	9.3385e-18	12.6667	260	S-locus lectin protein kinase family protein	G-type lectin S-receptor-like serine/threonine-protein kinase At4g27290	S-locus glycoprotein domain (S_locus_glycop) // D-mannose binding lectin (B_lectin) // Protein tyrosine kinase (Pkinase_Tyr) // PAN-like domain (PAN_2)
Lsat_1_v5_gn_5_153341	A0A2J6JU53	AT2G19130.1	2.0872	1.02172e-17	221.667	830.667	S-locus lectin protein kinase family protein	putative receptor protein kinase ZmPK1	Protein kinase domain (Pkinase) // S-locus glycoprotein domain (S_locus_glycop) // D-mannose binding lectin (B_lectin)
Lsat_1_v5_gn_8_33500	A0A2J6LQQ6	AT5G23130.1	2.25389	1.08642e-17	1363.33	5796.33	Peptidoglycan-binding LysM domain-containing protein	uncharacterized protein LOC111906629	LOC443603 PROTEIN-RELATED // SUBFAMILY NOT NAMED
Lsat_1_v5_gn_2_97980	A0A2J6M5M2	AT3G45300.1	5.04567	1.39904e-17	16.6667	482	isovaleryl-CoA-dehydrogenase	isovaleryl-CoA dehydrogenase, mitochondrial	2-methylacyl-CoA dehydrogenase / Branched-chain acyl-CoA dehydrogenase
Lsat_1_v5_gn_9_111400	A0A2J6LYE0	AT4G34150.1	2.11294	1.64198e-17	428	1646.33	Calcium-dependent lipid-binding (CaLB domain) family protein	protein SRC2	SYNAPTOTAGMIN
Lsat_1_v5_gn_7_30001	A0A2J6MAW3	AT1G73040.1	11.3928	1.8124e-17	0	420.667	Mannose-binding lectin superfamily protein	mannose/glucose-specific lectin	Jacalin-like lectin domain (Jacalin)
Lsat_1_v5_gn_7_101401	A0A2J6MFA1	NA	3.04868	2.01475e-17	27	197.333	NA	VQ motif-containing protein 10	FAMILY NOT NAMED // VQ MOTIF-CONTAINING PROTEIN
Lsat_1_v5_gn_2_73761	A0A2J6L604	AT4G38250.1	2.18479	2.58116e-17	547.667	2192	Transmembrane amino acid transporter family protein	amino acid transporter AVT3C	solute carrier family 36 (proton-coupled amino acid transporter) (SLC36A, PAT)
Lsat_1_v5_gn_3_45840	A0A2J6K9T0	AT4G34880.1	3.33427	2.59768e-17	262.667	2385.67	Amidase family protein	probable amidase At4g34880	amidase (E3.5.1.4, amiE)
Lsat_1_v5_gn_8_40440	A0A2J6LG51	AT1G25370.1	2.07991	3.67496e-17	769	2879	Protein of unknown function (DUF1639)	uncharacterized protein LOC111911246	Protein of unknown function (DUF1639) (DUF1639)
Lsat_1_v5_gn_7_46640	A0A2J6KJK9	AT5G36930.2	2.01456	4.1721e-17	799	2865.67	Disease resistance protein (TIR-NBS-LRR class) family	disease resistance protein RPV1	LEUCINE-RICH REPEAT-CONTAINING PROTEIN // SUBFAMILY NOT NAMED
Lsat_1_v5_gn_4_37220	A0A2J6KME3	AT2G45670.1	2.209	6.12137e-17	1700.67	7006.33	calcineurin B subunit-related	lysophospholipid acyltransferase LPEAT2	lysophosphatidylcholine acyltransferase / lyso-PAF acetyltransferase (LPCAT1_2)
Lsat_1_v5_gn_4_8981	A0A2J6JMF2	AT5G55190.1	10.7157	6.6991e-17	0	272.667	RAN GTPase 3	uncharacterized protein LOC111910159 isoform X1	Enoyl-CoA hydratase / Unsaturated acyl-CoA hydratase
Lsat_1_v5_gn_9_104040	A0A2J6JY52	AT4G38260.1	2.73133	8.92335e-17	149	851.333	Protein of unknown function (DUF833)	transport and Golgi organization protein 2 homolog	SER/THR-RICH PROTEIN T10 IN DGCR REGION // SUBFAMILY NOT NAMED
Lsat_1_v5_gn_5_76460	A0A2J6KRG8	AT3G23640.1	4.81695	9.27397e-17	5.33333	130.667	heteroglycan glucosidase 1	phosphatidylinositol/phosphatidylcholine transfer protein SFH2	SEC14 RELATED PROTEIN // SUBFAMILY NOT NAMED
Lsat_1_v5_gn_4_79260	A0A2J6LQ07	AT4G24730.3	2.2337	1.11652e-16	230	961.667	Calcineurin-like metallo-phosphoesterase superfamily protein	manganese-dependent ADP-ribose/CDP-alcohol diphosphatase	CDP-glycerol diphosphatase / CDP-glycerol pyrophosphatase
Lsat_1_v5_gn_6_36221	A0A2J6LTK9	AT5G49040.1	2.44249	1.13051e-16	714	3434.67	Disease resistance-responsive (dirigent-like protein) family protein	dirigent protein 22	NUCLEOPORIN-RELATED // DIRIGENT PROTEIN 1-RELATED
Lsat_1_v5_gn_8_67301	A0A2J6LJM2	AT4G25810.1	3.79858	1.22235e-16	204	2431.33	xyloglucan endotransglycosylase 6	probable xyloglucan endotransglucosylase/hydrolase protein 23	xyloglucan:xyloglucosyl transferase (E2.4.1.207) // xyloglucan:xyloglucosyl transferase TCH4 (TCH4)
Lsat_1_v5_gn_7_37001	A0A2J6MHA4	AT5G56980.1	2.65242	1.60135e-16	341.333	1898.67	NA	pathogen-associated molecular patterns-induced protein A70	Cotton fibre expressed protein (DUF761) // Domain of unknown function (DUF4408) (DUF4408)
Lsat_1_v5_gn_1_19560	A0A2J6KS46	AT5G42650.1	2.12988	1.60208e-16	3427	13299	allene oxide synthase	allene oxide synthase	Hydroperoxide dehydratase / Hydroperoxide isomerase
Lsat_1_v5_gn_1_92800	A0A2J6LJY4	AT5G36930.2	10.5456	1.61286e-16	0.333333	474.667	Disease resistance protein (TIR-NBS-LRR class) family	protein ROH1 isoform X3	LEUCINE-RICH REPEAT-CONTAINING PROTEIN // SUBFAMILY NOT NAMED // FAMILY NOT NAMED // SUBFAMILY NOT NAMED
Lsat_1_v5_gn_5_134160	A0A2J6LIA1	AT1G51760.1	2.70654	1.85579e-16	530.333	3048	peptidase M20/M25/M40 family protein	IAA-amino acid hydrolase ILR1-like 4	PEPTIDASE M20 FAMILY MEMBER // IAA-AMINO ACID HYDROLASE ILR1-LIKE 1-RELATED
Lsat_1_v5_gn_2_25861	A0A2J6JGX7	NA	2.1397	1.96727e-16	1586	6239.67	NA	phosphatidylinositol transfer protein 1	PHOSPHATIDYLINOSITOL TRANSFER PROTEIN
Lsat_1_v5_gn_2_4060	A0A2J6LLY2	AT2G33590.1	2.01569	2.03319e-16	222	789	NAD(P)-binding Rossmann-fold superfamily protein	cinnamoyl-CoA reductase 2 isoform X1	CINNAMOYL-COA:NADP OXIDOREDUCTASE-LIKE 1-RELATED
Lsat_1_v5_gn_7_98441	A0A2J6KZ27	AT4G26890.1	3.67381	2.41908e-16	41	466.667	mitogen-activated protein kinase kinase kinase 16	mitogen-activated protein kinase kinase kinase 18	MITOGEN-ACTIVATED KINASE KINASE KINASE // MITOGEN-ACTIVATED PROTEIN KINASE KINASE KINASE 17-RELATED
Lsat_1_v5_gn_9_50860	A0A2J6M1B6	AT4G25150.1	2.23759	3.24417e-16	220.333	922	HAD superfamily, subfamily IIIB acid phosphatase	acid phosphatase 1	FAMILY NOT NAMED // ACID PHOSPHATASE-RELATED
Lsat_1_v5_gn_8_143940	A0A2J6KAC0	AT1G18390.2	2.20965	3.48549e-16	788.333	3258.67	Protein kinase superfamily protein	LEAF RUST 10 DISEASE-RESISTANCE LOCUS RECEPTOR-LIKE PROTEIN KINASE-like 1.2 isoform X2	Protein kinase domain (Pkinase) // Wall-associated receptor kinase galacturonan-binding (GUB_WAK_bind) // Wall-associated receptor kinase C-terminal (WAK_assoc)
Lsat_1_v5_gn_1_81921	A0A2J6KKN5	AT4G24290.2	2.12623	4.25744e-16	2347.67	9140	MAC/Perforin domain-containing protein	MACPF domain-containing protein At4g24290 isoform X1	MAC/Perforin domain (MACPF)
Lsat_1_v5_gn_5_140220	A0A2J6JSH5	AT1G54115.1	2.34137	4.49322e-16	660	2981.33	cation calcium exchanger 4	cation/calcium exchanger 4	NA+/CA2+ K+ INDEPENDENT EXCHANGER // CATION/CALCIUM EXCHANGER 3-RELATED
Lsat_1_v5_gn_5_24841	A0A2J6L6S7	AT1G73880.1	2.4119	4.55393e-16	2153.67	9922	UDP-glucosyl transferase 89B1	flavonol 3-O-glucosyltransferase UGT89B1	GLUCOSYL/GLUCURONOSYL TRANSFERASES // UDP-GLYCOSYLTRANSFERASE 89B1
Lsat_1_v5_gn_4_185621	A0A2J6MDU8	AT3G01750.1	2.53073	5.6606e-16	203.333	1023	Ankyrin repeat family protein	uncharacterized protein LOC111921629	Ankyrin repeat (Ank) // Ankyrin repeats (3 copies) (Ank_2)
Lsat_1_v5_gn_8_18160	A0A2J6K012	AT5G17680.1	2.5294	6.49946e-16	289.667	1484.33	disease resistance protein (TIR-NBS-LRR class), putative	disease resistance protein Roq1 isoform X1	LEUCINE-RICH REPEAT-CONTAINING PROTEIN // DISEASE RESISTANCE PROTEIN-RELATED
Lsat_1_v5_gn_1_104980	A0A2J6MBS9	AT3G24090.1	2.21251	7.61513e-16	878.333	3622	glutamine-fructose-6-phosphate transaminase (isomerizing)s;sugar binding;transaminases	glutamine--fructose-6-phosphate aminotransferase [isomerizing	Glutamine--fructose-6-phosphate transaminase (isomerizing) / L-glutamine-D-fructose-6-phosphate amidotransferase
Lsat_1_v5_gn_2_54080	A0A2J6M803	AT3G11820.1	2.77029	8.4258e-16	623.667	3807.67	syntaxin of plants 121	syntaxin-121	SYNTAXIN-121-RELATED
Lsat_1_v5_gn_1_76460	A0A2J6M654	AT5G16990.1	4.10476	9.23128e-16	8.33333	127.333	Zinc-binding dehydrogenase family protein	2-alkenal reductase (NADP(+)-dependent)	Allyl-alcohol dehydrogenase // 2-alkenal reductase (NADP(+)) / NADPH-dependent alkenal/one oxidoreductase
Lsat_1_v5_gn_1_89661	A0A2J6L309	AT1G22380.1	2.62529	9.63439e-16	3140	17260.7	UDP-glucosyl transferase 85A3	UDP-glycosyltransferase 85C1	GLUCOSYL/GLUCURONOSYL TRANSFERASES // SUBFAMILY NOT NAMED
Lsat_1_v5_gn_7_39521	A0A2J6KAV1	AT5G56590.1	2.36373	9.68006e-16	383.333	1748	O-Glycosyl hydrolases family 17 protein	glucan endo-1,3-beta-glucosidase 13	GLUCAN ENDO-1,3-BETA-GLUCOSIDASE 12-RELATED
Lsat_1_v5_gn_2_103761	A0A2J6M5S6	AT5G20950.2	2.02469	9.70037e-16	1597	5611.67	Glycosyl hydrolase family protein	beta-glucosidase BoGH3B	beta-glucosidase (E3.2.1.21) // beta-glucosidase (bglX)
Lsat_1_v5_gn_5_54000	A0A2J6KWF1	AT5G38990.1	2.01117	9.9783e-16	173	609.667	Malectin/receptor-like protein kinase family protein	uncharacterized protein LOC111920367	Protein tyrosine kinase (Pkinase_Tyr) // Phloem protein 2 (PP2)
Lsat_1_v5_gn_1_93941	A0A2J6JM28	AT5G36930.2	2.78527	1.25794e-15	45.3333	276	Disease resistance protein (TIR-NBS-LRR class) family	disease resistance protein RUN1-like	LEUCINE-RICH REPEAT-CONTAINING PROTEIN // SUBFAMILY NOT NAMED // SUBFAMILY NOT NAMED // DISEASE RESISTANCE PROTEIN-RELATED
Lsat_1_v5_gn_2_4881	A0A2J6L713	AT2G17620.1	7.58558	1.41961e-15	1	168.333	Cyclin B2;1	G2/mitotic-specific cyclin-2	CYCLIN-B2-3-RELATED
Lsat_1_v5_gn_3_31500	A0A2J6LDQ1	AT5G13200.1	2.62755	1.52034e-15	2557.33	14093	GRAM domain family protein	GEM-like protein 5	FAMILY NOT NAMED // GEM-LIKE PROTEIN 5
Lsat_1_v5_gn_8_100381	A0A2J6KA76	AT4G31980.1	3.5068	1.93771e-15	23.3333	234.333	NA	putative UPF0481 protein At3g02645	Plant protein of unknown function (DUF247)
Lsat_1_v5_gn_6_58100	A0A2J6MJ75	NA	7.49565	2.04057e-15	1	159.667	NA	uncharacterized protein LOC111886421	Plant transposase (Ptta/En/Spm family) (Transposase_24)
Lsat_1_v5_gn_2_113261	A0A2J6LRK6	AT4G27290.1	2.31252	2.88371e-15	209.333	911.333	S-locus lectin protein kinase family protein	G-type lectin S-receptor-like serine/threonine-protein kinase At4g27290 isoform X2	S-locus glycoprotein domain (S_locus_glycop) // D-mannose binding lectin (B_lectin) // Protein tyrosine kinase (Pkinase_Tyr) // PAN-like domain (PAN_2)
Lsat_1_v5_gn_2_44360	A0A2J6KEJ3	AT5G59700.1	5.12419	3.04577e-15	8.66667	273.667	Protein kinase superfamily protein	probable serine/threonine-protein kinase PBL22	Protein tyrosine kinase (Pkinase_Tyr) // Phloem protein 2 (PP2)
Lsat_1_v5_gn_0_19860	A0A2J6KZP6	AT3G14460.1	6.17183	4.45201e-15	1.66667	106.333	LRR and NB-ARC domains-containing disease resistance protein	putative disease resistance protein At3g14460	LEUCINE-RICH REPEAT-CONTAINING PROTEIN // SUBFAMILY NOT NAMED
Lsat_1_v5_gn_6_50580	NA	AT3G53730.1	10.0765	4.52173e-15	0	174.667	Histone superfamily protein	histone H4	histone H4 (H4)
Lsat_1_v5_gn_1_49841	A0A2J6JYL3	AT3G54070.1	3.64267	5.73065e-15	83	926.667	Ankyrin repeat family protein	uncharacterized protein LOC111889606	FAMILY NOT NAMED // SUBFAMILY NOT NAMED // ANKYRIN REPEAT FAMILY PROTEIN
Lsat_1_v5_gn_1_18141	A0A2J6KS69	AT1G65910.1	2.02171	6.07636e-15	86	306	NAC domain containing protein 28	NAC domain-containing protein 6 isoform X2	No apical meristem (NAM) protein (NAM)
Lsat_1_v5_gn_4_37780	A0A2J6KME0	AT3G14840.2	2.2919	7.92449e-15	1439	6177	Leucine-rich repeat transmembrane protein kinase	probable LRR receptor-like serine/threonine-protein kinase At1g07650 isoform X2	Protein tyrosine kinase (Pkinase_Tyr) // Di-glucose binding within endoplasmic reticulum (Malectin)
Lsat_1_v5_gn_5_101441	A0A2J6LWF6	AT1G77500.1	2.76423	9.48595e-15	31.6667	190.667	Protein of unknown function (DUF630 and DUF632)	protein ROLLING AND ERECT LEAF 2	UNCHARACTERIZED // F8K7.18 PROTEIN
Lsat_1_v5_gn_6_103260	A0A2J6KMS2	AT1G78230.1	2.43041	9.68828e-15	888.333	4279	Outer arm dynein light chain 1 protein	uncharacterized protein LOC111878281	OUTER ARM DYNEIN LIGHT CHAIN 1 PROTEIN
Lsat_1_v5_gn_3_139140	A0A2J6LRD2	AT4G26910.1	8.69238	9.81401e-15	0.666667	242.667	Dihydrolipoamide succinyltransferase	dihydrolipoyllysine-residue succinyltransferase component of 2-oxoglutarate dehydrogenase complex 1, mitochondrial	Dihydrolipoyllysine-residue succinyltransferase / Succinyl-CoA:dihydrolipoate S-succinyltransferase // Adenine phosphoribosyltransferase / Transphosphoribosidase
Lsat_1_v5_gn_1_33901	A0A2J6MFZ7	AT1G15520.1	2.49082	1.09372e-14	3410	17025.7	pleiotropic drug resistance 12	pleiotropic drug resistance protein 1	Monosaccharide-transporting ATPase // Xenobiotic-transporting ATPase / Steroid-transporting ATPase
Lsat_1_v5_gn_3_112061	A0A2J6KBD7	AT5G50170.1	9.93573	1.3829e-14	0	158.667	C2 calcium/lipid-binding and GRAM domain containing protein	C2 and GRAM domain-containing protein At5g50170	EXTENDED SYNAPTOTAGMIN-RELATED // SUBFAMILY NOT NAMED
Lsat_1_v5_gn_4_94821	A0A2J6LM40	AT3G48280.1	2.77897	1.70491e-14	90.3333	548.667	cytochrome P450, family 71, subfamily A, polypeptide 25	cytochrome P450 736A117	Cytochrome P450 CYP2 subfamily
Lsat_1_v5_gn_9_9980	A0A2J6KGG9	AT3G54650.1	2.11139	1.82298e-14	76.6667	288.667	RNI-like superfamily protein	F-box/LRR-repeat protein 17	Leucine rich repeat proteins, some proteins contain F-box
Lsat_1_v5_gn_5_140040	A0A2J6JSM9	AT4G32410.1	10.0778	1.93845e-14	0	177	cellulose synthase 1	uncharacterized protein LOC111917653	X-BOX TRANSCRIPTION FACTOR-RELATED // SUBFAMILY NOT NAMED
Lsat_1_v5_gn_4_107181	A0A2J6KEN5	AT1G65810.1	9.854	2.40612e-14	0	149.333	P-loop containing nucleoside triphosphate hydrolases superfamily protein	uncharacterized protein LOC111918137	MAMMARY TURMOR VIRUS RECEPTOR HOMOLOG 1, 2 MTVR1, 2 // TPR AND ANKYRIN REPEAT-CONTAINING PROTEIN 1
Lsat_1_v5_gn_3_30420	A0A2J6KFS9	AT1G67850.2	2.61148	2.90684e-14	1175.67	6470	Protein of unknown function (DUF707)	uncharacterized protein LOC111881547 isoform X1	Protein of unknown function (DUF707) (DUF707)
Lsat_1_v5_gn_6_86961	A0A2J6M2Q0	AT5G22850.1	9.72268	3.02231e-14	0.333333	266.667	Eukaryotic aspartyl protease family protein	calpain-type cysteine protease DEK1	ASPARTYL PROTEASE FAMILY PROTEIN
Lsat_1_v5_gn_8_27020	A0A2J6JZ79	AT1G76390.1	2.07915	3.06713e-14	445.667	1678.67	ARM repeat superfamily protein	U-box domain-containing protein 43	U-BOX DOMAIN-CONTAINING PROTEIN 43-RELATED
Lsat_1_v5_gn_4_93560	A0A2J6KU58	AT1G17420.1	2.15971	3.97927e-14	13563.3	54128.7	lipoxygenase 3	lipoxygenase 1, chloroplastic	LIPOXYGENASE // LIPOXYGENASE 3, CHLOROPLASTIC-RELATED
Lsat_1_v5_gn_5_48840	A0A2J6KDQ6	AT5G26030.1	2.34665	4.10743e-14	2212	10032.7	ferrochelatase 1	ferrochelatase-2, chloroplastic isoform X2	Cytochrome-c oxidase / Warburg's respiratory enzyme // Ferrochelatase / Protoheme ferro-lyase
Lsat_1_v5_gn_5_90301	A0A2J6KN14	NA	10.0647	5.57994e-14	0	169	NA	uncharacterized protein LOC111878191	DOUBLE-STRANDED RNA-BINDING ZINC FINGER PROTEIN // SUBFAMILY NOT NAMED
Lsat_1_v5_gn_3_99860	A0A2J6KJN1	AT3G29170.1	2.69759	6.12854e-14	40.3333	228.667	Eukaryotic protein of unknown function (DUF872)	transmembrane protein 230	C20ORF30 PROTEIN // SUBFAMILY NOT NAMED
Lsat_1_v5_gn_1_94261	A0A2J6JM48	AT5G36930.2	2.37429	9.58574e-14	48	220.333	Disease resistance protein (TIR-NBS-LRR class) family	disease resistance protein RPV1	LEUCINE-RICH REPEAT-CONTAINING PROTEIN // DISEASE RESISTANCE PROTEIN-RELATED
Lsat_1_v5_gn_8_124840	A0A2J6M7B1	AT5G42510.1	4.45277	1.33841e-13	13.6667	266.667	Disease resistance-responsive (dirigent-like protein) family protein	dirigent protein 1	NUCLEOPORIN-RELATED // DIRIGENT PROTEIN 20-RELATED
Lsat_1_v5_gn_8_98420	A0A2J6LTL1	AT5G25930.1	2.22453	1.44331e-13	258	1069.33	Protein kinase family protein with leucine-rich repeat domain	receptor-like protein kinase HSL1	FAMILY NOT NAMED // LEUCINE-RICH REPEAT RECEPTOR-LIKE PROTEIN KINASE-RELATED
Lsat_1_v5_gn_2_123920	A0A2J6KJJ3	AT2G40230.1	9.91568	1.45548e-13	0	153	HXXXD-type acyl-transferase family protein	alcohol acyltransferase 9	COA-DEPENDENT ACYLTRANSFERASE-RELATED
Lsat_1_v5_gn_3_18221	A0A2J6KA39	AT5G66100.1	9.62008	1.57669e-13	0	126.333	winged-helix DNA-binding transcription factor family protein	la-related protein 1C	LA-RELATED PROTEIN 1B-RELATED
Lsat_1_v5_gn_8_83761	A0A2J6L3H9	AT5G05070.1	2.55139	1.71713e-13	47.6667	242.333	DHHC-type zinc finger family protein	probable protein S-acyltransferase 3 isoform X2	PROTEIN S-ACYLTRANSFERASE 1-RELATED
Lsat_1_v5_gn_2_3900	A0A2J6L714	AT1G76310.1	3.80697	1.88659e-13	17	213	CYCLIN B2;4	G2/mitotic-specific cyclin-2	cyclin B (CCNB)
Lsat_1_v5_gn_6_220	A0A2J6K473	AT5G49520.1	4.70552	2.51976e-13	7	159	WRKY DNA-binding protein 48	probable WRKY transcription factor 48	FAMILY NOT NAMED // WRKY TRANSCRIPTION FACTOR 48-RELATED
Lsat_1_v5_gn_7_27321	A0A2J6KHM5	AT1G30320.1	2.04866	2.5596e-13	452.333	1667	Remorin family protein	uncharacterized protein LOC111880804	Remorin, C-terminal region (Remorin_C)
Lsat_1_v5_gn_2_82441	A0A2J6M4L3	AT5G10530.1	9.40806	2.63356e-13	0.333333	212.667	Concanavalin A-like lectin protein kinase family protein	L-type lectin-domain containing receptor kinase IX.1	Cystathionine gamma-synthase / O-succinylhomoserine synthetase // Non-specific serine/threonine protein kinase / Threonine-specific protein kinase
Lsat_1_v5_gn_4_110681	A0A2J6M084	AT5G07920.1	2.68516	3.55262e-13	32.3333	184.333	diacylglycerol kinase1	diacylglycerol kinase 1	diacylglycerol kinase (ATP) (dgkA, DGK)
Lsat_1_v5_gn_8_124000	A0A2J6L7K4	AT3G51250.1	2.2666	4.29177e-13	5316.67	22952.7	Senescence/dehydration-associated protein-related	protein EARLY-RESPONSIVE TO DEHYDRATION 7, chloroplastic	Senescence-associated protein (Senescence)
Lsat_1_v5_gn_9_95120	A0A2J6JL41	AT4G27410.2	7.85748	4.43143e-13	9	1796.33	NAC (No Apical Meristem) domain transcriptional regulator superfamily protein	NAC domain-containing protein JA2L	NAC DOMAIN-CONTAINING PROTEIN 19-RELATED
Lsat_1_v5_gn_8_124781	A0A2J6KYT6	AT5G43470.1	9.58228	4.89835e-13	0.333333	240.667	Disease resistance protein (CC-NBS-LRR class) family	putative late blight resistance protein homolog R1A-10	LEUCINE-RICH REPEAT-CONTAINING PROTEIN // SUBFAMILY NOT NAMED
Lsat_1_v5_gn_8_113021	A0A2J6LEU8	AT5G36930.2	2.11245	5.63109e-13	120.667	451.667	Disease resistance protein (TIR-NBS-LRR class) family	disease resistance protein RUN1	AAA domain (AAA_22) // TIR domain (TIR_2)
Lsat_1_v5_gn_7_10741	A0A2J6LSH3	AT5G66430.1	4.2715	6.16182e-13	16	271.333	S-adenosyl-L-methionine-dependent methyltransferases superfamily protein	S-adenosyl-L-methionine:benzoic acid/salicylic acid carboxyl methyltransferase 3	7-methylxanthosine synthase / XRS1 // Benzoate O-methyltransferase // Salicylate carboxymethyltransferase / Salicylate O-methyltransferase
Lsat_1_v5_gn_6_92860	A0A2J6LU74	AT4G17500.1	2.59363	6.78283e-13	36.3333	192.333	ethylene responsive element binding factor 1	ethylene-responsive transcription factor 1A	FAMILY NOT NAMED // ETHYLENE-RESPONSIVE TRANSCRIPTION FACTOR 15-RELATED
Lsat_1_v5_gn_9_32440	A0A2J6KKP5	AT1G34300.1	3.67355	6.8079e-13	9.33333	102.667	lectin protein kinase family protein	putative receptor protein kinase ZmPK1	Protein kinase domain (Pkinase) // S-locus glycoprotein domain (S_locus_glycop) // D-mannose binding lectin (B_lectin) // PAN-like domain (PAN_2)
Lsat_1_v5_gn_9_7261	A0A2J6LLA6	AT4G01870.1	3.03472	8.1497e-13	181	1265.33	tolB protein-related	uncharacterized protein LOC111908780	WD40-like Beta Propeller Repeat (PD40)
Lsat_1_v5_gn_9_87781	A0A0B4UDZ9	AT3G05500.1	3.54282	8.22726e-13	262.333	2736.67	Rubber elongation factor protein (REF)	stress-related protein	Rubber elongation factor protein (REF) (REF)
Lsat_1_v5_gn_8_124520	A0A2J6KYP6	AT4G38580.1	2.81321	8.69954e-13	69	423.667	farnesylated protein 6	heavy metal-associated isoprenylated plant protein 26	HEAVY METAL-ASSOCIATED ISOPRENYLATED PLANT PROTEIN 26
Lsat_1_v5_gn_8_50701	A0A2J6M3Q4	AT5G17680.1	9.51631	8.85055e-13	0	117	disease resistance protein (TIR-NBS-LRR class), putative	disease resistance protein Roq1	LEUCINE-RICH REPEAT-CONTAINING PROTEIN // DISEASE RESISTANCE PROTEIN-RELATED
Lsat_1_v5_gn_4_65761	A0A2J6MIY6	AT4G03510.1	2.2137	1.05005e-12	62.3333	252	RING membrane-anchor 1	E3 ubiquitin-protein ligase RMA1H1	RNF5 // SUBFAMILY NOT NAMED
Lsat_1_v5_gn_3_113201	A0A2J6KBJ7	AT5G12480.1	2.07096	1.08257e-12	130	485.333	calmodulin-domain protein kinase 7	calcium-dependent protein kinase 7	Protein tyrosine kinase (Pkinase_Tyr) // EF-hand domain pair (EF-hand_7) // EF-hand domain pair (EF-hand_8)
Lsat_1_v5_gn_4_162900	A0A2J6JJA5	AT2G23200.1	2.32282	1.28918e-12	243.333	1088.33	Protein kinase superfamily protein	probable receptor-like protein kinase At2g23200	Protein tyrosine kinase (Pkinase_Tyr) // Carbohydrate-binding protein of the ER (Malectin_like)
Lsat_1_v5_gn_8_114181	A0A2J6LER6	AT2G38760.1	4.5795	1.46034e-12	5.66667	116	annexin 3	annexin D3 isoform X2	ANNEXIN D3
Lsat_1_v5_gn_3_3260	A0A2J6KP70	AT1G12420.1	2.00014	1.50375e-12	604.333	2152.33	ACT domain repeat 8	ACT domain-containing protein ACR8	ACR7-RELATED
Lsat_1_v5_gn_6_93401	A0A2J6KH36	AT5G47390.1	2.32125	1.60346e-12	792.667	3510	myb-like transcription factor family protein	transcription factor KUA1	MYB TRANSCRIPTION FACTOR
Lsat_1_v5_gn_4_122780	A0A2J6KVV7	AT1G70530.1	4.48449	1.8168e-12	7.66667	150.333	cysteine-rich RLK (RECEPTOR-like protein kinase) 3	cysteine-rich receptor-like protein kinase 2 isoform X2	Salt stress response/antifungal (Stress-antifung) // Protein tyrosine kinase (Pkinase_Tyr)
Lsat_1_v5_gn_6_116560	A0A2J6LA02	AT5G49480.1	2.08623	1.96529e-12	4019	15231.3	Ca2+-binding protein 1	calcium-binding protein CP1	EF-HAND CALCIUM-BINDING DOMAIN CONTAINING PROTEIN // SUBFAMILY NOT NAMED
Lsat_1_v5_gn_8_155541	A0A2J6M0U1	AT1G23550.1	3.4257	2.44141e-12	55.3333	533.333	similar to RCD one 2	probable inactive poly [ADP-ribose	INACTIVE POLY [ADP-RIBOSE] POLYMERASE SRO2-RELATED
Lsat_1_v5_gn_6_105921	A0A2J6LKX3	AT4G40080.1	2.15071	2.51635e-12	199	786.667	ENTH/ANTH/VHS superfamily protein	putative clathrin assembly protein At4g40080	CLATHRIN ASSEMBLY PROTEIN // SUBFAMILY NOT NAMED
Lsat_1_v5_gn_0_19021	A0A2J6LXF7	AT5G38260.1	2.24556	2.78384e-12	110.333	466.333	Protein kinase superfamily protein	LEAF RUST 10 DISEASE-RESISTANCE LOCUS RECEPTOR-LIKE PROTEIN KINASE-like 2.1 isoform X1	FAMILY NOT NAMED // PR5-LIKE RECEPTOR KINASE-RELATED // FAMILY NOT NAMED // SUBFAMILY NOT NAMED
Lsat_1_v5_gn_4_138540	A0A2J6KDP0	AT5G61890.1	9.70583	2.90018e-12	0	133.333	Integrase-type DNA-binding superfamily protein	ethylene-responsive transcription factor ERF110	AP2 domain (AP2)
Lsat_1_v5_gn_0_35680	A0A2J6MJV5	AT5G16010.1	2.80141	3.06337e-12	459	2855.67	3-oxo-5-alpha-steroid 4-dehydrogenase family protein	steroid 5-alpha-reductase DET2	3-oxo-5-alpha-steroid 4-dehydrogenase (Steroid_dh) // Protein of unknown function (DUF1295) (DUF1295)
Lsat_1_v5_gn_4_99760	A0A2J6LN72	AT1G15210.1	2.00879	3.11423e-12	7145	25553.7	pleiotropic drug resistance 7	ABC transporter G family member 35 isoform X1	Monosaccharide-transporting ATPase
Lsat_1_v5_gn_8_50060	A0A2J6M419	AT5G17680.1	4.73219	3.62251e-12	5.66667	130	disease resistance protein (TIR-NBS-LRR class), putative	disease resistance protein Roq1 isoform X2	LEUCINE-RICH REPEAT-CONTAINING PROTEIN // DISEASE RESISTANCE PROTEIN-RELATED
Lsat_1_v5_gn_2_113321	A0A2J6LRK4	AT4G27290.1	4.31725	3.88664e-12	8.66667	153.667	S-locus lectin protein kinase family protein	cysteine-rich receptor-like protein kinase 10 isoform X3	S-locus glycoprotein domain (S_locus_glycop) // D-mannose binding lectin (B_lectin) // Protein tyrosine kinase (Pkinase_Tyr) // PAN-like domain (PAN_2)
Lsat_1_v5_gn_7_28101	A0A2J6KHK9	AT1G30135.1	6.36659	4.39147e-12	11.3333	828	jasmonate-zim-domain protein 8	protein TIFY 5A	PROTEIN TIFY 5A-RELATED
Lsat_1_v5_gn_1_34921	A0A2J6MG99	AT1G52360.1	3.04058	5.82743e-12	37.3333	266	Coatomer, beta\' subunit	coatomer subunit beta'-2 isoform X1	WD40 repeat protein // Vesicle coat complex COPII, subunit SEC13 // Histone H3 (Lys4) methyltransferase complex and RNA cleavage factor II complex, subunit SWD2
Lsat_1_v5_gn_6_25880	A0A2J6JP89	AT1G20260.1	8.94247	6.83454e-12	0.333333	154.333	ATPase, V1 complex, subunit B protein	V-type ATP synthase alpha chain	ATP SYNTHASE // SUBFAMILY NOT NAMED
Lsat_1_v5_gn_2_3721	A0A2J6LT43	AT1G76360.1	2.01488	6.88904e-12	4085.67	14797	Protein kinase superfamily protein	probable serine/threonine-protein kinase PIX13	Non-specific protein-tyrosine kinase / Cytoplasmic protein tyrosine kinase // Non-specific serine/threonine protein kinase / Threonine-specific protein kinase
Lsat_1_v5_gn_1_83321	A0A2J6KU04	AT1G32450.1	3.49159	9.12818e-12	107.667	1028.67	nitrate transporter 1.5	protein NRT1/ PTR FAMILY 7.3	OLIGOPEPTIDE TRANSPORTER-RELATED // PROTEIN NRT1/ PTR FAMILY 7.2
Lsat_1_v5_gn_8_123301	A0A2J6KYN8	AT1G53350.1	2.9172	9.48111e-12	15	100.333	Disease resistance protein (CC-NBS-LRR class) family	putative late blight resistance protein homolog R1A-10	LEUCINE-RICH REPEAT-CONTAINING PROTEIN // SUBFAMILY NOT NAMED
Lsat_1_v5_gn_7_88201	A0A2J6JKL1	AT2G26490.1	3.16158	1.04164e-11	24.6667	194.333	Transducin/WD40 repeat-like superfamily protein	protein JINGUBANG	[Myosin heavy-chain] kinase / Myosin II heavy-chain kinase
Lsat_1_v5_gn_2_36780	A0A2J6K5C4	AT1G16130.1	2.06862	1.14871e-11	1406	5275	wall associated kinase-like 2	wall-associated receptor kinase-like 1	FAMILY NOT NAMED // WALL-ASSOCIATED RECEPTOR KINASE-LIKE 1-RELATED
Lsat_1_v5_gn_8_86100	A0A2J6KXE3	AT2G45330.2	2.29418	1.35689e-11	313.333	1379.67	RNA 2\'-phosphotransferase, Tpt1 / KptA family	tRNA 2'-phosphotransferase 1	2'-phosphotransferase / Yeast 2'-phosphotransferase
Lsat_1_v5_gn_3_37760	A0A2J6JTW2	AT4G20970.1	2.27737	1.51457e-11	161.667	687.333	basic helix-loop-helix (bHLH) DNA-binding superfamily protein	uncharacterized protein LOC111891843	ACHAETE-SCUTE TRANSCRIPTION FACTOR-RELATED // BASIC HELIX-LOOP-HELIX DOMAIN-CONTAINING PROTEIN
Lsat_1_v5_gn_5_63420	A0A2J6KQH9	AT1G11330.1	4.31631	1.61017e-11	7	123	S-locus lectin protein kinase family protein	G-type lectin S-receptor-like serine/threonine-protein kinase At1g67520	Thaumatin family (Thaumatin) // D-mannose binding lectin (B_lectin) // Protein tyrosine kinase (Pkinase_Tyr) // PAN-like domain (PAN_2)
Lsat_1_v5_gn_2_59481	A0A2J6L2M7	AT1G30820.1	2.33713	1.64208e-11	480	2168.33	CTP synthase family protein	CTP synthase 1 isoform X2	CTP synthase (pyrG, CTPS)
Lsat_1_v5_gn_7_107800	A0A2J6M318	AT5G54570.1	2.26038	1.96896e-11	212.667	904	beta glucosidase 41	putative beta-glucosidase 41	BETA-GLUCOSIDASE 41-RELATED
Lsat_1_v5_gn_4_34160	A0A2J6KQZ4	AT5G25120.1	3.78376	2.22434e-11	31	387.667	ytochrome p450, family 71, subfamily B, polypeptide 11	cytochrome P450 CYP736A12	26-hydroxylase (CYP18A1)
Lsat_1_v5_gn_8_130720	A0A2J6MHP0	AT5G23630.1	8.72118	2.35345e-11	0.333333	132.667	phosphate deficiency response 2	probable manganese-transporting ATPase PDR2 isoform X1	Sodium-exporting ATPase / Sodium-translocating P-type ATPase
Lsat_1_v5_gn_5_153840	A0A2J6JZ41	NA	2.45358	2.54135e-11	26	125.333	NA	subtilisin inhibitor	Potato inhibitor I family (potato_inhibit)
Lsat_1_v5_gn_9_5460	A0A2J6ME84	AT4G02380.1	2.72598	3.00121e-11	21.6667	125	senescence-associated gene 21	protein SENESCENCE-ASSOCIATED GENE 21, mitochondrial	LATE EMBRYOGENESIS ABUNDANT 3 (LEA3) FAMILY PROTEIN
Lsat_1_v5_gn_6_43080	A0A2J6JGB4	AT2G34930.1	2.04489	3.19814e-11	117.667	431	disease resistance family protein / LRR family protein	receptor-like protein EIX1	Leucine Rich Repeat (LRR_1) // Leucine rich repeat N-terminal domain (LRRNT_2) // Leucine rich repeat (LRR_8)
Lsat_1_v5_gn_4_73560	A0A2J6KNH2	AT1G66730.1	2.26154	3.55884e-11	32.6667	137	DNA LIGASE 6	DNA ligase 6-like	DNA ligase (ATP) / Sealase
Lsat_1_v5_gn_6_77500	A0A2J6LLS5	AT3G51550.1	2.88555	4.63626e-11	67.3333	423	Malectin/receptor-like protein kinase family protein	probable serine/threonine-protein kinase PBL25	Non-specific serine/threonine protein kinase / Threonine-specific protein kinase
Lsat_1_v5_gn_4_152340	A0A2J6L1I5	AT2G02540.1	4.86306	4.6545e-11	4.33333	110.333	homeobox protein 21	zinc-finger homeodomain protein 6	ZF-HD protein dimerisation region (ZF-HD_dimer)
Lsat_1_v5_gn_5_38561	A0A2J6L0K1	AT1G36160.1	7.66922	4.87687e-11	0.666667	120	acetyl-CoA carboxylase 1	acetyl-CoA carboxylase 1	CARBOXYLASE:PYRUVATE/ACETYL-COA/PROPIONYL-COA CARBOXYLASE // ACETYL-COA CARBOXYLASE 1
Lsat_1_v5_gn_6_33780	A0A2J6JH34	AT2G35930.1	2.85912	6.16142e-11	50	317.333	plant U-box 23	E3 ubiquitin-protein ligase PUB23	E3 UBIQUITIN-PROTEIN LIGASE PUB22-RELATED
Lsat_1_v5_gn_5_96241	A0A2J6KEU6	AT5G20230.1	2.07995	6.25451e-11	356.667	1333	blue-copper-binding protein	cucumber peeling cupredoxin-like	FAMILY NOT NAMED // BLUE COPPER PROTEIN
Lsat_1_v5_gn_2_69721	A0A2J6KBI3	AT2G22610.2	2.23327	6.53171e-11	30	124	Di-glucose binding protein with Kinesin motor domain	kinesin-like protein KIN-14R	Kinesin motor domain (Kinesin) // Di-glucose binding within endoplasmic reticulum (Malectin)
Lsat_1_v5_gn_4_167081	A0A2J6JUM9	AT3G51550.1	7.63518	7.51738e-11	0.666667	117.333	Malectin/receptor-like protein kinase family protein	receptor-like protein kinase FERONIA	Non-specific serine/threonine protein kinase / Threonine-specific protein kinase
Lsat_1_v5_gn_8_157441	A0A2J6M9C8	AT2G34930.1	2.24626	7.76009e-11	50.3333	209.333	disease resistance family protein / LRR family protein	receptor-like protein EIX2	Leucine Rich Repeat (LRR_1) // Leucine rich repeat N-terminal domain (LRRNT_2) // Leucine rich repeat (LRR_8)
Lsat_1_v5_gn_5_98900	A0A2J6K3L6	AT5G20060.2	2.74144	8.24825e-11	49.3333	291.667	alpha/beta-Hydrolases superfamily protein	acyl-protein thioesterase 1 isoform X3	Lysophospholipase / Phospholipase B // Palmitoyl-protein hydrolase / Palmitoyl-protein thioesterase
Lsat_1_v5_gn_3_1221	A0A2J6JRR3	AT4G17420.1	2.19294	9.41256e-11	47	189.333	Tryptophan RNA-binding attenuator protein-like	uncharacterized protein LOC111892890 isoform X11	Mitochondrial biogenesis AIM24 (AIM24)
Lsat_1_v5_gn_5_57060	A0A2J6JM79	AT3G46290.1	9.28449	1.02795e-10	0	103.667	hercules receptor kinase 1	receptor-like protein kinase HERK 1	Non-specific serine/threonine protein kinase / Threonine-specific protein kinase
Lsat_1_v5_gn_2_29401	D0QU15	AT3G54420.1	2.27999	1.10441e-10	669.333	2930	homolog of carrot EP3-3 chitinase	endochitinase EP3	CHITINASE-RELATED // SUBFAMILY NOT NAMED
Lsat_1_v5_gn_9_33161	A0A2J6KD81	AT3G54040.1	2.95681	1.1085e-10	158.667	1117.67	PAR1 protein	uncharacterized protein LOC111882742	FAMILY NOT NAMED // PAR1 PROTEIN
Lsat_1_v5_gn_1_85600	A0A2J6JTI1	AT5G35830.1	4.17136	1.12324e-10	12	182	Ankyrin repeat family protein	uncharacterized protein LOC111892083 isoform X1	FAMILY NOT NAMED // ANKYRIN REPEAT-CONTAINING PROTEIN-RELATED // ANKYRIN REPEAT FAMILY PROTEIN
Lsat_1_v5_gn_4_168300	A0A2J6JUM8	AT2G23640.1	3.05814	1.2426e-10	16.6667	124	Reticulan like protein B13	reticulon-like protein B13	RETICULON-LIKE PROTEIN B13
Lsat_1_v5_gn_7_105640	A0A2J6LUI4	AT4G27410.2	2.91284	1.83806e-10	619.333	4196	NAC (No Apical Meristem) domain transcriptional regulator superfamily protein	NAC domain-containing protein JA2L	NAC DOMAIN-CONTAINING PROTEIN 19-RELATED
Lsat_1_v5_gn_1_93280	A0A2J6LJY9	AT4G18210.1	2.13511	2.15556e-10	258.333	1001	purine permease 10	probable purine permease 10 isoform X1	FAMILY NOT NAMED // PURINE PERMEASE 10-RELATED
Lsat_1_v5_gn_7_112120	A0A2J6MJE9	AT2G32190.1	2.41861	2.26239e-10	720.667	3454.67	NA	cysteine-rich and transmembrane domain-containing protein WIH1	EXPRESSED PROTEIN
Lsat_1_v5_gn_7_75821	A0A2J6MFY0	AT1G61580.1	2.00663	2.28167e-10	308	1062.67	R-protein L3 B	60S ribosomal protein L3-2	large subunit ribosomal protein L3e (RP-L3e, RPL3)
Lsat_1_v5_gn_4_56060	A0A2J6K3C0	AT1G61250.1	2.44745	2.52089e-10	175.333	862	secretory carrier 3	secretory carrier-associated membrane protein 3	SECRETORY CARRIER-ASSOCIATED MEMBRANE PROTEIN SCAMP // SECRETORY CARRIER-ASSOCIATED MEMBRANE PROTEIN 1-RELATED
Lsat_1_v5_gn_2_5161	A0A2J6MHP4	AT1G53345.1	4.97924	2.54182e-10	3.66667	101	NA	uncharacterized protein LOC111902875	TRNA-NUCLEOTIDYLTRANSFERASE/POLY A POLYMERASE FAMILY MEMBER // SUBFAMILY NOT NAMED
Lsat_1_v5_gn_2_62240	A0A2J6MJM3	AT1G69730.1	2.24226	3.13246e-10	58.6667	242	Wall-associated kinase family protein	wall-associated receptor kinase-like 2	Protein tyrosine kinase (Pkinase_Tyr) // Wall-associated receptor kinase galacturonan-binding (GUB_WAK_bind)
Lsat_1_v5_gn_1_19840	A0A2J6KS63	AT3G50060.1	2.78758	3.56051e-10	99.6667	609.667	myb domain protein 77	transcription factor MYB77	MYB-LIKE DNA-BINDING PROTEIN MYB // SUBFAMILY NOT NAMED
Lsat_1_v5_gn_7_66400	A0A2J6M355	AT5G19010.1	2.21645	3.86867e-10	44.6667	182.333	mitogen-activated protein kinase 16	mitogen-activated protein kinase 14	MITOGEN-ACTIVATED PROTEIN KINASE // MITOGEN-ACTIVATED PROTEIN KINASE 16-RELATED
Lsat_1_v5_gn_8_140561	A0A2J6JZ89	AT2G34930.1	2.40305	4.57375e-10	113.667	520.333	disease resistance family protein / LRR family protein	receptor-like protein EIX2	Leucine Rich Repeat (LRR_1) // Leucine rich repeat N-terminal domain (LRRNT_2) // Leucine rich repeat (LRR_8)
Lsat_1_v5_gn_9_53921	A0A2J6M198	AT5G51990.1	2.05767	4.66829e-10	1516.33	5532	C-repeat-binding factor 4	dehydration-responsive element-binding protein 1D	FAMILY NOT NAMED // DEHYDRATION-RESPONSIVE ELEMENT-BINDING PROTEIN 1A-RELATED
Lsat_1_v5_gn_1_321	A0A2J6JMR4	AT1G10040.2	2.07874	4.80455e-10	523	1970.67	alpha/beta-Hydrolases superfamily protein	lipid droplet phospholipase 1	ALPHA/BETA-HYDROLASES SUPERFAMILY PROTEIN
Lsat_1_v5_gn_5_153560	A0A2J6JU16	AT2G38640.1	3.15828	4.89143e-10	177.667	1445	Protein of unknown function (DUF567)	protein LURP-one-related 8	PROTEIN LURP-ONE-RELATED 8
Lsat_1_v5_gn_2_63801	A0A2J6LJF5	AT3G13440.1	2.30818	7.65234e-10	28.3333	124.333	S-adenosyl-L-methionine-dependent methyltransferases superfamily protein	methyltransferase N6AMT1-like	Site-specific DNA-methyltransferase (adenine-specific) / Restriction-modification system
Lsat_1_v5_gn_6_55301	A0A2J6JV70	AT2G31560.2	2.18699	8.89589e-10	1301	5307.33	Protein of unknown function (DUF1685)	uncharacterized protein LOC111891232	Protein of unknown function (DUF1685) (DUF1685)
Lsat_1_v5_gn_8_53361	A0A2J6JJP3	AT2G47750.1	6.92184	9.86051e-10	1	102.333	putative indole-3-acetic acid-amido synthetase GH3.9	putative indole-3-acetic acid-amido synthetase GH3.9	FAMILY NOT NAMED // INDOLE-3-ACETIC ACID-AMIDO SYNTHETASE GH3.9-RELATED
Lsat_1_v5_gn_8_122180	A0A2J6L865	AT1G76160.1	2.09447	1.26117e-09	493.333	1805	SKU5 similar 5	L-ascorbate oxidase homolog	MULTI-COPPER OXIDASE // MULTI-COPPER OXIDASE TYPE I FAMILY PROTEIN-RELATED
Lsat_1_v5_gn_1_101041	A0A2J6MEY0	AT5G36930.2	2.10724	1.5047e-09	36.3333	137	Disease resistance protein (TIR-NBS-LRR class) family	disease resistance protein RUN1-like	LEUCINE-RICH REPEAT-CONTAINING PROTEIN // SUBFAMILY NOT NAMED
Lsat_1_v5_gn_0_3061	A0A2J6KP10	AT5G13080.1	2.83312	1.59757e-09	25.6667	164.667	WRKY DNA-binding protein 75	probable WRKY transcription factor 75	WRKY TRANSCRIPTION FACTOR 45-RELATED
Lsat_1_v5_gn_2_66501	A0A2J6KBN3	AT1G22380.1	2.63101	1.61174e-09	23.3333	128.667	UDP-glucosyl transferase 85A3	linamarin synthase 2	Cyanohydrin beta-glucosyltransferase / Uridine diphosphoglucose:aldehyde cyanohydrin beta-glucosyltransferase
Lsat_1_v5_gn_5_11161	A0A2J6JPH2	AT5G50790.1	2.06771	1.70207e-09	236.667	852	Nodulin MtN3 family protein	bidirectional sugar transporter SWEET14	BIDIRECTIONAL SUGAR TRANSPORTER SWEET10
Lsat_1_v5_gn_5_190321	A0A2J6JM86	AT4G02330.1	2.31673	2.4587e-09	162.333	716.333	Plant invertase/pectin methylesterase inhibitor superfamily	probable pectinesterase/pectinesterase inhibitor 41	PECTINESTERASE/PECTINESTERASE INHIBITOR 20-RELATED
Lsat_1_v5_gn_3_76921	A0A2J6JZJ1	AT3G50970.1	4.67531	2.85379e-09	7	154	dehydrin family protein	dehydrin Xero 2	Dehydrin (Dehydrin)
Lsat_1_v5_gn_5_55261	A0A2J6K9C3	AT4G19970.1	2.67213	3.70452e-09	208.333	1186.67	NA	uncharacterized protein At4g15970	FAMILY NOT NAMED // NUCLEOTIDE-DIPHOSPHO-SUGAR TRANSFERASE DOMAIN-CONTAINING PROTEIN-RELATED
Lsat_1_v5_gn_2_85220	A0A2J6K7N5	AT4G30580.1	2.88542	3.78062e-09	59.3333	391.667	Phospholipid/glycerol acyltransferase family protein	1-acyl-sn-glycerol-3-phosphate acyltransferase BAT2, chloroplastic isoform X2	1-acyl-sn-glycerol-3-phosphate acyltransferase (plsC)
Lsat_1_v5_gn_6_49480	A0A2J6JXF3	AT2G34930.1	2.17113	4.10881e-09	571.333	2243.33	disease resistance family protein / LRR family protein	receptor-like protein EIX2	Leucine Rich Repeat (LRR_1) // Leucine rich repeat N-terminal domain (LRRNT_2) // Leucine rich repeat (LRR_8)
Lsat_1_v5_gn_7_114101	A0A2J6KE13	AT5G55560.1	2.68569	4.1889e-09	131	714.667	Protein kinase superfamily protein	probable serine/threonine-protein kinase WNK11 isoform X1	SERINE/THREONINE-PROTEIN KINASE WNK11-RELATED
Lsat_1_v5_gn_5_54521	A0A2J6KW10	AT1G11300.1	2.2501	4.61795e-09	33	136.333	protein serine/threonine kinases;protein kinases;ATP binding;sugar binding;kinases;carbohydrate binding	probable serine/threonine-protein kinase PBL12	Protein kinase domain (Pkinase) // Protein tyrosine kinase (Pkinase_Tyr)
Lsat_1_v5_gn_7_83480	A0A2J6LFG6	AT4G37850.1	4.02872	5.93396e-09	11.6667	162.333	basic helix-loop-helix (bHLH) DNA-binding superfamily protein	transcription factor bHLH18	TRANSCRIPTION FACTOR BHLH18-RELATED
Lsat_1_v5_gn_9_119461	A0A2J6KLA7	AT1G34340.1	2.35183	6.4246e-09	845.667	3870.67	alpha/beta-Hydrolases superfamily protein	embryogenesis-associated protein EMB8	ABHYDROLASE DOMAIN-CONTAINING PROTEIN // ALPHA/BETA-HYDROLASES SUPERFAMILY PROTEIN
Lsat_1_v5_gn_3_6860	A0A2J6KVC0	AT4G23430.2	2.12464	6.95587e-09	63	241.667	NAD(P)-binding Rossmann-fold superfamily protein	short-chain dehydrogenase TIC 32, chloroplastic	WW domain-containing oxidoreductase (WWOX)
Lsat_1_v5_gn_7_107680	A0A2J6M2U9	AT5G48150.1	2.02304	7.23578e-09	7592.33	27733.7	GRAS family transcription factor	chitin-inducible gibberellin-responsive protein 1	GRAS domain family (GRAS)
Lsat_1_v5_gn_2_66100	A0A2J6KBM7	AT5G65280.1	4.30509	1.06627e-08	248.333	4347.67	GCR2-like 1	lanC-like protein GCL1 isoform X1	LANC-LIKE PROTEIN // LANC-LIKE PROTEIN GCL1
Lsat_1_v5_gn_7_26780	A0A2J6KHS3	AT1G29750.2	2.4226	1.29363e-08	73.3333	348.667	receptor-like kinase in flowers 1	probable LRR receptor-like serine/threonine-protein kinase RFK1 isoform X4	FAMILY NOT NAMED // LEUCINE-RICH REPEAT TRANSMEMBRANE PROTEIN KINASE
Lsat_1_v5_gn_5_181620	A0A2J6LZU2	AT1G08730.1	2.29797	1.58538e-08	46	196.667	Myosin family protein with Dil domain	myosin-16 isoform X2	MYOSIN // MYOSIN-11-RELATED // MYOSIN-16
Lsat_1_v5_gn_6_30941	A0A2J6JRF1	AT5G04220.2	3.6855	1.72229e-08	14.3333	161.333	Calcium-dependent lipid-binding (CaLB domain) family protein	synaptotagmin-3 isoform X2	SYNAPTOTAGMIN-3
Lsat_1_v5_gn_6_31460	A0A2J6K322	AT5G17860.1	2.64485	2.55672e-08	33.3333	181	calcium exchanger 7	cation/calcium exchanger 1	NA+/CA2+ K+ INDEPENDENT EXCHANGER // CATION/CALCIUM EXCHANGER 1
Lsat_1_v5_gn_8_91840	A0A2J6LGN0	AT1G08230.2	2.50875	3.16441e-08	29	147	Transmembrane amino acid transporter family protein	GABA transporter 1	AMINO ACID TRANSPORTER // SUBFAMILY NOT NAMED
Lsat_1_v5_gn_3_122260	A0A2J6KZ01	AT4G14430.1	2.91837	3.38957e-08	38	261.333	indole-3-butyric acid response 10	enoyl-CoA delta isomerase 2, peroxisomal	ENOYL-COA HYDRATASE-RELATED // SUBFAMILY NOT NAMED
Lsat_1_v5_gn_2_89180	A0A2J6KTM6	AT1G26870.1	2.78143	3.68806e-08	21.3333	130.667	NAC (No Apical Meristem) domain transcriptional regulator superfamily protein	protein FEZ	No apical meristem (NAM) protein (NAM)
Lsat_1_v5_gn_3_25601	A0A2J6L3D7	AT3G46290.1	2.12298	3.69038e-08	937.667	3566.33	hercules receptor kinase 1	uncharacterized protein LOC111914462	FAMILY NOT NAMED // FAMILY NOT NAMED // F-BOX PROTEIN PP2-B1-RELATED
Lsat_1_v5_gn_6_51360	A0A2J6JXC1	AT4G12320.1	3.34508	3.92607e-08	14.6667	126.333	cytochrome P450, family 706, subfamily A, polypeptide 6	cytochrome P450 76C1	Cytochrome P450 CYP2 subfamily
Lsat_1_v5_gn_0_13160	A0A2J6KDZ0	AT1G78960.1	2.45104	4.14163e-08	126.667	611	lupeol synthase 2	dammarenediol II synthase isoform X5	LANOSTEROL SYNTHASE // AMYRIN SYNTHASE LUP2-RELATED
Lsat_1_v5_gn_1_29060	A0A2J6KWV0	AT3G48520.1	5.42655	4.29684e-08	47.3333	1859.67	cytochrome P450, family 94, subfamily B, polypeptide 3	cytochrome P450 94B3	FAMILY NOT NAMED // CYTOCHROME P450 94B1-RELATED
Lsat_1_v5_gn_4_91521	A0A2J6KBH6	AT1G74950.1	4.3522	4.35322e-08	483.333	8704.33	TIFY domain/Divergent CCT motif family protein	protein TIFY 10B	tify domain (tify) // Divergent CCT motif (CCT_2)
Lsat_1_v5_gn_8_116340	A0A2J6KDS4	AT5G23960.2	2.1712	4.47527e-08	48.3333	190.333	terpene synthase 21	germacrene A synthase short form	casbene synthase (E4.2.3.8)
Lsat_1_v5_gn_5_11720	A0A2J6KIA0	AT5G50640.1	2.90658	4.65964e-08	17.6667	116.667	CBS / octicosapeptide/Phox/Bemp1 (PB1) domains-containing protein	CBS domain-containing protein CBSCBSPB1	AMP-ACTIVATED PROTEIN KINASE, GAMMA REGULATORY SUBUNIT // CBS DOMAIN-CONTAINING PROTEIN CBSCBSPB4-RELATED
Lsat_1_v5_gn_2_72561	A0A2J6L5V2	AT1G70520.1	2.00011	7.31221e-08	71.6667	247.333	cysteine-rich RLK (RECEPTOR-like protein kinase) 2	cysteine-rich receptor-like protein kinase 2 isoform X1	Salt stress response/antifungal (Stress-antifung) // Protein tyrosine kinase (Pkinase_Tyr)
Lsat_1_v5_gn_3_69661	A0A2J6JKG0	AT1G65690.1	2.01783	7.84052e-08	506	1820.33	Late embryogenesis abundant (LEA) hydroxyproline-rich glycoprotein family	NDR1/HIN1-like protein 6	FAMILY NOT NAMED // LATE EMBRYOGENESIS ABUNDANT (LEA) HYDROXYPROLINE-RICH GLYCOPROTEIN-RELATED
Lsat_1_v5_gn_4_66800	A0A2J6MIK3	AT1G03750.1	2.02808	1.13162e-07	82.3333	293.667	switch 2	switch 2	CHROMATIN MODIFICATION-RELATED PROTEIN EAF1
Lsat_1_v5_gn_4_90821	A0A2J6L7D6	AT1G77120.1	5.21654	1.18486e-07	66.3333	2152.67	alcohol dehydrogenase 1	alcohol dehydrogenase 1-like	Alcohol dehydrogenase GroES-like domain (ADH_N) // Ring finger domain (zf-RING_2)
Lsat_1_v5_gn_5_173201	A0A2J6MFR1	AT2G38300.1	2.43425	1.28049e-07	42.6667	204	myb-like HTH transcriptional regulator family protein	transcription factor BOA isoform X1	Myb-like DNA-binding domain (Myb_DNA-binding)
Lsat_1_v5_gn_9_117781	A0A2J6M739	AT3G43660.1	3.25507	1.50348e-07	14.6667	125.667	Vacuolar iron transporter (VIT) family protein	vacuolar iron transporter homolog 4	Uncharacterized membrane protein
Lsat_1_v5_gn_5_105680	A0A2J6KNJ1	AT1G22930.1	2.04613	1.58705e-07	2025.33	7433	T-complex protein 11	uncharacterized protein LOC111877988	TESTIS-SPECIFIC PROTEIN PBS13 T-COMPLEX 11 // PROTEIN M05D6.2 // T-COMPLEX PROTEIN 11
Lsat_1_v5_gn_3_90620	A0A2J6K6U4	AT3G50330.1	2.47027	2.12213e-07	29.3333	143	basic helix-loop-helix (bHLH) DNA-binding superfamily protein	transcription factor HEC2	TRANSCRIPTION FACTOR HEC1
Lsat_1_v5_gn_5_153261	A0A2J6JU57	AT4G20090.1	2.17002	2.25364e-07	43.6667	174.333	Pentatricopeptide repeat (PPR) superfamily protein	pentatricopeptide repeat-containing protein At4g20090	PPR repeat (PPR) // PPR repeat family (PPR_2) // Pentatricopeptide repeat domain (PPR_3)
Lsat_1_v5_gn_5_188861	A0A2J6MAI2	AT3G05030.1	2.45586	3.38006e-07	26.6667	131	sodium hydrogen exchanger 2	sodium/hydrogen exchanger 3 isoform X3	SODIUM/HYDROGEN EXCHANGER // SODIUM/HYDROGEN EXCHANGER 1-RELATED
Lsat_1_v5_gn_5_178301	A0A2J6M3M6	AT2G43060.1	2.20277	3.63609e-07	27	109	ILI1 binding bHLH 1	transcription factor IBH1	FAMILY NOT NAMED // EXPRESSED PROTEIN
Lsat_1_v5_gn_1_67400	A0A2J6MIA5	AT4G00430.1	3.63952	3.82838e-07	11.3333	124.667	plasma membrane intrinsic protein 1;4	probable aquaporin PIP1-4	AQUAPORIN TRANSPORTER // AQUAPORIN PIP1-4-RELATED
Lsat_1_v5_gn_4_185301	A0A2J6ME30	AT1G76650.3	2.07176	3.89827e-07	1100	4139	calmodulin-like 38	calcium-binding protein CML38	EF-HAND CALCIUM-BINDING DOMAIN CONTAINING PROTEIN // SUBFAMILY NOT NAMED
Lsat_1_v5_gn_2_113481	A0A2J6LRI5	AT4G27290.1	2.19746	4.4844e-07	28.3333	115.667	S-locus lectin protein kinase family protein	G-type lectin S-receptor-like serine/threonine-protein kinase At4g27290 isoform X1	S-locus glycoprotein domain (S_locus_glycop) // D-mannose binding lectin (B_lectin) // Protein tyrosine kinase (Pkinase_Tyr) // PAN-like domain (PAN_2)
Lsat_1_v5_gn_1_11741	A0A2J6L4C5	AT4G08850.1	2.883	4.84275e-07	22.3333	145.667	Leucine-rich repeat receptor-like protein kinase family protein	MDIS1-interacting receptor like kinase 2 isoform X1	Protein kinase domain (Pkinase) // Leucine Rich Repeat (LRR_1) // Leucine rich repeat (LRR_8)
Lsat_1_v5_gn_8_27040	A0A2J6JZ64	AT1G76360.1	2.40418	5.19672e-07	58.3333	279	Protein kinase superfamily protein	receptor like protein kinase S.2	Non-specific serine/threonine protein kinase / Threonine-specific protein kinase
Lsat_1_v5_gn_8_67381	A0A2J6LJM1	AT4G25810.1	3.28525	7.22836e-07	51.3333	419.667	xyloglucan endotransglycosylase 6	probable xyloglucan endotransglucosylase/hydrolase protein 23	xyloglucan:xyloglucosyl transferase (E2.4.1.207) // xyloglucan:xyloglucosyl transferase TCH4 (TCH4)
Lsat_1_v5_gn_8_62261	A0A2J6KMU3	AT4G32285.2	2.20675	8.03047e-07	25	100.333	ENTH/ANTH/VHS superfamily protein	probable clathrin assembly protein At4g32285	CLATHRIN ASSEMBLY PROTEIN // SUBFAMILY NOT NAMED
Lsat_1_v5_gn_4_18540	A0A2J6JNJ1	AT1G13340.1	2.37372	8.37977e-07	34	158.667	Regulator of Vps4 activity in the MVB pathway protein	IST1-like protein	UNCHARACTERIZED DUF292 // SUBFAMILY NOT NAMED
Lsat_1_v5_gn_8_83780	A0A2J6L3J7	AT3G56930.1	2.267	8.68586e-07	31.3333	129.333	DHHC-type zinc finger family protein	probable protein S-acyltransferase 4	PROTEIN S-ACYLTRANSFERASE 4-RELATED
Lsat_1_v5_gn_9_94461	A0A2J6LCW8	AT5G50340.1	8.03173	1.06382e-06	2	466	ATP-dependent peptidases;nucleotide binding;serine-type endopeptidases;DNA helicases;ATP binding;damaged DNA binding;nucleoside-triphosphatases	uncharacterized protein LOC111895799	FAMILY NOT NAMED // DNA REPAIR PROTEIN RADA-LIKE PROTEIN // FAMILY NOT NAMED
Lsat_1_v5_gn_4_162200	A0A2J6L0L7	AT5G59845.1	2.2188	1.12065e-06	263	1045.33	Gibberellin-regulated family protein	peamaclein isoform X1	EXTENSIN, PROLINE-RICH PROTEIN // SUBFAMILY NOT NAMED
Lsat_1_v5_gn_1_59561	A0A2J6MIA6	AT4G01870.1	4.92389	1.2225e-06	28.3333	721.667	tolB protein-related	uncharacterized protein LOC111900858	WD40-like Beta Propeller Repeat (PD40)
Lsat_1_v5_gn_6_107860	A0A2J6KKB8	AT1G58330.1	2.02521	1.36396e-06	159	554.333	transcription factor-related	protein ZW2	CAMP-RESPONSE ELEMENT BINDING PROTEIN-RELATED // SUBFAMILY NOT NAMED
Lsat_1_v5_gn_3_72461	A0A2J6M947	NA	2.91019	1.74637e-06	44.6667	291	NA	uncharacterized protein LOC111898068 isoform X1	Phospholipid-translocating P-type ATPase C-terminal (PhoLip_ATPase_C)
Lsat_1_v5_gn_9_66481	A0A2J6JLM4	AT5G13550.1	2.24704	1.77949e-06	1043.33	4207.33	sulfate transporter 4.1	sulfate transporter 4.1, chloroplastic	sulfate transporter 4 (SULTR4)
Lsat_1_v5_gn_9_4641	A0A2J6M0S2	AT4G01950.1	2.56319	1.85308e-06	31	157	glycerol-3-phosphate acyltransferase 3	probable glycerol-3-phosphate acyltransferase 3	glycerol-3-phosphate acyltransferase (GPAT)
Lsat_1_v5_gn_9_40600	A0A2J6KY04	AT4G10390.1	2.30297	1.95381e-06	29.6667	126	Protein kinase superfamily protein	probable receptor-like protein kinase At4g10390	interleukin-1 receptor-associated kinase 4 (IRAK4)
Lsat_1_v5_gn_5_10300	A0A2J6MH50	AT5G14040.1	3.80447	2.13939e-06	151.667	1869.33	phosphate transporter 3;1	mitochondrial phosphate carrier protein 3, mitochondrial	MITOCHONDRIAL PHOSPHATE CARRIER PROTEIN 3, MITOCHONDRIAL
Lsat_1_v5_gn_3_100941	A0A2J6K7K7	AT2G26260.1	3.39924	2.32682e-06	33	308.667	3beta-hydroxysteroid-dehydrogenase/decarboxylase isoform 2	peroxisomal acyl-coenzyme A oxidase 1	3-beta-hydroxysteroid-4-alpha-carboxylate 3-dehydrogenase (decarboxylating) / Sterol-4-alpha-carboxylate 3-dehydrogenase (decarboxylating)
Lsat_1_v5_gn_7_33081	A0A2J6MAU3	AT5G25180.1	2.31223	2.40873e-06	25.6667	112.333	cytochrome P450, family 71, subfamily B, polypeptide 14	cytochrome P450 Tp9025	Premnaspirodiene oxygenase / Hyoscymus muticus premnaspirodiene oxygenase
Lsat_1_v5_gn_4_13800	A0A2J6JX05	AT1G08510.1	2.30809	2.53776e-06	27	117.667	fatty acyl-ACP thioesterases B	palmitoyl-acyl carrier protein thioesterase, chloroplastic	Acyl-ATP thioesterase (Acyl-thio_N)
Lsat_1_v5_gn_3_118201	A0A2J6KBY8	AT3G14470.1	2.1848	2.68951e-06	39.6667	158.333	NB-ARC domain-containing disease resistance protein	putative disease resistance protein At3g14460 isoform X1	LEUCINE-RICH REPEAT-CONTAINING PROTEIN // SUBFAMILY NOT NAMED
Lsat_1_v5_gn_2_72320	A0A2J6L619	AT5G16370.1	2.13684	3.16439e-06	115.667	448.333	acyl activating enzyme 5	2-methylpropanoate--CoA ligase CCL4	ACYL-ACTIVATING ENZYME 10-RELATED
Lsat_1_v5_gn_4_180741	A0A2J6MAJ2	AT3G48140.1	2.16175	3.47798e-06	72.6667	290.333	B12D protein	uncharacterized protein LOC111891980	NADH-ubiquinone reductase complex 1 MLRQ subunit (B12D)
Lsat_1_v5_gn_4_13301	A0A2J6JX29	AT4G16820.1	2.15688	3.76598e-06	68	258.333	alpha/beta-Hydrolases superfamily protein	phospholipase A1-Ibeta2, chloroplastic	FAMILY NOT NAMED // PHOSPHOLIPASE A1-IBETA2, CHLOROPLASTIC
Lsat_1_v5_gn_4_137160	A0A2J6M7C8	AT3G02720.1	3.45251	3.78388e-06	20.3333	190	Class I glutamine amidotransferase-like superfamily protein	protein DJ-1 homolog D isoform X2	DJ-1/THIJ/PFPI FAMILY PROTEIN
Lsat_1_v5_gn_1_47261	A0A2J6JV29	AT1G52190.1	2.03555	4.26124e-06	134	489.333	Major facilitator superfamily protein	protein NRT1/ PTR FAMILY 1.2	OLIGOPEPTIDE TRANSPORTER-RELATED // SUBFAMILY NOT NAMED
Lsat_1_v5_gn_5_165541	A0A2J6KUX6	AT3G44350.2	2.00752	4.30575e-06	279.333	1009	NAC domain containing protein 61	NAC domain-containing protein 90	No apical meristem (NAM) protein (NAM)
Lsat_1_v5_gn_3_33481	A0A2J6LDQ8	AT3G11920.1	2.55747	4.40227e-06	137.667	731.667	glutaredoxin-related	uncharacterized protein LOC111912370	PROTEIN Y45F10A.7, ISOFORM A
Lsat_1_v5_gn_3_60021	A0A2J6LV96	AT1G13250.1	2.16892	4.86241e-06	57.3333	228.667	galacturonosyltransferase-like 3	probable galacturonosyltransferase-like 3	GALACTURONOSYLTRANSFERASE-LIKE 3-RELATED
Lsat_1_v5_gn_6_53560	A0A2J6LXZ4	AT5G54440.1	8.21706	5.50053e-06	1	260.333	CLUB	trafficking protein particle complex II-specific subunit 130 homolog	Per1-like (Per1)
Lsat_1_v5_gn_5_78720	A0A2J6KHW1	AT5G50140.1	3.18139	6.29687e-06	16	129	Ankyrin repeat family protein	ankyrin repeat-containing protein At2g01680 isoform X1	26S proteasome regulatory complex, subunit PSMD10
Lsat_1_v5_gn_1_90341	A0A2J6KIZ0	AT5G39000.1	2.69621	6.62506e-06	27.6667	156	Malectin/receptor-like protein kinase family protein	putative receptor-like protein kinase At5g39000 isoform X1	Vta1 like (Vta1) // Protein tyrosine kinase (Pkinase_Tyr)
Lsat_1_v5_gn_8_142060	A0A2J6L780	AT4G27290.1	2.2334	8.65577e-06	215.667	882	S-locus lectin protein kinase family protein	G-type lectin S-receptor-like serine/threonine-protein kinase At4g27290 isoform X2	S-locus glycoprotein domain (S_locus_glycop) // D-mannose binding lectin (B_lectin) // Protein tyrosine kinase (Pkinase_Tyr) // PAN-like domain (PAN_2)
Lsat_1_v5_gn_0_25680	A0A2J6LYJ7	AT3G57810.1	2.06206	8.76888e-06	59.3333	220.667	Cysteine proteinases superfamily protein	OVARIAN TUMOR DOMAIN-containing deubiquitinating enzyme 4	OTU DOMAIN CONTAINING PROTEIN // SUBFAMILY NOT NAMED
Lsat_1_v5_gn_2_130641	A0A2J6LYF8	AT5G51990.1	2.66918	8.91976e-06	123.333	662.333	C-repeat-binding factor 4	dehydration-responsive element-binding protein 1D	FAMILY NOT NAMED // DEHYDRATION-RESPONSIVE ELEMENT-BINDING PROTEIN 1A-RELATED
Lsat_1_v5_gn_3_82641	A0A2J6M052	AT3G10660.1	2.27194	9.26519e-06	47.3333	206	calmodulin-domain protein kinase cdpk isoform 2	calcium-dependent protein kinase 26	SERINE/THREONINE-PROTEIN KINASE // CALCIUM-DEPENDENT PROTEIN KINASE 1-RELATED
Lsat_1_v5_gn_6_84940	A0A2J6M2U3	AT5G41580.1	2.09123	1.19011e-05	33.6667	124	RING/U-box superfamily protein	E4 SUMO-protein ligase PIAL2 isoform X2	E3 SUMO-protein ligase PIAS1 (PIAS1)
Lsat_1_v5_gn_4_26041	A0A2J6L8I7	AT1G14550.1	2.54371	1.26644e-05	42	213.333	Peroxidase superfamily protein	basic peroxidase	FAMILY NOT NAMED // PEROXIDASE 4-RELATED
Lsat_1_v5_gn_5_105420	A0A2J6KNE6	AT1G07750.1	7.20999	1.42331e-05	36.6667	4635	RmlC-like cupins superfamily protein	13S globulin seed storage protein 1	Cupin (Cupin_1)
Lsat_1_v5_gn_5_110561	A0A2J6LBQ1	AT1G09970.2	2.69165	1.57527e-05	30	175.667	Leucine-rich receptor-like protein kinase family protein	receptor-like protein kinase 7	Leucine-rich repeat protein // Serine/threonine protein kinase
Lsat_1_v5_gn_9_93061	A0A2J6JYF5	AT5G55090.1	6.71332	1.62465e-05	1.66667	154	mitogen-activated protein kinase kinase kinase 15	mitogen-activated protein kinase kinase kinase 18	MITOGEN-ACTIVATED KINASE KINASE KINASE // MITOGEN-ACTIVATED PROTEIN KINASE KINASE KINASE 17-RELATED
Lsat_1_v5_gn_1_33941	A0A2J6MG45	AT1G15520.1	2.30781	1.74018e-05	64.6667	286.333	pleiotropic drug resistance 12	pleiotropic drug resistance protein 1	ATP-BINDING CASSETTE TRANSPORTER // ABC TRANSPORTER G FAMILY MEMBER 38
Lsat_1_v5_gn_6_54340	A0A2J6LYA5	AT3G13600.1	2.17449	1.92474e-05	64.3333	249	calmodulin-binding family protein	IQ domain-containing protein IQM2	CALMODULIN-BINDING FAMILY PROTEIN-RELATED
Lsat_1_v5_gn_8_19660	A0A2J6KQ62	AT4G27290.1	2.47773	2.31952e-05	28.3333	139.667	S-locus lectin protein kinase family protein	G-type lectin S-receptor-like serine/threonine-protein kinase At4g27290 isoform X5	S-locus glycoprotein domain (S_locus_glycop) // D-mannose binding lectin (B_lectin) // Protein tyrosine kinase (Pkinase_Tyr) // PAN-like domain (PAN_2)
Lsat_1_v5_gn_3_31000	A0A2J6KYJ7	AT5G43270.3	2.19693	3.58757e-05	33.6667	139.667	squamosa promoter binding protein-like 2	squamosa promoter-binding-like protein 12	SQUAMOSA PROMOTER-BINDING-LIKE PROTEIN 10-RELATED
Lsat_1_v5_gn_3_64900	A0A2J6LRU2	AT1G35710.1	2.62056	4.16325e-05	59.3333	328.667	Protein kinase family protein with leucine-rich repeat domain	probable leucine-rich repeat receptor-like protein kinase At1g35710	Protein kinase domain (Pkinase) // Leucine Rich Repeat (LRR_1) // Protein tyrosine kinase (Pkinase_Tyr) // Leucine rich repeat N-terminal domain (LRRNT_2) // Leucine rich repeat (LRR_8)
Lsat_1_v5_gn_4_123001	A0A2J6KVQ8	AT4G19390.1	4.9433	5.48861e-05	171.333	4528.67	Uncharacterised protein family (UPF0114)	uncharacterized protein LOC111920678	Uncharacterized protein family, UPF0114 (UPF0114)
Lsat_1_v5_gn_8_165821	A0A2J6KE97	AT1G02610.1	2.75523	6.76841e-05	24.6667	144	RING/FYVE/PHD zinc finger superfamily protein	E3 ubiquitin-protein ligase MARCHF8 isoform X1	MEMBRANE ASSOCIATED RING FINGER // RING/FYVE/PHD ZINC FINGER-CONTAINING PROTEIN
Lsat_1_v5_gn_4_152421	A0A2J6LKF2	AT2G23260.1	3.50124	6.7828e-05	188	1849.67	UDP-glucosyl transferase 84B1	UDP-glycosyltransferase 84B1	GLUCOSYL/GLUCURONOSYL TRANSFERASES // SUBFAMILY NOT NAMED
Lsat_1_v5_gn_6_102560	A0A2J6JUS1	AT3G26300.1	2.1847	7.10047e-05	126	501.333	cytochrome P450, family 71, subfamily B, polypeptide 34	eupatolide synthase	Cytochrome P450 CYP2 subfamily
Lsat_1_v5_gn_6_77481	A0A2J6LLV7	AT1G78580.1	2.17973	7.49205e-05	51	195.333	trehalose-6-phosphate synthase	alpha,alpha-trehalose-phosphate synthase [UDP-forming	TREHALOSE-6-PHOSPHATE SYNTHASE // BCDNA.GH08860
Lsat_1_v5_gn_9_60660	A0A2J6JID7	AT3G56110.2	2.06697	8.26436e-05	56.6667	215.667	prenylated RAB acceptor 1.B1	PRA1 family protein B2	PRENYLATED RAB ACCEPTOR 1-RELATED // PRA1 FAMILY PROTEIN B1-RELATED
Lsat_1_v5_gn_8_49000	A0A2J6LRE5	AT5G17680.1	2.09627	8.28756e-05	27.3333	102.667	disease resistance protein (TIR-NBS-LRR class), putative	uncharacterized protein LOC111888482	LEUCINE-RICH REPEAT-CONTAINING PROTEIN // SUBFAMILY NOT NAMED // DISEASE RESISTANCE PROTEIN-RELATED
Lsat_1_v5_gn_5_61981	A0A2J6LMR2	AT4G35220.1	2.04547	8.49277e-05	89.6667	324	Cyclase family protein	cyclase-like protein 2	Arylformamidase / Kynurenine formamidase
Lsat_1_v5_gn_1_101861	A0A2J6MF50	AT5G36930.2	2.30304	8.61476e-05	27.6667	121.667	Disease resistance protein (TIR-NBS-LRR class) family	disease resistance protein RUN1 isoform X3	NB-ARC domain (NB-ARC) // TIR domain (TIR)
Lsat_1_v5_gn_0_1380	A0A2J6LWS6	AT5G48380.1	6.32476	9.30729e-05	5.66667	392	BAK1-interacting receptor-like kinase 1	LOW QUALITY PROTEIN: probably inactive leucine-rich repeat receptor-like protein kinase At5g48380	Protein kinase domain (Pkinase) // Protein tyrosine kinase (Pkinase_Tyr)
Lsat_1_v5_gn_9_58680	A0A2J6K7I9	AT3G56200.1	3.29885	9.87205e-05	518.333	4251.33	Transmembrane amino acid transporter family protein	amino acid transporter AVT6C	AMINO ACID TRANSPORTER // SUBFAMILY NOT NAMED
Lsat_1_v5_gn_1_72921	A0A2J6L6A1	AT2G38540.1	3.54648	0.000108338	15	143	lipid transfer protein 1	non-specific lipid-transfer protein	FAMILY NOT NAMED // BIFUNCTIONAL INHIBITOR/LIPID-TRANSFER PROTEIN/SEED STORAGE 2S ALBUMIN SUPERFAMILY PROTEIN-RELATED
Lsat_1_v5_gn_5_79360	A0A2J6KHW6	AT2G26310.1	2.27932	0.000133915	72.6667	296	Chalcone-flavanone isomerase family protein	fatty-acid-binding protein 2 isoform X1	FATTY-ACID-BINDING PROTEIN 2
Lsat_1_v5_gn_1_72901	NA	AT2G38540.1	2.78987	0.00014235	42.3333	243	lipid transfer protein 1	non-specific lipid-transfer protein	FAMILY NOT NAMED // BIFUNCTIONAL INHIBITOR/LIPID-TRANSFER PROTEIN/SEED STORAGE 2S ALBUMIN SUPERFAMILY PROTEIN-RELATED
Lsat_1_v5_gn_5_120740	A0A2J6LDI7	AT3G14440.1	3.05059	0.000149831	16.3333	121.667	nine-cis-epoxycarotenoid dioxygenase 3	9-cis-epoxycarotenoid dioxygenase NCED1, chloroplastic	9-CIS-EPOXYCAROTENOID DIOXYGENASE NCED2, CHLOROPLASTIC-RELATED
Lsat_1_v5_gn_8_66180	A0A2J6JMI7	AT5G43860.1	7.0346	0.000149831	8	903.333	chlorophyllase 2	chlorophyllase-2	Chlorophyllase
Lsat_1_v5_gn_1_42501	A0A2J6LIU4	AT1G24020.1	2.13685	0.000177162	85.3333	335.667	MLP-like protein 423	root allergen protein	Pathogenesis-related protein Bet v I family (Bet_v_1)
Lsat_1_v5_gn_3_39020	A0A2J6K933	AT3G23250.1	5.41393	0.000219102	20	749.667	myb domain protein 15	transcription factor MYB10	MYB-LIKE DNA-BINDING PROTEIN MYB // SUBFAMILY NOT NAMED
Lsat_1_v5_gn_6_52661	A0A2J6LY10	AT2G02800.2	4.11335	0.000282931	20.3333	301.333	protein kinase 2B	probable serine/threonine-protein kinase PBL3	interleukin-1 receptor-associated kinase 4 (IRAK4)
Lsat_1_v5_gn_7_84860	A0A2J6LW45	AT3G12203.1	2.40291	0.000413332	73.6667	342.667	serine carboxypeptidase-like 17	serine carboxypeptidase-like 13	serine carboxypeptidase-like clade I [EC:3.4.16.-] (SCPL-I)
Lsat_1_v5_gn_8_110280	A0A2J6K6P6	AT5G01750.2	3.05518	0.000558625	14	108.667	Protein of unknown function (DUF567)	8-hydroxygeraniol dehydrogenase	ALCOHOL DEHYDROGENASE RELATED // CINNAMYL ALCOHOL DEHYDROGENASE 6-RELATED // FAMILY NOT NAMED // PROTEIN LURP-ONE-RELATED 1-RELATED
Lsat_1_v5_gn_2_81020	A0A2J6LYQ3	AT5G38200.1	2.05376	0.000600103	46.6667	175	Class I glutamine amidotransferase-like superfamily protein	putative glutamine amidotransferase GAT1_2.1	Gamma-glutamyl-gamma-aminobutyrate hydrolase / Gamma-glutamyl-GABA hydrolase
Lsat_1_v5_gn_5_108800	A0A2J6LBI8	AT5G52020.1	2.20653	0.000602557	76.3333	294	Integrase-type DNA-binding superfamily protein	ethylene-responsive transcription factor ERF026	ETHYLENE-RESPONSIVE TRANSCRIPTION FACTOR ERF025-RELATED
Lsat_1_v5_gn_6_99080	A0A2J6M0U2	AT1G22400.1	2.16442	0.000636953	25	100.667	UDP-Glycosyltransferase superfamily protein	7-deoxyloganetin glucosyltransferase	7-deoxyloganetin glucosyltransferase / UGT85A24
Lsat_1_v5_gn_8_40841	A0A2J6LG40	AT1G25340.1	2.34806	0.000668391	31	133.667	myb domain protein 116	MYB-like transcription factor EOBI	MYB-LIKE DNA-BINDING PROTEIN MYB // MYB TRANSCRIPTION FACTOR
Lsat_1_v5_gn_9_44040	A0A2J6KUL1	NA	2.02968	0.000669474	87.6667	306.667	NA	probable glucan 1,3-beta-glucosidase A	FASCIN // SUBFAMILY NOT NAMED
Lsat_1_v5_gn_9_62000	A0A2J6JIC6	AT5G54820.1	5.84239	0.000753447	2.33333	123.333	F-box/RNI-like superfamily protein	F-box protein At5g03100-like	F-box domain (F-box) // FBD (FBD) // SAWADEE domain (SAWADEE)
Lsat_1_v5_gn_1_39081	A0A2J6MCG4	AT1G53903.1	4.23884	0.000757976	16.3333	274.333	Protein of unknown function (DUF581)	FCS-Like Zinc finger 17	zinc-finger of the FCS-type, C2-C2 (zf-FLZ)
Lsat_1_v5_gn_6_98621	A0A2J6M0V2	NA	4.49275	0.000980871	10	201.333	NA	extensin-1	Extensin-like region (Extensin_2)
Lsat_1_v5_gn_3_87780	A0A2J6KIT9	AT1G23820.1	5.79802	0.00124986	9.66667	500.333	spermidine synthase 1	spermine synthase	Spermidine synthase / Putrescine aminopropyltransferase
Lsat_1_v5_gn_7_57361	A0A2J6K2S6	AT4G37070.2	4.52065	0.00135359	9	171.333	Acyl transferase/acyl hydrolase/lysophospholipase superfamily protein	patatin-like protein 2 isoform X1	Ca2+-independent phospholipase A2
Lsat_1_v5_gn_9_94921	A0A2J6LCU6	AT3G20660.1	2.14587	0.0015229	30.6667	118.333	organic cation/carnitine transporter4	organic cation/carnitine transporter 4	MFS transporter, OCT family, solute carrier family 22 (organic cation transporter), member 4/5 (SLC22A4_5, OCTN)
Lsat_1_v5_gn_2_85661	A0A2J6LZ87	AT3G50120.1	2.02956	0.00183338	54.6667	199.667	Plant protein of unknown function (DUF247)	UPF0481 protein At3g47200	Plant protein of unknown function (DUF247)
Lsat_1_v5_gn_1_380	A0A2J6JMU9	AT1G10070.2	2.26447	0.00195649	29	124.333	branched-chain amino acid transaminase 2	probable signal peptidase complex subunit 1	SUBGROUP IIII AMINOTRANSFERASE // BRANCHED-CHAIN-AMINO-ACID AMINOTRANSFERASE 2, CHLOROPLASTIC
Lsat_1_v5_gn_4_170740	A0A2J6K8E3	AT1G61680.1	3.18186	0.0019986	102.333	811	terpene synthase 14	(3S,6E)-nerolidol synthase 1 isoform X1	(3S,6E)-nerolidol synthase / Nerolidol synthase
Lsat_1_v5_gn_8_78801	A0A2J6LJU6	AT1G51790.1	4.8097	0.00208821	7.33333	175	Leucine-rich repeat protein kinase family protein	putative leucine-rich repeat receptor-like serine/threonine-protein kinase At2g19230	LEUCINE-RICH REPEAT PROTEIN KINASE-LIKE PROTEIN
Lsat_1_v5_gn_9_92461	A0A2J6JYF7	AT3G18180.1	5.10982	0.00247514	4.33333	135	Glycosyltransferase family 61 protein	beta-1,2-xylosyltransferase XYXT1	protein O-GlcNAc transferase (EOGT) // protein O-mannose beta-1,4-N-acetylglucosaminyltransferase (GTDC2)
Lsat_1_v5_gn_8_147781	A0A2J6LEN9	AT5G13080.1	3.32765	0.00319766	49.6667	424.667	WRKY DNA-binding protein 75	probable WRKY transcription factor 75	WRKY TRANSCRIPTION FACTOR 45-RELATED
Lsat_1_v5_gn_3_140380	A0A2J6JWV2	AT3G61850.4	2.02865	0.0035659	37	127.333	Dof-type zinc finger DNA-binding family protein	dof zinc finger protein DOF2.5 isoform X1	Dof domain, zinc finger (zf-Dof)
Lsat_1_v5_gn_7_103561	A0A2J6MF36	AT1G78850.1	4.37053	0.00640394	17.3333	293.667	D-mannose binding lectin protein with Apple-like carbohydrate-binding domain	epidermis-specific secreted glycoprotein EP1	FAMILY NOT NAMED // COMITIN
Lsat_1_v5_gn_1_8140	A0A2J6LHD8	AT4G37310.1	4.84586	0.00667012	6.66667	158.333	cytochrome P450, family 81, subfamily H, polypeptide 1	cytochrome P450 81Q32	Isoflavone 2'-hydroxylase / Isoflavone 2'-monooxygenase
Lsat_1_v5_gn_2_84800	A0A2J6KR27	AT5G67080.1	4.93699	0.00809305	15.6667	419.333	mitogen-activated protein kinase kinase kinase 19	mitogen-activated protein kinase kinase kinase 20	MITOGEN-ACTIVATED PROTEIN KINASE KINASE KINASE 19-RELATED
Lsat_1_v5_gn_1_3720	A0A2J6LK40	AT4G08950.1	2.61449	0.010927	376	1978.67	Phosphate-responsive 1 family protein	protein PHOSPHATE-INDUCED 1	FAMILY NOT NAMED // (PHI-1) PROTEIN, PUTATIVE-RELATED
Lsat_1_v5_gn_5_52120	A0A2J6K4H1	AT1G21270.1	4.62318	0.0124747	5	109.333	wall-associated kinase 2	wall-associated receptor kinase 2 isoform X1	Calcium-binding EGF domain (EGF_CA) // Wall-associated kinase (WAK) // Wall-associated receptor kinase galacturonan-binding (GUB_WAK_bind)
Lsat_1_v5_gn_2_124161	A0A2J6KJD6	AT2G30020.1	2.28198	0.0129435	27.3333	116.333	Protein phosphatase 2C family protein	probable protein phosphatase 2C 25	PROTEIN PHOSPHATASE 2C // PROTEIN PHOSPHATASE 2C-LIKE PROTEIN-RELATED
Lsat_1_v5_gn_8_43541	A0A2J6KUR2	AT5G57740.1	11.2365	0.0163682	0	375.333	XB3 ortholog 2 in Arabidopsis thaliana	putative B3 domain-containing protein Os03g0621600	B3 DNA binding domain (B3) // Ankyrin repeats (many copies) (Ank_4)
Lsat_1_v5_gn_3_114881	A0A2J6K8A0	AT3G12120.1	2.68828	0.022939	58	330.333	fatty acid desaturase 2	delta(12) fatty acid desaturase DES8.11	FAMILY NOT NAMED // OMEGA-6 FATTY ACID DESATURASE, ENDOPLASMIC RETICULUM
Lsat_1_v5_gn_8_93080	A0A2J6L0Q5	AT2G31180.1	5.01529	0.0230096	4	109	myb domain protein 14	transcription factor MYB14	MYB-LIKE DNA-BINDING PROTEIN MYB // SUBFAMILY NOT NAMED
Lsat_1_v5_gn_1_24360	A0A2J6LB56	AT2G42690.1	2.55982	0.0252851	139.333	738.333	alpha/beta-Hydrolases superfamily protein	phospholipase A1-IIdelta	FAMILY NOT NAMED // PHOSPHOLIPASE A1-IIDELTA
Lsat_1_v5_gn_2_39381	A0A2J6K5D8	AT1G03495.1	2.02944	0.0314245	32.3333	115.333	HXXXD-type acyl-transferase family protein	malonyl-coenzyme A:anthocyanin 3-O-glucoside-6''-O-malonyltransferase	Anthocyanin 6''-O-malonyltransferase / 3MaT
Lsat_1_v5_gn_3_5680	A0A2J6KVD0	AT5G52020.1	2.76444	0.0361038	37.3333	207.333	Integrase-type DNA-binding superfamily protein	ethylene-responsive transcription factor ERF027	ETHYLENE-RESPONSIVE TRANSCRIPTION FACTOR ERF025-RELATED
Lsat_1_v5_gn_6_41680	A0A2J6JIT6	AT4G25470.1	5.66689	0.0409079	7.33333	323.667	C-repeat/DRE binding factor 2	dehydration-responsive element-binding protein 1B	FAMILY NOT NAMED // DEHYDRATION-RESPONSIVE ELEMENT-BINDING PROTEIN 1A-RELATED

## Sheet: downregulated_genes
Supplementary Table 4. 60184_Okeechobee_DEGs.xlsx
List of all differentially expressed genes (DEGs) filtered for adjusted p-value ≤ 0.05 and | log2(fold change) | ≥ 2 between genotypes 60184 and ‘Okeechobee’. Set of DEGs is subset into upregulated and downregulated genes. Subsets of L. sativa upregulated and downregulated genes intersecting with A. thaliana SAG orthologs documented in the Leaf Senescence Database are also provided.
Sheet 3: Genes downregulated in ‘Okeechobee’ relative to 60184
Phytozome L. sativa Gene ID	UniProt L. sativa Protein ID	A. thaliana Gene ID	log2FoldChange	adjusted p-value	60184_mean_reads	okeechobee_mean_reads	Phytozome A. thaliana definition	NCBI Protein Annotation	Phytozome L. sativa defline
Lsat_1_v5_gn_8_121540	A0A2J6JLA7	AT4G27190.1	-7.79239	6.84497e-132	2715	10.6667	NB-ARC domain-containing disease resistance protein	disease resistance protein At4g27190	ATPase family associated with various cellular activities (AAA) (AAA) // Leucine rich repeat (LRR_8)
Lsat_1_v5_gn_9_104740	NA	AT2G05100.1	-10.4333	4.765e-110	10877.7	7	photosystem II light harvesting complex gene 2.1	chlorophyll a-b binding protein 5, chloroplastic	light-harvesting complex II chlorophyll a/b binding protein 2 (LHCB2)
Lsat_1_v5_gn_9_68580	A0A2J6M1L6	AT1G61560.1	-6.54284	4.27937e-90	1415.33	13.3333	Seven transmembrane MLO family protein	MLO-like protein 6	FAMILY NOT NAMED // MLO-LIKE PROTEIN 12-RELATED
Lsat_1_v5_gn_6_20460	A0A2J6JLU1	AT5G25250.1	-6.76773	3.33198e-75	1888	15.3333	SPFH/Band 7/PHB domain-containing membrane-associated protein family	flotillin-like protein 4	flotillin (FLOT)
Lsat_1_v5_gn_1_122260	A0A2J6MDR6	AT4G21200.1	-6.43396	3.14113e-66	725.333	7.33333	gibberellin 2-oxidase 8	gibberellin 2-beta-dioxygenase 8	OXIDOREDUCTASE, 2OG-FE II OXYGENASE FAMILY PROTEIN // GIBBERELLIN 2-BETA-DIOXYGENASE 7-RELATED
Lsat_1_v5_gn_1_86480	A0A2J6JQE8	AT3G51550.1	-6.77742	6.70088e-65	1938	15.6667	Malectin/receptor-like protein kinase family protein	probable receptor-like protein kinase At5g59700 isoform X1	TIR domain (TIR) // Protein tyrosine kinase (Pkinase_Tyr)
Lsat_1_v5_gn_3_93460	A0A2J6KNP1	AT2G23760.2	-2.26616	2.50153e-63	4019	732.333	BEL1-like homeodomain 4	BEL1-like homeodomain protein 4	HOMEOBOX PROTEIN TRANSCRIPTION FACTORS // SUBFAMILY NOT NAMED
Lsat_1_v5_gn_5_55541	A0A2J6JGV9	AT5G39000.1	-5.9716	3.31957e-62	670.333	9.33333	Malectin/receptor-like protein kinase family protein	probable serine/threonine-protein kinase PBL28	CCR4-NOT TRANSCRIPTION COMPLEX // SUBFAMILY NOT NAMED // FAMILY NOT NAMED // SUBFAMILY NOT NAMED
Lsat_1_v5_gn_6_52801	A0A2J6LY83	AT3G50670.1	-2.90554	7.62196e-59	2349.67	276.333	U1 small nuclear ribonucleoprotein-70K	uncharacterized protein LOC111903359	U1 SMALL NUCLEAR RIBONUCLEOPROTEIN 70 KD // U1 SMALL NUCLEAR RIBONUCLEOPROTEIN 70 KDA
Lsat_1_v5_gn_1_118261	A0A2J6MCJ9	AT5G06980.1	-5.95602	1.11856e-56	1065.33	15.3333	NA	protein LNK3 isoform X2	FAMILY NOT NAMED // GENOMIC DNA, CHROMOSOME 3, P1 CLONE: MQC3
Lsat_1_v5_gn_5_441	A0A2J6K0H6	AT3G13340.1	-8.66581	2.29431e-53	1230	2.66667	Transducin/WD40 repeat-like superfamily protein	uncharacterized WD repeat-containing protein C2A9.03	WD40 REPEAT PROTEIN // SUBFAMILY NOT NAMED
Lsat_1_v5_gn_4_10400	A0A2J6MCW0	AT5G10140.1	-7.78738	1.99571e-52	839.333	3.33333	K-box region and MADS-box transcription factor family protein	uncharacterized protein LOC111899755	SRF-type transcription factor (DNA-binding and dimerisation domain) (SRF-TF) // K-box region (K-box)
Lsat_1_v5_gn_3_87201	A0A2J6KGU4	AT4G37580.1	-4.09899	1.45568e-50	527	27	Acyl-CoA N-acyltransferases (NAT) superfamily protein	probable N-acetyltransferase HLS1	N-TERMINAL ACETYLTRANSFERASE // N-ACETYLTRANSFERASE HLS1-LIKE-RELATED
Lsat_1_v5_gn_2_58980	A0A2J6L2I5	AT3G15850.1	-4.27028	3.93146e-49	7888.67	351.333	fatty acid desaturase 5	delta-9 acyl-lipid desaturase 1	ACYL-COA DESATURASE // DELTA-9 ACYL-LIPID DESATURASE 1-RELATED
Lsat_1_v5_gn_5_55560	A0A2J6JGU7	AT2G32950.1	-5.18463	5.59235e-47	466.667	11.3333	Transducin/WD40 repeat-like superfamily protein	E3 ubiquitin-protein ligase COP1	NIMA (never in mitosis)-related G2-specific serine/threonine protein kinase
Lsat_1_v5_gn_1_74301	A0A2J6K689	AT1G78960.1	-10.9801	1.27232e-46	3088	1.33333	lupeol synthase 2	dammarenediol II synthase	LANOSTEROL SYNTHASE // ARABIDIOL SYNTHASE-RELATED // AMYRIN SYNTHASE LUP2-RELATED
Lsat_1_v5_gn_4_82321	A0A2J6JLB8	AT5G50790.1	-2.55224	1.79459e-46	2241.33	333	Nodulin MtN3 family protein	bidirectional sugar transporter SWEET14	BIDIRECTIONAL SUGAR TRANSPORTER SWEET10
Lsat_1_v5_gn_0_22701	A0A2J6MEY8	AT3G26744.2	-2.64931	5.48999e-46	2058	285.333	basic helix-loop-helix (bHLH) DNA-binding superfamily protein	transcription factor ICE1	FAMILY NOT NAMED // TRANSCRIPTION FACTOR ICE1-RELATED // SUBFAMILY NOT NAMED
Lsat_1_v5_gn_8_2560	A0A2J6LH25	AT1G08590.1	-3.34453	6.28894e-44	826.667	71	Leucine-rich receptor-like protein kinase family protein	leucine-rich repeat receptor-like protein kinase PXL1	FAMILY NOT NAMED // LEUCINE-RICH REPEAT RECEPTOR-LIKE PROTEIN KINASE PXL1
Lsat_1_v5_gn_8_15201	A0A2J6JQX5	AT3G25500.1	-10.291	5.80206e-41	1902.33	1.33333	formin homology 1	LOW QUALITY PROTEIN: formin-like protein 1	FORMIN-RELATED // SUBFAMILY NOT NAMED
Lsat_1_v5_gn_5_153081	A0A0A0QQH5	AT5G58770.1	-2.90062	2.69197e-40	728.667	85.6667	Undecaprenyl pyrophosphate synthetase family protein	dehydrodolichyl diphosphate synthase 2	ditrans,polycis-polyprenyl diphosphate synthase (DHDDS, RER2, SRT1)
Lsat_1_v5_gn_3_116420	A0A2J6LFE1	AT5G46860.1	-11.6418	3.51818e-40	3642.67	1	Syntaxin/t-SNARE family protein	replication factor C subunit 3	SYNTAXIN // SUBFAMILY NOT NAMED
Lsat_1_v5_gn_4_65921	A0A2J6K5G3	AT2G20570.1	-2.38415	3.97906e-38	3359	565.333	GBF\'s pro-rich region-interacting factor 1	transcription activator GLK1	TRANSCRIPTION ACTIVATOR GLK1-RELATED
Lsat_1_v5_gn_6_32540	A0A2J6K364	AT4G12300.1	-7.00332	2.35154e-35	439.333	3	cytochrome P450, family 706, subfamily A, polypeptide 4	flavonoid 3',5'-hydroxylase 1	Cytochrome P450 CYP2 subfamily
Lsat_1_v5_gn_2_21541	A0A2J6JFR6	AT5G03760.1	-2.56935	4.06532e-34	3506.33	514.667	Nucleotide-diphospho-sugar transferases superfamily protein	glucomannan 4-beta-mannosyltransferase 9	beta-mannan synthase [EC:2.4.1.32] Man b1-4 Man (CSLA)
Lsat_1_v5_gn_9_19241	A0A2J6KJ43	AT4G13510.1	-4.31731	1.79933e-33	2057.67	92	ammonium transporter 1;1	ammonium transporter 1 member 3	AMMONIUM TRANSPORTER // SUBFAMILY NOT NAMED
Lsat_1_v5_gn_2_132361	A0A2J6JJG1	AT2G03270.1	-2.2333	2.37838e-33	1274.67	238	DNA-binding protein, putative	DNA-binding protein SMUBP-2	DNA2/NAM7 HELICASE FAMILY // DNA-BINDING PROTEIN-RELATED
Lsat_1_v5_gn_0_19261	A0A2J6L818	AT1G06620.1	-7.47164	5.10685e-33	548.667	2.66667	2-oxoglutarate (2OG) and Fe(II)-dependent oxygenase superfamily protein	1-aminocyclopropane-1-carboxylate oxidase homolog 1	Deacetoxyvindoline 4-hydroxylase / Desacetyoxyvindoline-17-hydroxylase
Lsat_1_v5_gn_5_87481	A0A2J6K7R2	AT1G31420.2	-8.54141	5.32575e-33	702.667	1.66667	Leucine-rich repeat protein kinase family protein	LRR receptor-like serine/threonine-protein kinase FEI 1	FAMILY NOT NAMED // INACTIVE LEUCINE-RICH REPEAT RECEPTOR-LIKE PROTEIN KINASE CORYNE-RELATED
Lsat_1_v5_gn_8_48660	A0A2J6LRH8	AT5G17680.1	-8.3511	1.90583e-32	621.667	1.66667	disease resistance protein (TIR-NBS-LRR class), putative	disease resistance protein RUN1 isoform X3	Heavy-metal-associated domain (HMA) // NB-ARC domain (NB-ARC) // Leucine rich repeat (LRR_8)
Lsat_1_v5_gn_7_22701	A0A2J6K920	AT1G28400.1	-3.54357	6.14181e-32	10262.3	765	NA	protein E6	FAMILY NOT NAMED // EXPRESSED PROTEIN-RELATED
Lsat_1_v5_gn_3_139181	A0A2J6LRC6	AT2G46340.1	-5.07497	1.32769e-31	282.667	7.33333	SPA (suppressor of phyA-105) protein family	protein SPA1-RELATED 2 isoform X3	protein suppressor of PHYA-105 1 (SPA1)
Lsat_1_v5_gn_8_13020	A0A2J6KXY1	AT2G40320.1	-2.64718	2.13531e-31	1056.33	148.667	TRICHOME BIREFRINGENCE-LIKE 33	protein trichome birefringence-like 33 isoform X1	PROTEIN TRICHOME BIREFRINGENCE-LIKE 33
Lsat_1_v5_gn_1_10041	A0A2J6LW35	AT1G71980.1	-2.10466	4.62473e-30	1884	387	Protease-associated (PA) RING/U-box zinc finger family protein	receptor homology region, transmembrane domain- and RING domain-containing protein 2	RING FINGER AND PROTEASE ASSOCIATED DOMAIN-CONTAINING // SUBFAMILY NOT NAMED
Lsat_1_v5_gn_0_29101	NA	AT2G38120.1	-5.6596	3.22284e-29	267	4.66667	Transmembrane amino acid transporter family protein	auxin transporter-like protein 2	AMINO ACID TRANSPORTER // AUXIN TRANSPORTER PROTEIN 1-RELATED // SUBFAMILY NOT NAMED
Lsat_1_v5_gn_7_55280	A0A2J6LAA1	AT4G31550.1	-2.65397	1.07491e-28	7532.33	1044	WRKY DNA-binding protein 11	probable WRKY transcription factor 11	WRKY DNA -binding domain (WRKY)
Lsat_1_v5_gn_9_89920	A0A2J6K1U1	AT3G27690.1	-5.98762	4.08702e-27	1168	16.6667	photosystem II light harvesting complex gene 2.3	chlorophyll a-b binding protein 5, chloroplastic	CHLOROPHYLL A/B BINDING PROTEIN
Lsat_1_v5_gn_7_22540	A0A2J6K974	AT5G44210.1	-2.90175	7.92635e-27	10845.3	1284	erf domain protein 9	ethylene-responsive transcription factor 9	EREBP-like factor (EREBP)
Lsat_1_v5_gn_7_15820	A0A2J6JVK6	AT1G11700.1	-2.61059	1.03227e-26	1336.33	193.333	Protein of unknown function, DUF584	uncharacterized protein LOC111890974	Senescence regulator (Senescence_reg)
Lsat_1_v5_gn_1_124140	A0A2J6KQL8	AT3G24530.1	-2.68604	1.70132e-26	607	82.6667	AAA-type ATPase family protein / ankyrin repeat family protein	stage V sporulation protein K	ANKYRIN REPEAT PROTEIN // AAA-TYPE ATPASE FAMILY PROTEIN / ANKYRIN REPEAT FAMILY PROTEIN
Lsat_1_v5_gn_6_90781	A0A2J6MHK7	AT4G16650.1	-2.16625	1.91176e-26	2154.67	420	O-fucosyltransferase family protein	O-fucosyltransferase 29	GDP-fucose protein O-fucosyltransferase (O-FucT)
Lsat_1_v5_gn_7_37240	A0A2J6MHL3	AT4G26150.1	-3.02731	3.47069e-26	1045.33	113	cytokinin-responsive gata factor 1	GATA transcription factor 21	TRANSCRIPTION FACTOR GATA GATA BINDING FACTOR // SUBFAMILY NOT NAMED
Lsat_1_v5_gn_8_103681	A0A2J6L2C7	AT2G38470.1	-2.28462	8.50236e-26	21248.7	3835.33	WRKY DNA-binding protein 33	probable WRKY transcription factor 26	FAMILY NOT NAMED // WRKY TRANSCRIPTION FACTOR 25-RELATED
Lsat_1_v5_gn_5_133201	Q9ZWQ0	AT1G15550.1	-3.61712	1.01833e-25	251.333	18	gibberellin 3-oxidase 1	gibberellin 3-beta-dioxygenase 1	gibberellin 3-beta-dioxygenase (E1.14.11.15)
Lsat_1_v5_gn_1_120281	A0A2J6M7K1	AT1G70830.1	-5.33535	1.77948e-25	677.333	14.3333	MLP-like protein 28	kirola	MLP-LIKE PROTEIN 165-RELATED
Lsat_1_v5_gn_6_54441	A0A2J6LXX4	AT1G68090.1	-3.94703	1.61642e-24	1445.67	81.6667	annexin 5	annexin D5	ANNEXIN // SUBFAMILY NOT NAMED
Lsat_1_v5_gn_1_102140	A0A2J6MEY6	AT5G36930.2	-8.16628	2.10772e-24	441	1.33333	Disease resistance protein (TIR-NBS-LRR class) family	disease resistance protein RPV1 isoform X2	LEUCINE-RICH REPEAT-CONTAINING PROTEIN // DISEASE RESISTANCE PROTEIN-RELATED
Lsat_1_v5_gn_5_167281	A0A2J6KV17	AT2G39380.1	-3.04591	3.36549e-24	8442.33	882.333	exocyst subunit exo70 family protein H2	exocyst complex component EXO70H1	EXOCYST COMPLEX PROTEIN EXO70 // SUBFAMILY NOT NAMED
Lsat_1_v5_gn_9_85740	A0A2J6JJ82	AT5G26670.1	-8.17116	6.38342e-24	434.333	1.33333	Pectinacetylesterase family protein	pectin acetylesterase 10-like	PECTINACETYLESTERASE FAMILY PROTEIN
Lsat_1_v5_gn_4_89221	A0A2J6LP68	AT1G51550.1	-2.35751	8.12832e-24	507.667	86.6667	Kelch repeat-containing F-box family protein	F-box/kelch-repeat protein At1g51550	KELCH REPEAT DOMAIN // SUBFAMILY NOT NAMED
Lsat_1_v5_gn_5_166101	A0A2J6KUX0	AT1G73440.1	-6.40944	1.07711e-23	226.333	2.33333	calmodulin-related	uncharacterized protein LOC111909068	Plant transposase (Ptta/En/Spm family) (Transposase_24)
Lsat_1_v5_gn_9_50700	A0A2J6M1M4	AT5G51190.1	-2.47517	1.91087e-23	28802.7	4471	Integrase-type DNA-binding superfamily protein	ethylene-responsive transcription factor 5	EREBP-like factor (EREBP)
Lsat_1_v5_gn_3_98561	A0A2J6LJ00	AT5G39420.1	-5.06937	2.30668e-23	190	5	CDC2C	probable serine/threonine-protein kinase At1g54610	CELL DIVISION PROTEIN KINASE // SUBFAMILY NOT NAMED // CYCLIN-DEPENDENT KINASE-LIKE PROTEIN-RELATED
Lsat_1_v5_gn_5_128341	A0A2J6KX16	NA	-3.33276	2.52079e-23	724.667	64	NA	carbamoyl-phosphate synthase small chain, chloroplastic	Carbamoyl-phosphate synthase (glutamine-hydrolyzing) / Glutamine-dependent carbamyl phosphate synthetase
Lsat_1_v5_gn_9_13841	A0A2J6KRH8	AT5G05280.1	-3.68128	4.97059e-23	190.667	13	RING/U-box superfamily protein	RING-H2 finger protein ATL73	RING FINGER DOMAIN-CONTAINING // SUBFAMILY NOT NAMED
Lsat_1_v5_gn_0_37261	A0A2J6JIJ8	AT5G22250.1	-2.39543	5.42567e-23	27486.3	4521.67	Polynucleotidyl transferase, ribonuclease H-like superfamily protein	probable CCR4-associated factor 1 homolog 11	CCR4-ASSOCIATED FACTOR 1 HOMOLOG 11-RELATED
Lsat_1_v5_gn_5_177360	A0A2J6KLT7	AT4G27950.1	-2.46484	6.56548e-23	2360	378.333	cytokinin response factor 4	pathogenesis-related genes transcriptional activator PTI6	pathogenesis-related genes transcriptional activator PTI6 (PTI6)
Lsat_1_v5_gn_1_100681	A0A2J6L2V1	AT1G72550.2	-2.89177	1.16918e-22	237.333	28	tRNA synthetase beta subunit family protein	probable LRR receptor-like serine/threonine-protein kinase At5g10290	Phenylalanine--tRNA ligase / Phenylalanyl-tRNA synthetase
Lsat_1_v5_gn_6_11860	A0A2J6KZZ3	AT4G23750.1	-3.81833	1.26686e-22	690	43.3333	cytokinin response factor 2	ethylene-responsive transcription factor CRF1	SHN SHINE , DNA BINDING / TRANSCRIPTION FACTOR // ETHYLENE-RESPONSIVE TRANSCRIPTION FACTOR CRF3-RELATED
Lsat_1_v5_gn_6_45160	A0A2J6JG94	AT2G34930.1	-3.76767	1.50542e-22	522.333	33.3333	disease resistance family protein / LRR family protein	receptor-like protein EIX2	Leucine Rich Repeat (LRR_1) // Leucine rich repeat N-terminal domain (LRRNT_2) // Leucine rich repeat (LRR_8)
Lsat_1_v5_gn_5_163080	A0A2J6MGF9	AT5G66750.1	-12.1889	1.50549e-22	982.667	0	chromatin remodeling 1	pumilio homolog 2	DNA helicase
Lsat_1_v5_gn_0_16941	A0A2J6LZ26	AT1G76880.1	-3.02349	6.49853e-22	509.333	55	Duplicated homeodomain-like superfamily protein	trihelix transcription factor PTL	Transcription factor GT-2 and related proteins, contains trihelix DNA-binding/SANT domain
Lsat_1_v5_gn_5_113561	A0A2J6MDI6	AT1G08510.1	-3.64747	6.7585e-22	194	13.6667	fatty acyl-ACP thioesterases B	protein FAR1-RELATED SEQUENCE 5-like	Oleoyl-[acyl-carrier-protein] hydrolase / S-acyl fatty acid synthase thioesterase
Lsat_1_v5_gn_4_143441	A0A2J6LH22	AT5G65530.1	-2.43456	8.93626e-22	1102.67	181.333	Protein kinase superfamily protein	receptor-like cytosolic serine/threonine-protein kinase RBK1	FAMILY NOT NAMED // PROTEIN KINASE FAMILY PROTEIN-RELATED
Lsat_1_v5_gn_5_112660	A0A2J6MDB5	AT4G34410.1	-2.8744	9.06613e-22	4253.67	513	redox responsive transcription factor 1	ethylene-responsive transcription factor ERF109	AP2 domain (AP2)
Lsat_1_v5_gn_5_162881	A0A2J6MGT0	AT2G38000.1	-11.9361	1.40221e-21	822	0	chaperone protein dnaJ-related	protein SSUH2 homolog	FAMILY NOT NAMED // CHAPERONE PROTEIN DNAJ-LIKE PROTEIN
Lsat_1_v5_gn_9_90520	A0A2J6K1Q6	AT3G20475.1	-4.31997	2.87858e-21	366	16	MUTS-homologue 5	DNA mismatch repair protein MSH5 isoform X4	DNA mismatch repair protein MSH5 (MSH5)
Lsat_1_v5_gn_5_8681	A0A2J6LHG9	AT1G15760.1	-2.20162	3.84853e-21	893	170	Sterile alpha motif (SAM) domain-containing protein	uncharacterized protein LOC111910546	SAM domain (Sterile alpha motif) (SAM_2)
Lsat_1_v5_gn_5_55040	A0A2J6K9N0	AT1G11300.1	-11.7477	6.69388e-21	724.667	0	protein serine/threonine kinases;protein kinases;ATP binding;sugar binding;kinases;carbohydrate binding	serine/threonine-protein kinase PBL27 isoform X1	Non-specific serine/threonine protein kinase / Threonine-specific protein kinase
Lsat_1_v5_gn_5_116021	A0A2J6MDG5	AT3G19320.1	-11.7628	9.26376e-21	726.333	0	Leucine-rich repeat (LRR) family protein	uncharacterized protein At4g06744	FAMILY NOT NAMED // GENOMIC DNA, CHROMOSOME 3, P1 CLONE: MLD14
Lsat_1_v5_gn_7_116420	A0A2J6K8T6	AT3G13310.1	-2.59435	1.53577e-20	993.667	146.333	Chaperone DnaJ-domain superfamily protein	chaperone protein dnaJ 11, chloroplastic	DNAJ HOMOLOG SUBFAMILY C MEMBER // SUBFAMILY NOT NAMED
Lsat_1_v5_gn_9_89401	A0A2J6K1Y4	AT3G13310.1	-2.66991	1.91633e-20	805.667	112.667	Chaperone DnaJ-domain superfamily protein	chaperone protein dnaJ 11, chloroplastic	DNAJ HOMOLOG SUBFAMILY C MEMBER
Lsat_1_v5_gn_5_163121	A0A2J6MGF0	AT3G06580.1	-11.5177	5.73873e-20	614	0	Mevalonate/galactokinase family protein	galactokinase	N-ACETYLGALACTOSAMINE KINASE
Lsat_1_v5_gn_8_89160	A0A2J6LNQ4	AT4G13830.2	-2.05707	8.10372e-20	845.667	177.333	DNAJ-like 20	chaperone protein dnaJ 20, chloroplastic	DNAJ HOMOLOG SUBFAMILY C MEMBER // SUBFAMILY NOT NAMED
Lsat_1_v5_gn_3_108821	A0A2J6LZZ7	AT3G45620.2	-11.4258	1.05685e-19	576.667	0	Transducin/WD40 repeat-like superfamily protein	uncharacterized protein LOC111902439 isoform X1	WD REPEAT DOMAIN-CONTAINING FAMILY // TRANSDUCIN/WD40 DOMAIN-CONTAINING PROTEIN
Lsat_1_v5_gn_4_50920	A0A2J6MBX6	AT3G20475.1	-3.1747	1.2308e-19	252	24.3333	MUTS-homologue 5	DNA mismatch repair protein MSH5 isoform X1	DNA MISMATCH REPAIR MUTS RELATED PROTEINS // MUTS PROTEIN HOMOLOG 5
Lsat_1_v5_gn_1_74321	A0A2J6K688	AT1G78960.1	-6.51626	1.74814e-19	212	2	lupeol synthase 2	dammarenediol II synthase	Dammarenediol II synthase / Dammarenediol synthase
Lsat_1_v5_gn_5_54180	A0A2J6KSY6	AT2G42280.1	-6.48866	1.78692e-19	204	2	basic helix-loop-helix (bHLH) DNA-binding superfamily protein	probable serine/threonine-protein kinase PBL26 isoform X1	Helix-loop-helix DNA-binding domain (HLH) // Protein kinase domain (Pkinase)
Lsat_1_v5_gn_1_80561	A0A2J6LJ52	AT3G14880.2	-6.76063	1.99625e-19	246.333	2	NA	protein DOG1-like 3	CAMP-RESPONSE ELEMENT BINDING PROTEIN-RELATED // SUBFAMILY NOT NAMED
Lsat_1_v5_gn_6_20540	A0A2J6JLS7	AT5G25250.1	-4.4928	2.9859e-19	726.667	29.3333	SPFH/Band 7/PHB domain-containing membrane-associated protein family	flotillin-like protein 3	flotillin (FLOT)
Lsat_1_v5_gn_2_128021	A0A2J6JTC5	AT5G51190.1	-2.98054	2.15924e-18	13971.7	1541.67	Integrase-type DNA-binding superfamily protein	ethylene-responsive transcription factor 5	EREBP-like factor (EREBP)
Lsat_1_v5_gn_2_82541	A0A2J6M4J9	AT5G65920.1	-2.0585	2.39864e-18	851.333	181.333	ARM repeat superfamily protein	U-box domain-containing protein 30	U-BOX DOMAIN-CONTAINING PROTEIN 30-RELATED
Lsat_1_v5_gn_3_17560	A0A2J6KA41	AT4G17810.1	-2.88618	2.43387e-18	507.667	61.3333	C2H2 and C2HC zinc fingers superfamily protein	transcriptional regulator SUPERMAN isoform X1	C2H2-type zinc finger (zf-C2H2_6)
Lsat_1_v5_gn_7_67921	A0A2J6M7T4	AT4G37990.1	-11.0704	3.08474e-18	449	0	elicitor-activated gene 3-2	8-hydroxygeraniol dehydrogenase	ALCOHOL DEHYDROGENASE RELATED // CINNAMYL ALCOHOL DEHYDROGENASE 6-RELATED // SUBFAMILY NOT NAMED
Lsat_1_v5_gn_8_6240	A0A2J6MDT0	AT5G52900.1	-2.91051	4.19587e-18	476.333	56.3333	NA	probable membrane-associated kinase regulator 6 isoform X1	MEMBRANE-ASSOCIATED KINASE REGULATOR 6-RELATED
Lsat_1_v5_gn_1_93160	A0A2J6LJY6	AT5G46290.1	-8.0546	5.70488e-18	302.333	1	3-ketoacyl-acyl carrier protein synthase I	3-oxoacyl-[acyl-carrier-protein	Beta-ketoacyl-[acyl-carrier-protein] synthase I / KAS I
Lsat_1_v5_gn_5_112261	A0A2J6MD62	AT1G49780.1	-2.66603	1.17034e-17	4869.67	666.667	plant U-box 26	U-box domain-containing protein 26	WDSAM1 PROTEIN // E3 UBIQUITIN-PROTEIN LIGASE PUB24-RELATED
Lsat_1_v5_gn_8_119240	A0A2J6M4Y2	AT3G54950.1	-2.34234	1.1866e-17	714.667	122.667	patatin-like protein 6	patatin-like protein 7	Ca2+-independent phospholipase A2
Lsat_1_v5_gn_3_43561	A0A2J6LVM8	AT4G20860.1	-3.61311	1.54344e-17	301.667	21.6667	FAD-binding Berberine family protein	berberine bridge enzyme-like 22	Tetrahydroberberine oxidase / THB oxidase
Lsat_1_v5_gn_9_103760	A0A2J6JY48	AT3G07040.1	-10.7967	1.77588e-17	373	0	NB-ARC domain-containing disease resistance protein	disease resistance protein RPM1 isoform X1	LEUCINE-RICH REPEAT-CONTAINING PROTEIN // SUBFAMILY NOT NAMED
Lsat_1_v5_gn_2_23360	A0A2J6KJB4	AT4G27190.1	-4.68018	2.04148e-17	182	6.33333	NB-ARC domain-containing disease resistance protein	uncharacterized protein LOC111879926	LEUCINE-RICH REPEAT-CONTAINING PROTEIN // SUBFAMILY NOT NAMED
Lsat_1_v5_gn_6_97361	A0A2J6M0T3	AT1G31130.1	-2.17875	2.21674e-17	1845.67	359.333	NA	uncharacterized protein LOC111901977	EXPRESSED PROTEIN
Lsat_1_v5_gn_4_175161	A0A2J6JIA4	AT5G38760.1	-10.7327	4.32475e-17	703.667	0.333333	Late embryogenesis abundant protein (LEA) family protein	stress-induced protein KIN2	FAMILY NOT NAMED // STRESS-INDUCED PROTEIN KIN1-RELATED
Lsat_1_v5_gn_5_25781	A0A2J6KJR5	AT5G61780.1	-10.5686	8.80747e-17	320	0	TUDOR-SN protein 2	ribonuclease TUDOR 2	Micrococcal nuclease / Micrococcal endonuclease
Lsat_1_v5_gn_3_84721	A0A2J6LCE6	NA	-10.5905	1.06529e-16	322.667	0	NA	uncharacterized protein LOC111912946	TNP1/EN/SPM transposase (Transposase_23)
Lsat_1_v5_gn_9_63600	A0A2J6LDK5	AT5G06060.1	-3.50065	1.10286e-16	999	79.6667	NAD(P)-binding Rossmann-fold superfamily protein	tropinone reductase homolog At5g06060	Tropinone reductase 1 (TR1)
Lsat_1_v5_gn_7_51381	A0A2J6KK44	AT2G17260.1	-3.36496	1.29369e-16	204.667	17.6667	glutamate receptor 2	uncharacterized protein LOC111890801	Ligand-gated ion channel (Lig_chan) // Bacterial extracellular solute-binding proteins, family 3 (SBP_bac_3)
Lsat_1_v5_gn_1_95341	A0A2J6JM39	AT1G29930.1	-3.81149	1.42607e-16	50116.3	3114.33	chlorophyll A/B binding protein 1	chlorophyll a-b binding protein of LHCII type 1	light-harvesting complex II chlorophyll a/b binding protein 1 (LHCB1)
Lsat_1_v5_gn_7_32940	A0A2J6MAN7	AT5G46330.1	-4.55637	1.96123e-16	192	7.33333	Leucine-rich receptor-like protein kinase family protein	LRR receptor-like serine/threonine-protein kinase FLS2	LRR RECEPTOR-LIKE SERINE/THREONINE-PROTEIN KINASE FLS2
Lsat_1_v5_gn_4_180961	A0A2J6MAF8	AT5G14930.2	-10.3597	2.41908e-16	537.333	0.333333	senescence-associated gene 101	senescence-associated carboxylesterase 101	SENESCENCE-ASSOCIATED CARBOXYLESTERASE 101
Lsat_1_v5_gn_9_28800	A0A2J6KKF8	AT3G46530.1	-10.5704	2.58675e-16	322.667	0	NB-ARC domain-containing disease resistance protein	putative late blight resistance protein homolog R1B-16 isoform X1	LEUCINE-RICH REPEAT-CONTAINING PROTEIN // SUBFAMILY NOT NAMED
Lsat_1_v5_gn_5_32001	A0A2J6LMZ2	AT5G38990.1	-3.3073	3.38304e-16	288	25.6667	Malectin/receptor-like protein kinase family protein	uncharacterized protein LOC111908020 isoform X2	Protein kinase domain (Pkinase) // Protein tyrosine kinase (Pkinase_Tyr) // Phloem protein 2 (PP2)
Lsat_1_v5_gn_3_95181	A0A2J6LA29	AT1G09730.2	-10.3016	3.89847e-16	515.667	0.333333	Cysteine proteinases superfamily protein	probable ubiquitin-like-specific protease 2B isoform X1	SENTRIN/SUMO-SPECIFIC PROTEASE // TOLL-LIKE RECEPTOR
Lsat_1_v5_gn_5_84140	A0A2J6LAD5	AT4G31550.1	-2.58359	6.8121e-16	508	75.6667	WRKY DNA-binding protein 11	WRKY transcription factor WRKY51	WRKY DNA -binding domain (WRKY) // Plant zinc cluster domain (Plant_zn_clust)
Lsat_1_v5_gn_5_185220	A0A2J6L7W6	AT5G61780.1	-10.2808	7.77717e-16	262	0	TUDOR-SN protein 2	ribonuclease TUDOR 2	Micrococcal nuclease / Micrococcal endonuclease
Lsat_1_v5_gn_2_4001	A0A2J6LLX0	AT1G20580.1	-2.20144	8.47661e-16	303.333	57.6667	Small nuclear ribonucleoprotein family protein	small nuclear ribonucleoprotein SmD3b	small nuclear ribonucleoprotein D3 (SNRPD3, SMD3)
Lsat_1_v5_gn_4_180921	A0A2J6MAD3	AT5G14930.2	-3.12469	8.83263e-16	2763	276	senescence-associated gene 101	senescence-associated carboxylesterase 101	SENESCENCE-ASSOCIATED CARBOXYLESTERASE 101
Lsat_1_v5_gn_5_14201	A0A2J6MHA7	AT1G15530.1	-7.51376	1.02702e-15	207.667	1	Concanavalin A-like lectin protein kinase family protein	LOW QUALITY PROTEIN: L-type lectin-domain containing receptor kinase S.1-like	L-TYPE LECTIN-DOMAIN CONTAINING RECEPTOR KINASE S.1
Lsat_1_v5_gn_8_73161	A0A2J6JII9	AT4G18780.1	-10.2506	1.1264e-15	255.333	0	cellulose synthase family protein	cellulose synthase A catalytic subunit 8 [UDP-forming	Cellulose synthase (UDP-forming) / UDP-glucose-cellulose glucosyltransferase
Lsat_1_v5_gn_2_79501	A0A2J6LMG4	AT5G38420.1	-3.0671	1.14979e-15	22018.7	2349.33	Ribulose bisphosphate carboxylase (small chain) family protein	ribulose bisphosphate carboxylase small subunit, chloroplastic-like	ribulose-bisphosphate carboxylase small chain (rbcS)
Lsat_1_v5_gn_4_25621	A0A2J6L1X6	AT1G69040.2	-2.65707	1.46705e-15	181.667	25.3333	ACT domain repeat 4	ACT domain-containing protein ACR4 isoform X2	ACT DOMAIN-CONTAINING PROTEIN 5
Lsat_1_v5_gn_5_121181	A0A2J6LDF7	AT1G53700.1	-2.30794	1.83736e-15	969.667	172.667	WAG 1	serine/threonine-protein kinase WAG1	RIBOSOMAL PROTEIN S6 KINASE // SERINE/THREONINE-PROTEIN KINASE WAG1
Lsat_1_v5_gn_1_89581	A0A2J6L2T5	AT5G39000.1	-3.6877	3.01201e-15	394	27.3333	Malectin/receptor-like protein kinase family protein	putative receptor-like protein kinase At5g39000	Non-specific serine/threonine protein kinase / Threonine-specific protein kinase
Lsat_1_v5_gn_8_80761	A0A2J6K3S9	AT5G01030.2	-2.24535	3.32291e-15	1588	291.667	Protein of unknown function (DUF3527)	uncharacterized protein LOC111887117	Domain of unknown function (DUF3527) (DUF3527)
Lsat_1_v5_gn_9_23601	A0A2J6M0I8	AT2G39700.1	-2.58127	3.33363e-15	1350	197.333	expansin A4	expansin-A4	FAMILY NOT NAMED // EXPANSIN-A6
Lsat_1_v5_gn_7_58100	A0A2J6K0W4	AT1G72510.1	-3.34869	3.74197e-15	4173	360.667	Protein of unknown function (DUF1677)	uncharacterized protein LOC111888557 isoform X1	Protein of unknown function (DUF1677) (DUF1677)
Lsat_1_v5_gn_9_104780	NA	AT3G27690.1	-4.7773	3.81482e-15	757.667	24.6667	photosystem II light harvesting complex gene 2.3	chlorophyll a-b binding protein 5, chloroplastic	CHLOROPHYLL A/B BINDING PROTEIN // CHLOROPHYLL A-B BINDING PROTEIN 1, CHLOROPLASTIC-RELATED // SUBFAMILY NOT NAMED
Lsat_1_v5_gn_5_5940	A0A2J6L9P5	AT5G54770.1	-2.15323	4.15401e-15	15259.7	3003	thiazole biosynthetic enzyme, chloroplast (ARA6) (THI1) (THI4)	thiamine thiazole synthase, chloroplastic	thiamine thiazole synthase (THI4, THI1)
Lsat_1_v5_gn_3_118241	A0A2J6KBU1	AT4G32510.1	-10.0735	5.25415e-15	225.333	0	HCO3- transporter family	uncharacterized protein LOC111908813	Putative GTPase activating protein for Arf (ArfGap) // Domain of unknown function (DUF3510) (DUF3510)
Lsat_1_v5_gn_4_16020	A0A2J6JND1	AT1G68400.1	-2.26718	5.69627e-15	4628.67	849.333	leucine-rich repeat transmembrane protein kinase family protein	probable leucine-rich repeat receptor-like protein kinase At1g68400	Receptor protein-tyrosine kinase / Receptor protein tyrosine kinase // Non-specific serine/threonine protein kinase / Threonine-specific protein kinase
Lsat_1_v5_gn_2_104861	A0A2J6L829	AT1G66950.1	-2.90288	6.58048e-15	231	26.6667	pleiotropic drug resistance 11	pleiotropic drug resistance protein 2 isoform X3	ATP-BINDING CASSETTE TRANSPORTER // SUBFAMILY NOT NAMED
Lsat_1_v5_gn_8_12020	A0A2J6KXS8	AT3G55950.1	-2.24718	6.85606e-15	5209	959.333	CRINKLY4 related 3	putative serine/threonine-protein kinase-like protein CCR3	FAMILY NOT NAMED // SERINE/THREONINE-PROTEIN KINASE-LIKE PROTEIN CCR3-RELATED
Lsat_1_v5_gn_8_32421	A0A2J6LQW0	AT3G19820.1	-2.32109	7.21875e-15	5385.67	932.667	cell elongation protein / DWARF1 / DIMINUTO (DIM)	delta(24)-sterol reductase	delta24-sterol reductase (DHCR24)
Lsat_1_v5_gn_7_86981	A0A2J6JKN6	AT2G15620.1	-2.53331	9.9588e-15	2464	374.333	nitrite reductase 1	ferredoxin--nitrite reductase, chloroplastic	ferredoxin-nitrite reductase (nirA)
Lsat_1_v5_gn_3_96420	A0A2J6KQR7	AT3G30180.1	-3.69299	1.12981e-14	564.333	37.6667	brassinosteroid-6-oxidase 2	cytochrome P450 85A1	brassinosteroid-6-oxidase 2 (CYP85A2, BR6OX2)
Lsat_1_v5_gn_4_177261	A0A2J6LQI9	AT5G15150.1	-2.50519	1.56472e-14	602.667	91.6667	homeobox 3	homeobox-leucine zipper protein HOX21	HOMEOBOX-LEUCINE ZIPPER PROTEIN ATHB-13-RELATED
Lsat_1_v5_gn_7_52560	A0A2J6KKC5	AT2G18670.1	-2.31728	1.63989e-14	289	50.3333	RING/U-box superfamily protein	RING-H2 finger protein ATL56	GRF zinc finger (zf-GRF) // Ring finger domain (zf-RING_2)
Lsat_1_v5_gn_5_30021	A0A2J6LM09	AT1G19340.1	-2.78318	1.99848e-14	269.333	34.3333	Methyltransferase MT-A70 family protein	geranylgeranyl pyrophosphate synthase, chloroplastic	mRNA (2'-O-methyladenosine-N(6)-)-methyltransferase
Lsat_1_v5_gn_9_12280	A0A2J6K775	AT5G48800.1	-2.02908	2.41698e-14	485	103.667	Phototropic-responsive NPH3 family protein	BTB/POZ domain-containing protein At5g48800 isoform X1	BTB/POZ domain (BTB) // NPH3 family (NPH3)
Lsat_1_v5_gn_0_39140	A0A2J6JJU9	AT2G34930.1	-3.45079	3.05551e-14	163.667	13.3333	disease resistance family protein / LRR family protein	receptor-like protein EIX1	Leucine Rich Repeat (LRR_1) // Leucine rich repeat N-terminal domain (LRRNT_2) // Leucine rich repeat (LRR_8)
Lsat_1_v5_gn_8_86641	A0A2J6KXH5	AT4G33050.3	-2.31083	3.1594e-14	17506	3074	calmodulin-binding family protein	IQ domain-containing protein IQM1	CALMODULIN-BINDING PROTEIN
Lsat_1_v5_gn_4_28800	A0A2J6L8V1	AT1G29930.1	-3.21943	3.3059e-14	21823	2042	chlorophyll A/B binding protein 1	chlorophyll a-b binding protein of LHCII type 1	light-harvesting complex II chlorophyll a/b binding protein 1 (LHCB1)
Lsat_1_v5_gn_5_70600	A0A2J6JHF2	AT1G60590.1	-2.8729	6.11586e-14	491.667	59	Pectin lyase-like superfamily protein	polygalacturonase At1g48100	FAMILY NOT NAMED // PECTIN LYASE-LIKE SUPERFAMILY PROTEIN
Lsat_1_v5_gn_1_76521	A0A2J6M693	AT2G43800.1	-2.35734	7.76454e-14	405.667	69	Actin-binding FH2 (formin homology 2) family protein	formin-like protein 2	FORMIN-RELATED // SUBFAMILY NOT NAMED
Lsat_1_v5_gn_1_15100	A0A2J6L6Q0	AT5G60850.1	-2.40366	1.0264e-13	215	35.6667	OBF binding protein 4	dof zinc finger protein DOF5.4	FAMILY NOT NAMED // DOF ZINC FINGER PROTEIN DOF1.1-RELATED
Lsat_1_v5_gn_0_11320	A0A2J6KSD5	AT5G14020.1	-9.63608	1.07137e-13	166.667	0	Endosomal targeting BRO1-like domain-containing protein	uncharacterized protein LOC111876138	UNCHARACTERIZED // ENDOSOMAL TARGETING BRO1-LIKE DOMAIN-CONTAINING PROTEIN
Lsat_1_v5_gn_5_103200	A0A2J6LLF0	AT3G24520.1	-2.11447	1.53184e-13	559.667	113.333	heat shock transcription factor C1	heat stress transcription factor C-1	HEAT SHOCK TRANSCRIPTION FACTOR // HEAT STRESS TRANSCRIPTION FACTOR C-1
Lsat_1_v5_gn_2_3341	A0A2J6LT23	AT1G18000.1	-2.13749	1.57954e-13	590.333	119	Major facilitator superfamily protein	UNC93-like protein 1	ET TRANSLATION PRODUCT-RELATED
Lsat_1_v5_gn_2_125121	A0A2J6KAE0	AT1G62660.1	-2.43842	1.88162e-13	222188	35293.3	Glycosyl hydrolases family 32 protein	beta-fructofuranosidase, soluble isoenzyme I	Sucrose:sucrose fructosyltransferase / Sucrose:sucrose 1-fructosyltransferase
Lsat_1_v5_gn_5_12880	A0A2J6JXS4	AT1G67750.1	-3.56883	1.92601e-13	1491	114	Pectate lyase family protein	probable pectate lyase 5	FAMILY NOT NAMED // PECTATE LYASE 22-RELATED
Lsat_1_v5_gn_0_6400	A0A2J6JY65	NA	-5.52831	2.55807e-13	203	4	NA	polyphenol oxidase I, chloroplastic	Catechol oxidase / Tyrosinase
Lsat_1_v5_gn_3_118880	A0A2J6JVH3	AT3G21760.1	-9.54937	2.63779e-13	156.667	0	UDP-Glycosyltransferase superfamily protein	anthocyanidin 3-O-glucosyltransferase 2	Flavonol 3-O-glucosyltransferase / UDP-glucose flavonol 3-O-glucosyltransferase
Lsat_1_v5_gn_5_167421	A0A2J6JIY3	AT5G59790.1	-2.10807	3.5898e-13	910.333	183.333	Domain of unknown function (DUF966)	protein SOSEKI 5	Domain of unknown function (DUF966) (DUF966)
Lsat_1_v5_gn_1_75060	A0A2J6K6D4	AT5G35970.1	-3.59101	3.71933e-13	1545.67	115.333	P-loop containing nucleoside triphosphate hydrolases superfamily protein	DNA-binding protein SMUBP-2	PLAC8 family (PLAC8)
Lsat_1_v5_gn_1_126560	A0A2J6MD30	NA	-4.01837	4.18215e-13	104	5.66667	NA	uncharacterized protein LOC111879154	Plant transposase (Ptta/En/Spm family) (Transposase_24)
Lsat_1_v5_gn_9_54780	A0A2J6M1L2	AT5G51990.1	-2.0161	4.88767e-13	349	76	C-repeat-binding factor 4	dehydration-responsive element-binding protein 1B	FAMILY NOT NAMED // DEHYDRATION-RESPONSIVE ELEMENT-BINDING PROTEIN 1A-RELATED
Lsat_1_v5_gn_7_44701	NA	NA	-5.21233	5.38031e-13	112	2.66667	NA	uncharacterized protein LOC111879154	Plant transposase (Ptta/En/Spm family) (Transposase_24)
Lsat_1_v5_gn_7_6960	A0A2J6LCJ8	AT2G45680.1	-2.57289	5.61438e-13	433.333	64.6667	TCP family transcription factor	transcription factor TCP9	TCP family transcription factor (TCP)
Lsat_1_v5_gn_1_46781	A0A2J6JV21	AT5G11590.1	-2.84213	5.77902e-13	741.333	89.3333	Integrase-type DNA-binding superfamily protein	dehydration-responsive element-binding protein 3	DEHYDRATION-RESPONSIVE ELEMENT-BINDING PROTEIN 3-RELATED
Lsat_1_v5_gn_9_30221	A0A2J6KK99	AT3G56940.1	-2.27718	6.87033e-13	29297.3	5260.33	dicarboxylate diiron protein, putative (Crd1)	magnesium-protoporphyrin IX monomethyl ester [oxidative	Magnesium-protoporphyrin IX monomethyl ester (oxidative) cyclase / Mg-protoporphyrin IX monomethyl ester oxidative cyclase
Lsat_1_v5_gn_1_92141	A0A2J6JQD3	AT5G02500.1	-11.5145	6.87339e-13	600	0	heat shock cognate protein 70-1	heat shock 70 kDa protein II isoform X1	HEAT SHOCK PROTEIN 70KDA // HEAT SHOCK 70 KDA PROTEIN COGNATE 1-RELATED // HEAT SHOCK 70 KDA PROTEIN 3
Lsat_1_v5_gn_4_1821	A0A2J6JXY4	AT5G13180.1	-2.06439	7.09158e-13	4239	904.333	NAC domain containing protein 83	NAC domain-containing protein 83	No apical meristem (NAM) protein (NAM)
Lsat_1_v5_gn_6_50061	A0A2J6JX86	AT3G20810.1	-2.32558	8.18293e-13	358.667	63.6667	2-oxoglutarate (2OG) and Fe(II)-dependent oxygenase superfamily protein	lysine-specific demethylase JMJ30 isoform X1	lysine-specific demethylase 8 [EC:1.14.11.27] (KDM8, JMJD5)
Lsat_1_v5_gn_4_34101	A0A2J6KQX1	AT3G61220.2	-2.7301	8.56612e-13	134.333	17.6667	NAD(P)-binding Rossmann-fold superfamily protein	salutaridine reductase	(+)-neomenthol dehydrogenase / Monoterpenoid dehydrogenase
Lsat_1_v5_gn_8_20440	A0A2J6LBV1	AT3G57120.1	-2.32854	1.09176e-12	603.333	106	Protein kinase superfamily protein	lysM domain receptor-like kinase 3	interleukin-1 receptor-associated kinase 4 (IRAK4)
Lsat_1_v5_gn_4_15740	A0A2J6JNL1	AT1G18210.2	-4.5866	1.19903e-12	108	4	Calcium-binding EF-hand family protein	calcium-binding allergen Ole e 8	CALCIUM-BINDING PROTEIN CML25-RELATED
Lsat_1_v5_gn_9_27081	A0A2J6LJB4	AT3G47470.1	-3.25337	1.27328e-12	33261.3	3077.33	light-harvesting chlorophyll-protein complex I subunit A4	chlorophyll a-b binding protein P4, chloroplastic	light-harvesting complex I chlorophyll a/b binding protein 4 (LHCA4)
Lsat_1_v5_gn_2_115560	A0A2J6LE12	AT3G55140.1	-2.51814	1.40007e-12	1289.33	193.667	Pectin lyase-like superfamily protein	putative pectate lyase 21	pectate lyase (pel)
Lsat_1_v5_gn_4_85760	A0A2J6JSX5	AT1G80690.1	-2.55668	1.62144e-12	615.333	90	PPPDE putative thiol peptidase family protein	deSI-like protein At4g17486	Uncharacterized conserved protein
Lsat_1_v5_gn_5_54260	A0A2J6KSW6	AT5G28680.1	-9.26175	1.69321e-12	129.667	0	Malectin/receptor-like protein kinase family protein	putative receptor-like protein kinase At5g39000 isoform X4	Protein kinase domain (Pkinase) // Phloem protein 2 (PP2)
Lsat_1_v5_gn_6_89780	A0A2J6MHI0	AT4G12320.1	-3.21301	1.92805e-12	767.667	75	cytochrome P450, family 706, subfamily A, polypeptide 6	cytochrome P450 76C1	Cytochrome P450 CYP2 subfamily
Lsat_1_v5_gn_2_43400	A0A2J6M6T4	AT4G13710.1	-3.33349	1.98728e-12	1757.67	156.667	Pectin lyase-like superfamily protein	probable pectate lyase 8	PECTATE LYASE 1-RELATED
Lsat_1_v5_gn_9_68540	A0A2J6M1N5	AT2G39200.1	-2.83515	2.14301e-12	169.333	21	Seven transmembrane MLO family protein	MLO-like protein 12 isoform X2	Mlo family (Mlo)
Lsat_1_v5_gn_5_53781	A0A2J6LMQ5	AT1G31420.1	-9.41951	2.85209e-12	143.333	0	Leucine-rich repeat protein kinase family protein	importin-11 isoform X4	FAMILY NOT NAMED // INACTIVE LEUCINE-RICH REPEAT RECEPTOR-LIKE PROTEIN KINASE CORYNE-RELATED
Lsat_1_v5_gn_3_117001	A0A2J6KC02	AT3G12490.2	-6.15509	3.24379e-12	108.333	1.33333	cystatin B	cysteine proteinase inhibitor A	CYSTEINE PROTEINASE INHIBITOR 3-RELATED
Lsat_1_v5_gn_2_14321	A0A2J6L2V9	AT5G17680.1	-9.44246	3.30349e-12	148.667	0	disease resistance protein (TIR-NBS-LRR class), putative	TMV resistance protein N isoform X1	LEUCINE-RICH REPEAT-CONTAINING PROTEIN // SUBFAMILY NOT NAMED
Lsat_1_v5_gn_3_137680	NA	AT4G01370.1	-4.18422	5.23192e-12	129.667	6.33333	MAP kinase 4	mitogen-activated protein kinase homolog MMK2	MITOGEN-ACTIVATED PROTEIN KINASE 11-RELATED
Lsat_1_v5_gn_0_12501	A0A2J6M342	AT3G28050.1	-3.37375	5.42854e-12	213.667	18.3333	nodulin MtN21 /EamA-like transporter family protein	WAT1-related protein At3g28050	EamA-like transporter family (EamA)
Lsat_1_v5_gn_2_122340	A0A2J6KPB5	AT3G47570.1	-3.99397	5.48271e-12	135.667	7.33333	Leucine-rich repeat protein kinase family protein	receptor kinase-like protein Xa21	Protein kinase domain (Pkinase) // Leucine Rich Repeat (LRR_1) // Leucine rich repeat N-terminal domain (LRRNT_2) // Leucine rich repeat (LRR_8)
Lsat_1_v5_gn_6_45181	A0A2J6JG77	AT4G17250.1	-9.03929	6.63447e-12	110.667	0	NA	uncharacterized protein LOC111905431	Checkpoint 9-1-1 complex, HUS1 component
Lsat_1_v5_gn_1_80521	A0A2J6LJ35	AT3G14880.2	-2.51636	6.69526e-12	162.333	24.6667	NA	protein DOG1-like 3	CAMP-RESPONSE ELEMENT BINDING PROTEIN-RELATED // SUBFAMILY NOT NAMED
Lsat_1_v5_gn_2_1121	A0A2J6L2Z2	AT3G52150.2	-8.90333	6.85512e-12	196.667	0.333333	RNA-binding (RRM/RBD/RNP motifs) family protein	uncharacterized protein LOC111917400	RNA recognition motif. (a.k.a. RRM, RBD, or RNP domain) (RRM_1) // Cation transport ATPase (P-type) (Cation_ATPase)
Lsat_1_v5_gn_7_33120	A0A2J6MAS6	AT5G60450.1	-4.32314	7.33726e-12	144.667	6.33333	auxin response factor 4	B3 domain-containing protein Os04g0386900 isoform X2	B3 DNA binding domain (B3)
Lsat_1_v5_gn_5_95420	A0A2J6KTE2	AT5G63460.2	-8.84842	8.89233e-12	188.333	0.333333	SAP domain-containing protein	probable Ufm1-specific protease isoform X1	Det1 complexing ubiquitin ligase (DDA1)
Lsat_1_v5_gn_2_68540	A0A2J6KBP2	AT5G66900.1	-2.76903	1.26712e-11	1522.67	190.667	Disease resistance protein (CC-NBS-LRR class) family	probable disease resistance protein At5g66900	LEUCINE-RICH REPEAT-CONTAINING PROTEIN // SUBFAMILY NOT NAMED
Lsat_1_v5_gn_3_28920	A0A2J6KFR3	AT1G70520.1	-8.9653	1.3148e-11	104.667	0	cysteine-rich RLK (RECEPTOR-like protein kinase) 2	LOW QUALITY PROTEIN: cysteine-rich receptor-like protein kinase 2	CYSTEINE-RICH RECEPTOR-LIKE PROTEIN KINASE 2
Lsat_1_v5_gn_2_12620	A0A2J6L1T7	AT1G75820.1	-2.05065	1.53543e-11	619	131.667	Leucine-rich receptor-like protein kinase family protein	receptor protein kinase CLAVATA1	uncharacterized protein (E2.7.1.-)
Lsat_1_v5_gn_7_104600	A0A2J6KTR3	AT3G15210.1	-2.51276	4.06019e-11	241.333	37	ethylene responsive element binding factor 4	ethylene-responsive transcription factor 4	AP2 domain (AP2)
Lsat_1_v5_gn_2_73460	A0A2J6LGX2	AT1G58170.1	-3.47478	4.78314e-11	269.333	21.3333	Disease resistance-responsive (dirigent-like protein) family protein	dirigent protein 19	NUCLEOPORIN-RELATED // SUBFAMILY NOT NAMED
Lsat_1_v5_gn_5_54880	A0A2J6KSW1	AT5G39000.1	-8.92893	5.37743e-11	102.667	0	Malectin/receptor-like protein kinase family protein	putative receptor-like protein kinase At5g39000	Serine/threonine protein kinase
Lsat_1_v5_gn_5_89720	A0A2J6KN22	AT5G48930.1	-2.0142	5.37972e-11	233.667	50.3333	hydroxycinnamoyl-CoA shikimate/quinate hydroxycinnamoyl transferase	shikimate O-hydroxycinnamoyltransferase	SHIKIMATE O-HYDROXYCINNAMOYLTRANSFERASE
Lsat_1_v5_gn_7_57841	A0A2J6JNL5	AT2G06925.1	-2.77656	5.84247e-11	819	104	Phospholipase A2 family protein	phospholipase A2-alpha	secretory phospholipase A2 (PLA2G, SPLA2)
Lsat_1_v5_gn_8_106740	A0A2J6JQ66	AT1G37130.1	-2.65273	7.1874e-11	15721.3	2245.67	nitrate reductase 2	nitrate reductase [NADH	Nitrate reductase (NADH) / Nitrate reductase (NADH(2))
Lsat_1_v5_gn_3_121740	A0A2J6L811	AT1G06620.1	-2.02159	7.45409e-11	183.667	39.6667	2-oxoglutarate (2OG) and Fe(II)-dependent oxygenase superfamily protein	1-aminocyclopropane-1-carboxylate oxidase homolog 1	OXIDOREDUCTASE, 2OG-FE II OXYGENASE FAMILY PROTEIN // 1-AMINOCYCLOPROPANE-1-CARBOXYLATE OXIDASE HOMOLOG 10-RELATED // SUBFAMILY NOT NAMED
Lsat_1_v5_gn_3_85401	A0A2J6K811	AT5G65700.2	-2.0466	8.31847e-11	2475.67	515.667	Leucine-rich receptor-like protein kinase family protein	leucine-rich repeat receptor-like serine/threonine-protein kinase BAM1	Protein kinase domain (Pkinase) // Leucine Rich Repeat (LRR_1) // Leucine rich repeat N-terminal domain (LRRNT_2) // Leucine rich repeat (LRR_8)
Lsat_1_v5_gn_8_38360	A0A2J6M554	AT3G25700.1	-2.67294	8.45338e-11	315	44	Eukaryotic aspartyl protease family protein	aspartyl protease family protein 2	ASPARTYL PROTEASES // ASPARTYL PROTEASE FAMILY PROTEIN
Lsat_1_v5_gn_7_6501	A0A2J6LN16	AT1G25440.1	-2.70382	8.62356e-11	3887.33	515	B-box type zinc finger protein with CCT domain	zinc finger protein CONSTANS-LIKE 16	B-box zinc finger (zf-B_box) // CCT motif (CCT)
Lsat_1_v5_gn_7_91021	A0A2J6JKN0	AT3G07340.1	-2.23346	9.30679e-11	606	113	basic helix-loop-helix (bHLH) DNA-binding superfamily protein	transcription factor bHLH63 isoform X2	STEROL REGULATORY ELEMENT-BINDING PROTEIN // SUBFAMILY NOT NAMED
Lsat_1_v5_gn_5_36381	A0A2J6LYZ0	AT4G19840.1	-2.58247	1.57855e-10	365.667	52.3333	phloem protein 2-A1	protein PHLOEM PROTEIN 2-LIKE A1 isoform X1	Phloem protein 2 (PP2)
Lsat_1_v5_gn_8_159641	A0A2J6K9Z7	AT1G70260.1	-2.76084	1.96474e-10	2412.33	321	nodulin MtN21 /EamA-like transporter family protein	WAT1-related protein At1g70260	EamA-like transporter family (EamA)
Lsat_1_v5_gn_4_28880	A0A2J6L8W3	AT1G29930.1	-2.48844	2.05008e-10	54281.7	8400.67	chlorophyll A/B binding protein 1	chlorophyll a-b binding protein of LHCII type 1	light-harvesting complex II chlorophyll a/b binding protein 1 (LHCB1)
Lsat_1_v5_gn_0_36101	A0A2J6LW71	AT2G34930.1	-8.44713	2.73236e-10	141.667	0.333333	disease resistance family protein / LRR family protein	receptor-like protein EIX2	Leucine Rich Repeat (LRR_1)
Lsat_1_v5_gn_3_29480	A0A2J6KFY7	AT1G13440.1	-2.20592	3.76099e-10	727	138.667	glyceraldehyde-3-phosphate dehydrogenase C2	glyceraldehyde-3-phosphate dehydrogenase, cytosolic	glyceraldehyde 3-phosphate dehydrogenase (GAPDH, gapA)
Lsat_1_v5_gn_4_81981	A0A2J6JLE6	AT5G50760.1	-2.32941	5.0313e-10	162.333	28.6667	SAUR-like auxin-responsive protein family	auxin-responsive protein SAUR71	SAUR family protein (SAUR)
Lsat_1_v5_gn_8_15340	A0A2J6JQZ4	AT2G37640.1	-4.35794	5.14129e-10	393.333	16.6667	Barwin-like endoglucanases superfamily protein	expansin-A6	FAMILY NOT NAMED // EXPANSIN-A16-RELATED
Lsat_1_v5_gn_6_64620	A0A2J6LP00	AT4G17870.1	-2.09422	7.26922e-10	546	113.333	Polyketide cyclase/dehydrase and lipid transport superfamily protein	abscisic acid receptor PYR1	ABSCISIC ACID RECEPTOR PYL1-RELATED
Lsat_1_v5_gn_5_50740	A0A2J6MJS7	AT5G18650.1	-2.40728	7.44926e-10	709.333	119.333	CHY-type/CTCHY-type/RING-type Zinc finger protein	E3 ubiquitin-protein ligase MIEL1	RING finger and CHY zinc finger domain-containing protein 1 (RCHY1, PIRH2)
Lsat_1_v5_gn_6_8401	A0A2J6KZR1	AT1G60590.1	-2.77582	8.15773e-10	287.333	37	Pectin lyase-like superfamily protein	polygalacturonase At1g48100	PECTIN LYASE-LIKE PROTEIN
Lsat_1_v5_gn_4_85501	A0A2J6JT14	AT5G61800.1	-2.23722	1.26867e-09	280	51.3333	Pentatricopeptide repeat (PPR) superfamily protein	pentatricopeptide repeat-containing protein At5g61800 isoform X2	PPR repeat (PPR) // PPR repeat (PPR_1)
Lsat_1_v5_gn_4_28860	NA	AT1G29930.1	-2.82536	2.78161e-09	13056.7	1597.67	chlorophyll A/B binding protein 1	chlorophyll a-b binding protein of LHCII type 1	light-harvesting complex II chlorophyll a/b binding protein 1 (LHCB1)
Lsat_1_v5_gn_2_68560	A0A2J6KBT0	AT5G66900.1	-2.73146	3.71626e-09	211.667	27.3333	Disease resistance protein (CC-NBS-LRR class) family	probable disease resistance protein At5g66900	LEUCINE-RICH REPEAT-CONTAINING PROTEIN // SUBFAMILY NOT NAMED
Lsat_1_v5_gn_4_64660	A0A2J6K5H6	AT5G23280.1	-2.35127	3.71626e-09	718.333	122.333	TCP family transcription factor	transcription factor TCP7	FAMILY NOT NAMED // TRANSCRIPTION FACTOR TCP21-RELATED
Lsat_1_v5_gn_8_66301	A0A2J6JML0	AT2G36580.1	-8.05133	3.96215e-09	108	0.333333	Pyruvate kinase family protein	pyruvate kinase 1, cytosolic isoform X1	PYRUVATE KINASE // SUBFAMILY NOT NAMED
Lsat_1_v5_gn_5_111400	A0A2J6K3X1	AT3G19690.1	-4.34928	4.03758e-09	196.333	8.66667	CAP (Cysteine-rich secretory proteins, Antigen 5, and Pathogenesis-related 1 protein) superfamily protein	basic form of pathogenesis-related protein 1	CYSTEINE-RICH SECRETORY PROTEIN-RELATED // F2J10.6 PROTEIN-RELATED
Lsat_1_v5_gn_3_91021	A0A2J6K6T3	AT2G32710.1	-3.2531	4.18561e-09	175.333	16.3333	Cyclin-dependent kinase inhibitor family protein	cyclin-dependent kinase inhibitor 7 isoform X2	CYCLIN-DEPENDENT KINASE INHIBITOR 1
Lsat_1_v5_gn_8_85560	A0A2J6JNX8	AT2G05940.1	-2.09028	4.74507e-09	22682.3	4677.67	Protein kinase superfamily protein	serine/threonine-protein kinase RIPK	interleukin-1 receptor-associated kinase 4 (IRAK4)
Lsat_1_v5_gn_4_44440	A0A2J6JJX7	AT3G60550.1	-3.10302	5.41717e-09	217.667	21.6667	cyclin p3;2	cyclin-U2-2	CYCLIN-U2-1-RELATED
Lsat_1_v5_gn_6_13421	A0A2J6LRZ8	AT2G26110.1	-2.47176	5.92182e-09	327.333	51.3333	Protein of unknown function (DUF761)	pathogen-associated molecular patterns-induced protein A70	Cotton fibre expressed protein (DUF761) // Domain of unknown function (DUF4408) (DUF4408)
Lsat_1_v5_gn_5_12561	A0A2J6KI07	AT3G48590.1	-2.07747	6.35969e-09	949.333	200	nuclear factor Y, subunit C1	nuclear transcription factor Y subunit C-1	HISTONE-LIKE TRANSCRIPTION FACTOR CCAAT-RELATED // NUCLEAR TRANSCRIPTION FACTOR Y SUBUNIT C-1-RELATED
Lsat_1_v5_gn_8_166400	A0A2J6JTK4	AT3G06740.1	-2.48884	7.00752e-09	121	19	GATA transcription factor 15	GATA transcription factor 15	TRANSCRIPTION FACTOR GATA GATA BINDING FACTOR // SUBFAMILY NOT NAMED
Lsat_1_v5_gn_5_19701	A0A2J6LJ99	AT1G74470.1	-2.08792	8.68648e-09	51685.7	10650	Pyridine nucleotide-disulphide oxidoreductase family protein	geranylgeranyl diphosphate reductase, chloroplastic	geranylgeranyl reductase (chlP, bchP)
Lsat_1_v5_gn_2_59780	A0A2J6L2P9	AT5G44680.1	-2.16218	8.69445e-09	312.333	61	DNA glycosylase superfamily protein	uncharacterized protein LOC111917499	FAMILY NOT NAMED // 3-METHYLADENINE GLYCOSYLASE I-RELATED
Lsat_1_v5_gn_6_40701	A0A2J6LTL3	AT5G05270.2	-7.14559	9.83077e-09	105.667	0.666667	Chalcone-flavanone isomerase family protein	chalcone isomerase-like protein 2	FAMILY NOT NAMED // CHALCONE--FLAVONONE ISOMERASE 3-RELATED
Lsat_1_v5_gn_8_105120	A0A2J6L0A1	AT3G24520.1	-3.02645	9.84366e-09	293.333	31.3333	heat shock transcription factor C1	heat stress transcription factor C-1	HEAT SHOCK TRANSCRIPTION FACTOR // HEAT STRESS TRANSCRIPTION FACTOR C-1
Lsat_1_v5_gn_4_18921	A0A2J6JNG6	AT1G25510.1	-2.09858	1.00134e-08	594.667	119.333	Eukaryotic aspartyl protease family protein	protein ASPARTIC PROTEASE IN GUARD CELL 1	ASPARTYL PROTEASE FAMILY PROTEIN
Lsat_1_v5_gn_5_81721	A0A2J6KZK6	AT5G36110.1	-4.14989	1.03509e-08	124	6.33333	cytochrome P450, family 716, subfamily A, polypeptide 1	beta-amyrin 28-monooxygenase	Protopanaxadiol 6-hydroxylase / Protopanaxatriol synthase
Lsat_1_v5_gn_6_30481	A0A2J6JRB8	AT3G09780.1	-2.14582	1.21303e-08	295.333	58.3333	CRINKLY4 related 1	serine/threonine-protein kinase-like protein CCR1	FAMILY NOT NAMED // SERINE/THREONINE-PROTEIN KINASE-LIKE PROTEIN CCR2
Lsat_1_v5_gn_3_125601	A0A2J6KQE7	AT3G17640.1	-2.53846	1.33391e-08	675	101	Leucine-rich repeat (LRR) family protein	probably inactive leucine-rich repeat receptor-like protein kinase IMK2	Leucine rich repeat N-terminal domain (LRRNT_2) // Leucine rich repeat (LRR_8)
Lsat_1_v5_gn_6_26921	A0A2J6JP94	AT5G04550.1	-2.63632	1.46424e-08	133	18.6667	Protein of unknown function (DUF668)	protein PSK SIMULATOR 1	Protein of unknown function (DUF668) (DUF668) // Domain of unknown function (DUF3475) (DUF3475)
Lsat_1_v5_gn_2_109841	A0A2J6L5A2	AT2G40360.1	-3.44073	1.5129e-08	162	12.6667	Transducin/WD40 repeat-like superfamily protein	ribosome biogenesis protein BOP1 homolog	RIBOSOME BIOGENESIS PROTEIN BOP1 BLOCK OF PROLIFERATION 1 PROTEIN
Lsat_1_v5_gn_4_74061	A0A2J6KNN3	AT3G48100.1	-2.55262	1.81255e-08	308.333	46.6667	response regulator 5	two-component response regulator ARR5	TWO-COMPONENT RESPONSE REGULATOR ARR15-RELATED
Lsat_1_v5_gn_7_13740	A0A2J6JVU1	AT5G47560.1	-2.86209	1.87186e-08	296.667	36	tonoplast dicarboxylate transporter	tonoplast dicarboxylate transporter	solute carrier family 13 (sodium-dependent dicarboxylate transporter), member 2/3/5 (SLC13A2_3_5)
Lsat_1_v5_gn_4_113360	A0A2J6JZH9	AT1G74100.1	-2.33384	2.06298e-08	177	31	sulfotransferase 16	cytosolic sulfotransferase 5	Desulfoglucosinolate sulfotransferase
Lsat_1_v5_gn_9_34440	A0A2J6KD54	AT5G05830.1	-2.06882	2.09462e-08	802.333	168	RING/FYVE/PHD zinc finger superfamily protein	uncharacterized protein LOC111882745	MEMBRANE ASSOCIATED RING FINGER // RING/FYVE/PHD ZINC FINGER-CONTAINING PROTEIN
Lsat_1_v5_gn_6_86121	A0A2J6JVZ6	AT4G23740.1	-2.18567	2.49505e-08	661.667	125.333	Leucine-rich repeat protein kinase family protein	probable inactive receptor kinase At4g23740	Protein kinase domain (Pkinase) // Leucine Rich Repeat (LRR_1) // Leucine rich repeat N-terminal domain (LRRNT_2)
Lsat_1_v5_gn_1_120661	A0A2J6KJC1	AT3G59400.1	-2.18722	2.86981e-08	6909	1323.33	enzyme binding;tetrapyrrole binding	tetrapyrrole-binding protein, chloroplastic	TETRAPYRROLE-BINDING PROTEIN, CHLOROPLASTIC
Lsat_1_v5_gn_2_132181	A0A2J6JJH2	AT2G34930.1	-2.4602	2.87306e-08	112	18	disease resistance family protein / LRR family protein	receptor-like protein EIX2	Leucine Rich Repeat (LRR_1) // Leucine rich repeat N-terminal domain (LRRNT_2) // Leucine rich repeat (LRR_8)
Lsat_1_v5_gn_3_119721	A0A2J6LF80	AT3G21760.1	-2.27646	5.48505e-08	987.333	182.333	UDP-Glycosyltransferase superfamily protein	anthocyanidin 3-O-glucosyltransferase 2	Flavonol 3-O-glucosyltransferase / UDP-glucose flavonol 3-O-glucosyltransferase
Lsat_1_v5_gn_3_44301	A0A2J6LVP3	AT2G16530.2	-2.28573	5.78779e-08	537	95.6667	3-oxo-5-alpha-steroid 4-dehydrogenase family protein	polyprenol reductase 2	Polyprenol reductase
Lsat_1_v5_gn_1_19921	A0A2J6KS65	AT2G26530.1	-2.40475	6.15803e-08	11819.3	1943.67	Protein of unknown function (DUF1645)	uncharacterized protein LOC111876217	AR781
Lsat_1_v5_gn_7_27520	A0A2J6KHV3	AT2G34620.1	-2.51438	6.41795e-08	893	134	Mitochondrial transcription termination factor family protein	transcription termination factor MTEF1, chloroplastic	MITOCHONDRIAL TRANSCRIPTION TERMINATION FACTOR FAMILY PROTEIN
Lsat_1_v5_gn_9_104700	NA	AT2G05100.1	-2.5817	8.85978e-08	7112	1047.33	photosystem II light harvesting complex gene 2.1	chlorophyll a-b binding protein 5, chloroplastic	light-harvesting complex II chlorophyll a/b binding protein 2 (LHCB2)
Lsat_1_v5_gn_7_11040	A0A2J6LS97	AT1G27370.1	-2.27211	9.01039e-08	307	55.3333	squamosa promoter binding protein-like 10	squamosa promoter-binding-like protein 7	FAMILY NOT NAMED // SQUAMOSA PROMOTER-BINDING-LIKE PROTEIN 3
Lsat_1_v5_gn_5_80920	A0A2J6K876	AT2G07170.1	-2.19047	9.13461e-08	117.667	22.3333	ARM repeat superfamily protein	TORTIFOLIA1-like protein 2	ARM REPEAT SUPERFAMILY PROTEIN
Lsat_1_v5_gn_3_10580	A0A2J6JNQ8	AT1G64390.1	-2.23865	9.86158e-08	4915	892.333	glycosyl hydrolase 9C2	endoglucanase 6	ENDOGLUCANASE 19-RELATED
Lsat_1_v5_gn_3_43761	A0A2J6LVP8	AT3G21870.1	-2.00703	1.04546e-07	328.667	73	cyclin p2;1	cyclin-U1-1	CYCLIN FAMILY PROTEIN-RELATED
Lsat_1_v5_gn_4_84721	A0A2J6JT66	AT1G28110.2	-2.06981	1.27736e-07	174.333	36.3333	serine carboxypeptidase-like 45	serine carboxypeptidase-like 45	SERINE PROTEASE FAMILY S10 SERINE CARBOXYPEPTIDASE // SERINE CARBOXYPEPTIDASE-LIKE 45-RELATED
Lsat_1_v5_gn_9_117441	A0A2J6M792	AT1G15820.1	-2.46332	1.60313e-07	10761.7	1692.67	light harvesting complex photosystem II subunit 6	LOW QUALITY PROTEIN: chlorophyll a-b binding protein CP24 10A, chloroplastic-like	CHLOROPHYLL A/B BINDING PROTEIN // CHLOROPHYLL A-B BINDING PROTEIN
Lsat_1_v5_gn_6_10680	A0A2J6M7F0	AT2G36400.1	-2.3635	1.94722e-07	261.667	44	growth-regulating factor 3	growth-regulating factor 12	WRC (WRC) // QLQ (QLQ)
Lsat_1_v5_gn_9_104300	A0A2J6JY96	AT3G07870.1	-2.32724	2.18479e-07	3240.33	576.667	F-box and associated interaction domains-containing protein	F-box protein At3g07870	F-box domain (F-box) // F-box associated (FBA_1)
Lsat_1_v5_gn_5_144981	NA	AT1G29930.1	-2.49654	2.2523e-07	5285.67	809	chlorophyll A/B binding protein 1	chlorophyll a-b binding protein of LHCII type 1	light-harvesting complex II chlorophyll a/b binding protein 1 (LHCB1)
Lsat_1_v5_gn_3_97721	A0A2J6JX38	AT3G02100.1	-3.0405	2.27757e-07	119	13	UDP-Glycosyltransferase superfamily protein	UDP-glycosyltransferase 83A1-like	GLUCOSYL/GLUCURONOSYL TRANSFERASES // UDP-GLYCOSYLTRANSFERASE 83A1
Lsat_1_v5_gn_8_60981	A0A2J6KMU8	AT3G22142.1	-2.35406	2.55603e-07	51126	8665	Bifunctional inhibitor/lipid-transfer protein/seed storage 2S albumin superfamily protein	36.4 kDa proline-rich protein	Hydrophobic seed protein (Hydrophob_seed)
Lsat_1_v5_gn_0_4881	A0A2J6L6A0	AT4G13710.1	-2.16958	3.18046e-07	241.667	47.3333	Pectin lyase-like superfamily protein	probable pectate lyase 8	PECTATE LYASE 1-RELATED
Lsat_1_v5_gn_2_8861	A0A2J6JTK9	AT5G42170.1	-2.74876	3.4656e-07	251.333	33.3333	SGNH hydrolase-type esterase superfamily protein	GDSL esterase/lipase At5g42170	GDSL ESTERASE/LIPASE EXL1-RELATED
Lsat_1_v5_gn_6_83821	A0A2J6M7Q8	AT4G23920.1	-2.17939	4.555e-07	9418	1821.67	UDP-D-glucose/UDP-D-galactose 4-epimerase 2	photosystem I reaction center subunit II, chloroplastic	Photosystem I // UDP-glucose 4-epimerase / Uridine diphospho-galactose-4-epimerase
Lsat_1_v5_gn_2_133700	A0A2J6K065	AT5G52920.1	-2.08786	5.39999e-07	120	25	plastidic pyruvate kinase beta subunit 1	pyruvate kinase isoform X1	PYRUVATE KINASE // PLASTIDIAL PYRUVATE KINASE 2
Lsat_1_v5_gn_8_51000	A0A2J6MHQ5	AT1G69530.2	-2.45183	6.80051e-07	499	79	expansin A1	expansin-A10	Pollen allergen (Pollen_allerg_1) // Rare lipoprotein A (RlpA)-like double-psi beta-barrel (DPBB_1)
Lsat_1_v5_gn_1_57701	A0A2J6L4I5	AT1G52340.1	-2.53288	7.09661e-07	1419.67	222.333	NAD(P)-binding Rossmann-fold superfamily protein	secoisolariciresinol dehydrogenase	Secoisolariciresinol dehydrogenase
Lsat_1_v5_gn_5_29420	A0A2J6M8C3	AT4G32280.1	-2.56173	7.21705e-07	152.333	22	indole-3-acetic acid inducible 29	auxin-responsive protein IAA29	AUX/IAA family (AUX_IAA)
Lsat_1_v5_gn_5_119080	A0A2J6MJ63	AT4G34530.1	-2.06998	7.7504e-07	371.667	78.3333	cryptochrome-interacting basic-helix-loop-helix 1	transcription factor bHLH63	STEROL REGULATORY ELEMENT-BINDING PROTEIN // SUBFAMILY NOT NAMED
Lsat_1_v5_gn_8_70401	A0A2J6JR75	AT3G43920.2	-2.81324	1.06002e-06	109.667	13.3333	dicer-like 3	endoribonuclease Dicer homolog 3a	HELICASE-RELATED // ENDORIBONUCLEASE DICER HOMOLOG 3
Lsat_1_v5_gn_4_170780	A0A2J6K8H8	AT1G22750.4	-5.41516	1.25204e-06	427.667	8.33333	NA	uncharacterized protein LOC111884932 isoform X1	Protein of unknown function (DUF1475) (DUF1475)
Lsat_1_v5_gn_2_90361	A0A2J6KTU6	AT1G74670.1	-2.35335	1.72467e-06	941.667	160.667	Gibberellin-regulated family protein	gibberellin-regulated protein 6	GIBBERELLIN-REGULATED PROTEIN 4
Lsat_1_v5_gn_9_55081	A0A2J6M1F2	AT5G23730.1	-2.85193	1.7702e-06	132.667	16.3333	Transducin/WD40 repeat-like superfamily protein	WD repeat-containing protein RUP2	U5 snRNP-specific protein-like factor and related proteins // Microtubule binding protein YTM1 (contains WD40 repeats)
Lsat_1_v5_gn_2_89300	A0A2J6KX80	AT5G19790.1	-3.88325	1.90268e-06	195.333	11	related to AP2 11	ethylene-responsive transcription factor ERN1	SHN SHINE , DNA BINDING / TRANSCRIPTION FACTOR // SUBFAMILY NOT NAMED
Lsat_1_v5_gn_8_108861	A0A2J6KL80	AT1G06920.1	-2.37375	2.28884e-06	121.333	20.3333	ovate family protein 4	transcription repressor OFP1	OVATE FAMILY PROTEIN 1-RELATED
Lsat_1_v5_gn_8_162660	A0A2J6KFE4	AT1G10470.1	-2.40587	2.45747e-06	111.333	18.6667	response regulator 4	two-component response regulator ARR3	TWO-COMPONENT RESPONSE REGULATOR ARR15-RELATED
Lsat_1_v5_gn_1_117141	A0A2J6KXE7	AT3G13610.1	-2.05622	2.8054e-06	316.333	67.6667	2-oxoglutarate (2OG) and Fe(II)-dependent oxygenase superfamily protein	feruloyl CoA ortho-hydroxylase F6H1-3	1-AMINOCYCLOPROPANE-1-CARBOXYLATE OXIDASE-LIKE PROTEIN-RELATED
Lsat_1_v5_gn_2_102941	A0A2J6KTD5	AT1G29930.1	-4.22285	3.30834e-06	8197.33	384	chlorophyll A/B binding protein 1	chlorophyll a-b binding protein of LHCII type 1	light-harvesting complex II chlorophyll a/b binding protein 1 (LHCB1)
Lsat_1_v5_gn_1_120680	A0A2J6KJA8	AT3G15050.1	-2.11853	3.86212e-06	504.667	100.333	IQ-domain 10	protein IQ-DOMAIN 9 isoform X3	IQ-DOMAIN 9 PROTEIN
Lsat_1_v5_gn_8_53500	A0A2J6JJS0	AT2G47700.1	-2.26782	4.83857e-06	174.667	31.6667	RING/U-box superfamily protein	E3 ubiquitin-protein ligase RFI2	RING FINGER CONTAINING PROTEIN // SUBFAMILY NOT NAMED
Lsat_1_v5_gn_9_99780	A0A2J6JQR8	AT4G18690.1	-2.67891	4.8741e-06	438.333	58.3333	NA	protein DOG1-like 3	CAMP-RESPONSE ELEMENT BINDING PROTEIN-RELATED // DOG1 ALPHA SPLICE VARIANT
Lsat_1_v5_gn_8_66400	A0A2J6JMM2	AT4G25780.1	-2.6387	1.0213e-05	369	52.3333	CAP (Cysteine-rich secretory proteins, Antigen 5, and Pathogenesis-related 1 protein) superfamily protein	pathogenesis-related protein PR-1	CYSTEINE-RICH SECRETORY PROTEIN-RELATED // SUBFAMILY NOT NAMED
Lsat_1_v5_gn_1_28480	A0A2J6KFZ0	AT3G48290.1	-2.08134	1.22456e-05	287.667	61	cytochrome P450, family 71, subfamily A, polypeptide 24	cytochrome P450 Tp4149	Cytochrome P450 CYP2 subfamily
Lsat_1_v5_gn_2_88961	A0A2J6KTQ8	AT3G28857.1	-2.14792	1.35776e-05	131.333	26.6667	basic helix-loop-helix (bHLH) DNA-binding family protein	transcription factor PRE6	BHLH TRANSCRIPTION FACTOR PRE1-RELATED
Lsat_1_v5_gn_2_67541	A0A2J6KZN7	AT1G54820.1	-2.42891	1.54418e-05	307	48.6667	Protein kinase superfamily protein	probable serine/threonine-protein kinase PBL7	FAMILY NOT NAMED // PROTEIN KINASE DOMAIN-CONTAINING PROTEIN
Lsat_1_v5_gn_9_16040	A0A2J6LWN5	AT4G12970.1	-2.01545	1.6574e-05	358	76	stomagen	EPIDERMAL PATTERNING FACTOR-like protein 9	EPIDERMAL PATTERNING FACTOR-LIKE PROTEIN 9
Lsat_1_v5_gn_1_33441	A0A2J6MG83	AT3G15850.1	-2.1109	1.68875e-05	262	53.3333	fatty acid desaturase 5	delta-9 acyl-lipid desaturase 1	ACYL-COA DESATURASE // DELTA-9 ACYL-LIPID DESATURASE 1-RELATED
Lsat_1_v5_gn_8_73380	A0A2J6KIH8	AT2G29090.2	-2.04456	2.26713e-05	845.667	185.667	cytochrome P450, family 707, subfamily A, polypeptide 2	LOW QUALITY PROTEIN: abscisic acid 8'-hydroxylase 2	ABSCISIC ACID 8'-HYDROXYLASE 2
Lsat_1_v5_gn_3_72820	A0A2J6M976	AT4G36040.1	-2.1486	2.31658e-05	1416	290.667	Chaperone DnaJ-domain superfamily protein	chaperone protein dnaJ 11, chloroplastic	DNAJ HOMOLOG SUBFAMILY C MEMBER // SUBFAMILY NOT NAMED
Lsat_1_v5_gn_5_80560	A0A2J6JUK1	AT2G07180.2	-2.45068	2.69671e-05	338	56	Protein kinase superfamily protein	serine/threonine-protein kinase PBL34	FAMILY NOT NAMED // PROTEIN KINASE DOMAIN-CONTAINING PROTEIN
Lsat_1_v5_gn_1_119601	A0A2J6MBU4	AT4G18425.1	-2.90882	3.29397e-05	179.333	20	Protein of unknown function (DUF679)	protein DMP4	FAMILY NOT NAMED // DUF679 DOMAIN MEMBRANE PROTEIN 7
Lsat_1_v5_gn_8_103660	A0A2J6L2D3	AT2G38480.1	-2.20953	4.30258e-05	146.667	28.6667	Uncharacterised protein family (UPF0497)	CASP-like protein 4B1	NITRATE, FROMATE, IRON DEHYDROGENASE // SUBFAMILY NOT NAMED
Lsat_1_v5_gn_4_104861	A0A2J6KQ80	AT1G52770.1	-2.20639	4.31533e-05	1211.33	225	Phototropic-responsive NPH3 family protein	root phototropism protein 3	NON-PHOTOTROPIC HYPOCOTYL-LIKE PROTEIN
Lsat_1_v5_gn_5_131560	A0A2J6LID8	AT3G15850.1	-2.9571	4.57572e-05	185.333	21	fatty acid desaturase 5	palmitoyl-monogalactosyldiacylglycerol delta-7 desaturase, chloroplastic	stearoyl-CoA desaturase (delta-9 desaturase) (SCD, desC)
Lsat_1_v5_gn_4_133341	A0A2J6LNI0	AT1G22810.1	-2.13959	4.84332e-05	422	83.3333	Integrase-type DNA-binding superfamily protein	ethylene-responsive transcription factor ERF019	FAMILY NOT NAMED // ETHYLENE-RESPONSIVE TRANSCRIPTION FACTOR ERF019-RELATED
Lsat_1_v5_gn_7_106541	A0A2J6LUR9	AT5G54270.1	-3.32361	5.32881e-05	22090.7	1939	light-harvesting chlorophyll B-binding protein 3	chlorophyll a-b binding protein 13, chloroplastic	light-harvesting complex II chlorophyll a/b binding protein 3 (LHCB3)
Lsat_1_v5_gn_5_146540	A0A2J6JSF9	AT4G29240.1	-2.08042	5.42298e-05	220.667	44.6667	Leucine-rich repeat (LRR) family protein	leucine-rich repeat extensin-like protein 4 isoform X1	FAMILY NOT NAMED // EXTENSIN-LIKE PROTEIN-RELATED
Lsat_1_v5_gn_3_11741	A0A2J6JNS0	AT4G24010.1	-2.41936	5.98381e-05	233.667	40	cellulose synthase like G1	cellulose synthase-like protein G2	X-BOX TRANSCRIPTION FACTOR-RELATED // CELLULOSE SYNTHASE-LIKE PROTEIN G1-RELATED
Lsat_1_v5_gn_7_106740	A0A2J6MI79	AT4G27360.1	-2.33315	6.04661e-05	540.667	97.3333	Dynein light chain type 1 family protein	dynein light chain LC6, flagellar outer arm	DYNEIN LIGHT CHAIN TYPE 1 FAMILY PROTEIN
Lsat_1_v5_gn_3_2180	A0A2J6KP68	AT1G12240.1	-2.60762	6.10268e-05	493.333	71.6667	Glycosyl hydrolases family 32 protein	beta-fructofuranosidase, soluble isoenzyme I	ACID BETA-FRUCTOFURANOSIDASE 3, VACUOLAR-RELATED
Lsat_1_v5_gn_5_130880	A0A2J6LI82	AT1G79860.1	-2.04249	6.21547e-05	424	91.3333	RHO guanyl-nucleotide exchange factor 12	rop guanine nucleotide exchange factor 12	FAMILY NOT NAMED // RHO GUANINE NUCLEOTIDE EXCHANGE FACTOR 8-RELATED
Lsat_1_v5_gn_4_28820	A0A2J6L8H4	AT1G29930.1	-3.43741	7.14475e-05	7696	612.333	chlorophyll A/B binding protein 1	chlorophyll a-b binding protein of LHCII type 1	light-harvesting complex II chlorophyll a/b binding protein 1 (LHCB1)
Lsat_1_v5_gn_9_31341	A0A2J6KKH6	AT2G41640.1	-2.20879	8.76699e-05	408.667	76	Glycosyltransferase family 61 protein	xylan glycosyltransferase MUCI21	GLYCOSYLTRANSFERASE // SUBFAMILY NOT NAMED
Lsat_1_v5_gn_3_117901	A0A2J6LFG5	AT5G46180.1	-2.16194	0.000101176	105.333	20.6667	ornithine-delta-aminotransferase	ornithine aminotransferase, mitochondrial	Ornithine aminotransferase / Ornithine--oxo-acid transaminase
Lsat_1_v5_gn_6_8940	A0A2J6KHI3	AT4G24050.1	-2.40346	0.000127511	254.333	43.6667	NAD(P)-binding Rossmann-fold superfamily protein	short-chain dehydrogenase TIC 32 B, chloroplastic	NADP-retinol dehydrogenase / Retinol dehydrogenase (NADP(+)) // Very-long-chain 3-oxoacyl-CoA reductase / Very-long-chain beta-ketoacyl-CoA reductase
Lsat_1_v5_gn_2_101261	A0A2J6M5E9	AT3G06880.2	-2.20932	0.000135834	126.333	24.6667	Transducin/WD40 repeat-like superfamily protein	putative E3 ubiquitin-protein ligase LIN isoform X2	Transferred entry: 2.3.2.23, 2.3.2.27 and 6.2.1.45
Lsat_1_v5_gn_2_106101	A0A2J6L5D5	AT5G06490.1	-2.0038	0.000142292	123.667	27	RING/U-box superfamily protein	putative RING-H2 finger protein ATL71	RING-H2 FINGER PROTEIN ATL70
Lsat_1_v5_gn_2_113421	A0A2J6LRT0	AT4G27290.1	-2.31682	0.000224301	262.667	48	S-locus lectin protein kinase family protein	G-type lectin S-receptor-like serine/threonine-protein kinase At4g27290	Protein kinase domain (Pkinase) // S-locus glycoprotein domain (S_locus_glycop) // D-mannose binding lectin (B_lectin) // Protein tyrosine kinase (Pkinase_Tyr) // PAN-like domain (PAN_2)
Lsat_1_v5_gn_1_22421	A0A2J6KSA8	AT1G60060.1	-2.11806	0.000273238	816.667	164.333	Serine/threonine-protein kinase WNK (With No Lysine)-related	transcription factor LHW	SERINE/THREONINE-PROTEIN KINASE WNK WITH NO LYSINE -RELATED // SUBFAMILY NOT NAMED
Lsat_1_v5_gn_5_100601	A0A2J6JG24	AT1G24020.2	-2.45723	0.00029871	341.667	56.6667	MLP-like protein 423	MLP-like protein 423	FAMILY NOT NAMED // MLP-LIKE PROTEIN 423-RELATED
Lsat_1_v5_gn_6_45380	A0A2J6JG73	AT5G60770.1	-5.26258	0.000307339	223.333	5.33333	nitrate transporter 2.4	high affinity nitrate transporter 2.4	MFS transporter, NNP family, nitrate/nitrite transporter (NRT, narK, nrtP, nasA)
Lsat_1_v5_gn_5_131240	A0A2J6LI74	AT1G15360.1	-2.14449	0.000698091	181.667	35	Integrase-type DNA-binding superfamily protein	ethylene-responsive transcription factor WIN1	SHN SHINE , DNA BINDING / TRANSCRIPTION FACTOR // SUBFAMILY NOT NAMED
Lsat_1_v5_gn_9_104161	A0A2J6JY90	AT3G47090.1	-2.32275	0.000844897	190	34.3333	Leucine-rich repeat protein kinase family protein	receptor kinase-like protein Xa21	Protein kinase domain (Pkinase) // Leucine Rich Repeat (LRR_1) // Leucine rich repeat N-terminal domain (LRRNT_2)
Lsat_1_v5_gn_5_50601	A0A2J6LPU0	AT5G18670.1	-2.03791	0.000919504	364	81	beta-amylase 3	inactive beta-amylase 9	FAMILY NOT NAMED // INACTIVE BETA-AMYLASE 9
Lsat_1_v5_gn_8_98481	A0A2J6L0W4	AT4G12800.1	-2.60118	0.00113722	28238.7	4064	photosystem I subunit l	photosystem I reaction center subunit XI, chloroplastic	photosystem I subunit XI (psaL)
Lsat_1_v5_gn_5_107040	A0A2J6M6C9	AT1G15820.1	-2.82138	0.00123988	33400	4084.67	light harvesting complex photosystem II subunit 6	chlorophyll a-b binding protein CP24 10A, chloroplastic	light-harvesting complex II chlorophyll a/b binding protein 6 (LHCB6)
Lsat_1_v5_gn_7_102900	A0A2J6MF28	AT3G58120.1	-2.01069	0.0013195	688.333	146.333	Basic-leucine zipper (bZIP) transcription factor family protein	basic leucine zipper 34	X-BOX TRANSCRIPTION FACTOR-RELATED // BASIC HELIX-LOOP-HELIX DOMAIN-CONTAINING PROTEIN
Lsat_1_v5_gn_5_6741	A0A2J6KN98	AT5G54270.1	-2.82387	0.00208916	71245.7	8762.67	light-harvesting chlorophyll B-binding protein 3	chlorophyll a-b binding protein 13, chloroplastic	light-harvesting complex II chlorophyll a/b binding protein 3 (LHCB3)
Lsat_1_v5_gn_7_34481	Q40247	AT1G29930.1	-4.90019	0.00252572	31371	899.667	chlorophyll A/B binding protein 1	chlorophyll a-b binding protein of LHCII type 1	light-harvesting complex II chlorophyll a/b binding protein 1 (LHCB1)
Lsat_1_v5_gn_5_112041	A0A2J6K3X6	AT1G78380.1	-2.00221	0.00377376	447	101.667	glutathione S-transferase TAU 19	probable glutathione S-transferase	GLUTATHIONE S-TRANSFERASE, GST, SUPERFAMILY, GST DOMAIN CONTAINING // SUBFAMILY NOT NAMED
Lsat_1_v5_gn_8_100481	A0A2J6KA89	AT2G36430.1	-2.27476	0.00393695	208.667	37.6667	Plant protein of unknown function (DUF247)	putative UPF0481 protein At3g02645	Plant protein of unknown function (DUF247)
Lsat_1_v5_gn_5_141001	A0A2J6JSL2	AT5G20630.1	-2.72269	0.00409928	11727.3	1532.33	germin 3	auxin-binding protein ABP20	FAMILY NOT NAMED // GERMIN-LIKE PROTEIN SUBFAMILY 3 MEMBER 3
Lsat_1_v5_gn_1_44740	A0A2J6LEL4	AT5G25390.2	-2.12913	0.0047535	318.333	62	Integrase-type DNA-binding superfamily protein	ethylene-responsive transcription factor WIN1	ETHYLENE-RESPONSIVE TRANSCRIPTION FACTOR SHINE 2-RELATED
Lsat_1_v5_gn_4_109340	A0A2J6KNY2	AT3G47470.1	-2.92915	0.00523671	19364	2202	light-harvesting chlorophyll-protein complex I subunit A4	chlorophyll a-b binding protein P4, chloroplastic	light-harvesting complex I chlorophyll a/b binding protein 4 (LHCA4)
Lsat_1_v5_gn_5_136060	A0A2J6LI03	AT5G20630.1	-2.10494	0.00814988	23717.3	4846	germin 3	auxin-binding protein ABP19a	FAMILY NOT NAMED // GERMIN-LIKE PROTEIN SUBFAMILY 3 MEMBER 3
Lsat_1_v5_gn_0_7581	A0A2J6MK01	AT3G15355.1	-4.64066	0.00926723	166	6.33333	ubiquitin-conjugating enzyme 25	probable ubiquitin-conjugating enzyme E2 26	UBIQUITIN-CONJUGATING ENZYME FAMILY PROTEIN-RELATED
Lsat_1_v5_gn_4_118501	A0A2J6JX85	AT1G75250.2	-2.24592	0.0121088	1375	266.667	RAD-like 6	protein RADIALIS-like 3	DNAJ HOMOLOG SUBFAMILY C MEMBER // PROTEIN DNJ-23-RELATED
Lsat_1_v5_gn_5_144940	NA	AT1G29930.1	-2.39272	0.0123003	35974.7	5965.33	chlorophyll A/B binding protein 1	chlorophyll a-b binding protein of LHCII type 1-like	light-harvesting complex II chlorophyll a/b binding protein 1 (LHCB1)
Lsat_1_v5_gn_7_29740	A0A2J6MB08	AT1G19715.3	-2.55845	0.0135148	2074.33	311.667	Mannose-binding lectin superfamily protein	mannose/glucose-specific lectin	MANNOSE-BINDING LECTIN SUPERFAMILY PROTEIN
Lsat_1_v5_gn_2_79541	A0A2J6LME6	AT5G38420.1	-2.05696	0.0175876	6791	1452	Ribulose bisphosphate carboxylase (small chain) family protein	ribulose bisphosphate carboxylase small subunit, chloroplastic-like	ribulose-bisphosphate carboxylase small chain (rbcS)
Lsat_1_v5_gn_9_48141	A0A2J6MJC5	AT1G20970.1	-2.33882	0.0230228	582.333	104.333	NA	interaptin isoform X2	Ubiquitinyl hydrolase 1 / Ubiquitin thiolesterase // SARS coronavirus main proteinase / Severe acute respiratory syndrome coronavirus main protease
Lsat_1_v5_gn_6_21140	A0A2J6KCB5	AT2G45180.1	-2.52406	0.0251891	2319.67	352.667	Bifunctional inhibitor/lipid-transfer protein/seed storage 2S albumin superfamily protein	14 kDa proline-rich protein DC2.15	Protease inhibitor/seed storage/LTP family (Tryp_alpha_amyl)
Lsat_1_v5_gn_2_108920	NA	AT5G60660.1	-2.09039	0.0464163	131.333	29	plasma membrane intrinsic protein 2;4	aquaporin PIP2-4	AQUAPORIN TRANSPORTER // AQUAPORIN PIP2-1-RELATED

## Sheet: upreg_genes_At_SAG_ortholog
Supplementary Table 4. 60184_Okeechobee_DEGs.xlsx
List of all differentially expressed genes (DEGs) filtered for adjusted p-value ≤ 0.05 and | log2(fold change) | ≥ 2 between genotypes 60184 and ‘Okeechobee’. Set of DEGs is subset into upregulated and downregulated genes. Subsets of L. sativa upregulated and downregulated genes intersecting with A. thaliana SAG orthologs documented in the Leaf Senescence Database are also provided.
Sheet 4: Genes upregulated in ‘Okeechobee’ relative to 60184 with A. thaliana SAG orthologs
Phytozome L. sativa Gene ID	UniProt L. sativa Protein ID	A. thaliana Gene ID	A. thaliana SAG effect on senescence	A. thaliana SAG evidence	log2FoldChange	adjusted p-value	Phytozome A. thaliana definition	NCBI protein annotation	Phytozome L. sativa defline
Lsat_1_v5_gn_7_45101	A0A2J6JQW7	AT5G25350.1	unclear	Genomic evidence:microarray data	4.4664	9.28319e-94	EIN3-binding F box protein 2	EIN3-binding F-box protein 2	Leucine Rich repeat (LRR_6)
Lsat_1_v5_gn_3_31741	A0A2J6LDS1	AT5G13180.1	delay	Genetic evidence:Mutant; Genomic evidence:microarray data	3.93963	5.04996e-91	NAC domain containing protein 83	NAC domain-containing protein 83	No apical meristem (NAM) protein (NAM)
Lsat_1_v5_gn_8_110380	A0A2J6K6N4	AT3G08710.2	unclear	Genomic evidence:microarray data	2.96226	1.54266e-76	thioredoxin H-type 9	protein RETICULATA-RELATED 2, chloroplastic	THIOREDOXIN H9
Lsat_1_v5_gn_6_42241	A0A2J6JGF2	AT2G34930.1	unclear	Genomic evidence:microarray data	4.05132	1.5672e-74	disease resistance family protein / LRR family protein	receptor-like protein EIX2	Leucine-rich repeat protein // Leucine-rich repeat (LRR) protein associated with apoptosis in muscle tissue
Lsat_1_v5_gn_8_150780	A0A2J6KE09	AT1G70590.1	unclear	Genomic evidence:microarray data	2.63029	4.8229e-67	F-box family protein	F-box protein At1g70590	SEL-1-LIKE PROTEIN // SUBFAMILY NOT NAMED
Lsat_1_v5_gn_1_99961	A0A2J6LIM6	AT2G41540.2	unclear	Genomic evidence:microarray data	2.50377	2.6242e-60	6-phosphogluconate dehydrogenase family protein	glycerol-3-phosphate dehydrogenase [NAD(+)	glycerol-3-phosphate dehydrogenase (NAD+) (GPD1)
Lsat_1_v5_gn_1_26140	A0A2J6LAX8	AT5G62570.2	unclear	Genomic evidence:microarray data	3.5069	1.87732e-57	Calmodulin binding protein-like	calmodulin-binding protein 60 A	Calmodulin binding protein-like (Calmodulin_bind)
Lsat_1_v5_gn_9_77320	A0A2J6L7E1	AT2G32150.1	unclear	Genomic evidence:microarray data	4.97505	1.45491e-56	Haloacid dehalogenase-like hydrolase (HAD) superfamily protein	uncharacterized protein LOC111915345	HALOACID DEHALOGENASE-LIKE HYDROLASE // SUBFAMILY NOT NAMED
Lsat_1_v5_gn_8_80701	A0A2J6K3T4	AT3G54020.1	unclear	Genomic evidence:microarray data	2.7579	1.4043e-55	Arabidopsis Inositol phosphorylceramide synthase 1	phosphatidylinositol:ceramide inositolphosphotransferase 1	SPHINGOMYELIN SYNTHETASE // SUBFAMILY NOT NAMED
Lsat_1_v5_gn_5_179700	A0A2J6M1L4	AT2G33150.1	promote	Genetic evidence:Mutant	3.16524	1.52912e-55	peroxisomal 3-ketoacyl-CoA thiolase 3	3-ketoacyl CoA thiolase 1, peroxisomal	acetyl-CoA acyltransferase 1 (ACAA1)
Lsat_1_v5_gn_3_77021	A0A2J6JZK3	AT1G20440.1	unclear	Genomic evidence:microarray data	7.06097	2.51954e-50	cold-regulated 47	cold-shock protein CS120	Dehydrin (Dehydrin)
Lsat_1_v5_gn_7_39460	A0A2J6KAR6	AT2G19770.1	unclear	Genomic evidence:microarray data	5.33627	6.32543e-47	profilin 5	LOW QUALITY PROTEIN: profilin-2	profilin (PFN)
Lsat_1_v5_gn_4_73301	A0A2J6KNN4	AT5G62570.2	unclear	Genomic evidence:microarray data	2.5527	9.54799e-47	Calmodulin binding protein-like	calmodulin-binding protein 60 A isoform X2	Calmodulin binding protein-like (Calmodulin_bind)
Lsat_1_v5_gn_6_42181	A0A2J6JGE8	AT2G34930.1	unclear	Genomic evidence:microarray data	4.89282	1.8877e-46	disease resistance family protein / LRR family protein	receptor-like protein EIX2	Leucine Rich Repeat (LRR_1) // Leucine rich repeat N-terminal domain (LRRNT_2) // Leucine rich repeat (LRR_8)
Lsat_1_v5_gn_2_130781	A0A2J6LYA1	AT5G11590.1	unclear	Molecular evidence:Real-Time PCR	3.55705	6.41428e-42	Integrase-type DNA-binding superfamily protein	ethylene-responsive transcription factor ERF027	ETHYLENE-RESPONSIVE TRANSCRIPTION FACTOR ERF025-RELATED
Lsat_1_v5_gn_5_160840	A0A2J6JYR0	AT3G10300.3	unclear	Genomic evidence:microarray data	2.07666	9.55875e-42	Calcium-binding EF-hand family protein	calcium-binding protein CBP	CALPAIN
Lsat_1_v5_gn_9_39381	A0A2J6KTT0	AT3G56400.1	delay	Genetic evidence:Mutant	2.54728	7.94532e-41	WRKY DNA-binding protein 70	probable WRKY transcription factor 70 isoform X1	WRKY DNA -binding domain (WRKY)
Lsat_1_v5_gn_2_54320	A0A2J6M7W8	AT5G06370.1	unclear	Genomic evidence:microarray data	2.5416	1.57428e-40	NC domain-containing protein-related	protein LEAD-SENSITIVE 1	Phosphatidylcholine--retinol O-acyltransferase / Retinyl ester synthase
Lsat_1_v5_gn_2_35581	A0A2J6JPZ0	AT5G21990.1	unclear	Genomic evidence:microarray data	2.4892	1.39417e-39	Tetratricopeptide repeat (TPR)-like superfamily protein	outer envelope protein 61	PEPTIDYL-PROLYL CIS-TRANS ISOMERASE // OUTER ENVELOPE PROTEIN 61, CHLOROPLASTIC
Lsat_1_v5_gn_3_21200	A0A2J6M855	AT4G34135.1	unclear	Genomic evidence:microarray data	2.32873	1.39833e-38	UDP-glucosyltransferase 73B2	UDP-glucosyl transferase 73B2	GLUCOSYL/GLUCURONOSYL TRANSFERASES // SUBFAMILY NOT NAMED
Lsat_1_v5_gn_1_51980	A0A2J6JRI1	AT5G04250.1	unclear	Genomic evidence:microarray data	2.25301	2.1613e-36	Cysteine proteinases superfamily protein	OVARIAN TUMOR DOMAIN-containing deubiquitinating enzyme 12	OTU DOMAIN CONTAINING PROTEIN // SUBFAMILY NOT NAMED
Lsat_1_v5_gn_8_99221	A0A2J6LQZ6	AT3G04520.2	unclear	Genomic evidence:microarray data	3.00835	1.87888e-35	threonine aldolase 2	uncharacterized protein LOC111909815	THREONINE ALDOLASE // LOW SPECIFICITY L-THREONINE ALDOLASE
Lsat_1_v5_gn_3_140101	A0A2J6MB67	AT1G01260.2	delay	Genetic evidence	2.54154	3.83076e-35	basic helix-loop-helix (bHLH) DNA-binding superfamily protein	transcription factor MTB1	MYC // TRANSCRIPTION FACTOR ABA-INDUCIBLE BHLH-TYPE-RELATED
Lsat_1_v5_gn_4_10141	A0A2J6MCR6	AT1G14330.1	unclear	Genomic evidence:microarray data	2.93671	2.83258e-34	Galactose oxidase/kelch repeat superfamily protein	LOW QUALITY PROTEIN: F-box/kelch-repeat protein SKIP11-like	FAMILY NOT NAMED // F-BOX/KELCH-REPEAT PROTEIN SKIP11
Lsat_1_v5_gn_1_37841	A0A2J6MCF9	AT1G19180.1	unclear	Genomic evidence:microarray data	3.60052	3.88059e-34	jasmonate-zim-domain protein 1	protein TIFY 10A	jasmonate ZIM domain-containing protein (JAZ)
Lsat_1_v5_gn_1_27080	A0A2J6LBD8	AT5G60200.1	unclear	Molecular evidence:Real-Time PCR	4.57882	4.8714e-34	TARGET OF MONOPTEROS 6	dof zinc finger protein DOF1.7	Dof domain, zinc finger (zf-Dof)
Lsat_1_v5_gn_6_53901	A0A2J6LXW2	AT2G34930.1	unclear	Genomic evidence:microarray data	3.08262	1.13864e-33	disease resistance family protein / LRR family protein	receptor-like protein EIX2	Leucine Rich Repeat (LRR_1) // Leucine rich repeat N-terminal domain (LRRNT_2) // Leucine rich repeat (LRR_8)
Lsat_1_v5_gn_6_92840	A0A2J6LU04	AT4G17500.1	unclear	Genomic evidence:microarray data	2.48048	3.73476e-33	ethylene responsive element binding factor 1	ethylene-responsive transcription factor 1A	FAMILY NOT NAMED // ETHYLENE-RESPONSIVE TRANSCRIPTION FACTOR 15-RELATED
Lsat_1_v5_gn_4_99521	A0A2J6LN57	AT1G59870.1	unclear	Molecular evidence: SSH and Northern	2.00777	4.21244e-33	ABC-2 and Plant PDR ABC-type transporter family protein	ABC transporter G family member 36	ATP-BINDING CASSETTE TRANSPORTER // ABC TRANSPORTER G FAMILY MEMBER 29
Lsat_1_v5_gn_4_124580	A0A2J6KYV6	AT3G50060.1	unclear	Molecular evidence:Real-Time PCR	4.54794	8.44785e-33	myb domain protein 77	transcription factor MYB44	MYB-LIKE DNA-BINDING PROTEIN MYB // SUBFAMILY NOT NAMED
Lsat_1_v5_gn_1_1820	A0A2J6JMX0	AT5G54860.1	unclear	Genomic evidence:microarray data	2.59522	1.22436e-32	Major facilitator superfamily protein	probable folate-biopterin transporter 4	FOLATE-BIOPTERIN TRANSPORTER 4-RELATED
Lsat_1_v5_gn_9_16761	A0A2J6LWN1	AT5G48410.1	unclear	Genomic evidence:microarray data	4.79025	1.60588e-32	glutamate receptor 1.3	glutamate receptor 1.2	IONOTROPIC GLUTAMATE RECEPTOR // GLUTAMATE RECEPTOR IIA-RELATED // GLUTAMATE RECEPTOR 2.1-RELATED
Lsat_1_v5_gn_3_31781	A0A2J6LE65	AT5G13160.1	unclear	Genomic evidence:microarray data	2.00754	7.09652e-31	Protein kinase superfamily protein	serine/threonine-protein kinase PBS1	serine/threonine-protein kinase PBS1 (PBS1)
Lsat_1_v5_gn_8_107560	A0A2J6JQ78	AT1G03940.1	unclear	Genomic evidence:microarray data	14.2508	1.03652e-30	HXXXD-type acyl-transferase family protein	malonyl-coenzyme A:anthocyanin 3-O-glucoside-6''-O-malonyltransferase	Anthocyanin 6''-O-malonyltransferase / 3MaT
Lsat_1_v5_gn_1_59520	A0A2J6MIB6	AT1G64760.2	unclear	Genomic evidence:microarray data	2.14406	1.33416e-30	O-Glycosyl hydrolases family 17 protein	glucan endo-1,3-beta-glucosidase 8-like	GLUCAN ENDO-1,3-BETA-GLUCOSIDASE 5
Lsat_1_v5_gn_1_34161	A0A2J6MG88	AT1G04250.1	promote	Genetic evidence	3.02664	2.23639e-30	AUX/IAA transcriptional regulator family protein	auxin-responsive protein IAA17	AUXIN-RESPONSIVE PROTEIN IAA15
Lsat_1_v5_gn_2_105900	A0A2J6L5K8	AT1G52340.1	delay	Genetic evidence:Mutant	4.44027	2.94961e-30	NAD(P)-binding Rossmann-fold superfamily protein	xanthoxin dehydrogenase	Isopiperitenol dehydrogenase // Carveol dehydrogenase // Xanthoxin dehydrogenase / Xanthoxin oxidase
Lsat_1_v5_gn_9_65460	A0A2J6K7W7	AT2G16050.1	unclear	Genomic evidence:microarray data	3.06323	1.08426e-28	Cysteine/Histidine-rich C1 domain family protein	uncharacterized protein LOC111885223	THIOREDOXIN // SUBFAMILY NOT NAMED
Lsat_1_v5_gn_1_80901	A0A2J6KKQ4	AT5G59700.1	unclear	Genomic evidence:microarray data	4.27697	1.53738e-28	Protein kinase superfamily protein	probable receptor-like protein kinase At5g59700	Non-specific serine/threonine protein kinase / Threonine-specific protein kinase
Lsat_1_v5_gn_1_64481	A0A2J6K6B8	AT2G28110.1	unclear	Genomic evidence:microarray data	2.13851	1.89666e-28	Exostosin family protein	probable glucuronoxylan glucuronosyltransferase F8H	GLUCURONOXYLAN GLUCURONOSYLTRANSFERASE F8H-RELATED
Lsat_1_v5_gn_2_127400	A0A2J6JTD5	AT5G01960.1	unclear	Genomic evidence:microarray data	2.48824	1.24936e-27	RING/U-box superfamily protein	E3 ubiquitin-protein ligase RNFT1	UNCHARACTERIZED RING FINGER-CONTAINING PROTEIN // SUBFAMILY NOT NAMED
Lsat_1_v5_gn_0_33241	A0A2J6K6L0	AT5G01750.2	unclear	Genomic evidence:microarray data	13.5205	1.32104e-27	Protein of unknown function (DUF567)	protein LURP-one-related 10	FAMILY NOT NAMED // PROTEIN LURP-ONE-RELATED 1-RELATED
Lsat_1_v5_gn_2_66801	A0A2J6KZI9	AT3G05290.1	unclear	Genomic evidence:microarray data	2.68025	2.45368e-27	peroxisomal adenine nucleotide carrier 1	peroxisomal adenine nucleotide carrier 1	PEROXISOMAL ADENINE NUCLEOTIDE CARRIER 1-RELATED
Lsat_1_v5_gn_5_102060	A0A2J6LLE1	AT5G27920.1	unclear	Genomic evidence:microarray data	2.51547	3.2886e-27	F-box family protein	F-box/LRR-repeat protein 3	pectinesterase (E3.1.1.11) // F-box and leucine-rich repeat protein 2/20 (FBXL2_20)
Lsat_1_v5_gn_5_137041	A0A2J6LID2	AT1G19180.1	unclear	Genomic evidence:microarray data	4.45713	2.90902e-26	jasmonate-zim-domain protein 1	protein TIFY 10A	PROTEIN TIFY 10A-RELATED
Lsat_1_v5_gn_4_33781	A0A2J6KQU9	AT2G46510.1	unclear	Genomic evidence:microarray data	2.60271	3.36821e-26	ABA-inducible BHLH-type transcription factor	transcription factor MTB1	MYC // TRANSCRIPTION FACTOR ABA-INDUCIBLE BHLH-TYPE-RELATED
Lsat_1_v5_gn_4_33781	A0A2J6KQU9	AT2G46510.1	delay	Genetic evidence:Mutant	2.60271	3.36821e-26	ABA-inducible BHLH-type transcription factor	transcription factor MTB1	MYC // TRANSCRIPTION FACTOR ABA-INDUCIBLE BHLH-TYPE-RELATED
Lsat_1_v5_gn_5_26620	NA	AT1G75390.1	unclear	Genomic evidence:microarray data	3.89857	5.47121e-26	basic leucine-zipper 44	bZIP transcription factor 11	CAMP-RESPONSE ELEMENT BINDING PROTEIN-RELATED // SUBFAMILY NOT NAMED
Lsat_1_v5_gn_1_60601	A0A2J6L4Q4	AT1G47890.1	unclear	Molecular evidence: microarray data	3.60926	7.02994e-26	receptor like protein 7	receptor-like protein 7	RECEPTOR LIKE PROTEIN 54
Lsat_1_v5_gn_3_103061	A0A2J6LJU7	AT1G17020.1	unclear	Genomic evidence:microarray data	6.50198	3.87753e-25	senescence-related gene 1	protein SRG1	2-OXOGLUTARATE (2OG) AND FE(II)-DEPENDENT OXYGENASE SUPERFAMILY PROTEIN-RELATED
Lsat_1_v5_gn_0_13600	A0A2J6K6U6	AT5G01750.2	unclear	Genomic evidence:microarray data	13.2492	4.30021e-25	Protein of unknown function (DUF567)	protein LURP-one-related 10	FAMILY NOT NAMED // PROTEIN LURP-ONE-RELATED 1-RELATED
Lsat_1_v5_gn_3_6260	A0A2J6K537	AT5G41350.1	unclear	Genomic evidence:microarray data	3.57428	2.10683e-24	RING/U-box superfamily protein	probable E3 ubiquitin-protein ligase RHB1A	RING FINGER CONTAINING PROTEIN // SUBFAMILY NOT NAMED
Lsat_1_v5_gn_5_186580	A0A2J6L7X4	AT3G15210.1	unclear	Genomic evidence:microarray data	4.53945	1.13632e-23	ethylene responsive element binding factor 4	ethylene-responsive transcription factor 3	FAMILY NOT NAMED // ETHYLENE-RESPONSIVE TRANSCRIPTION FACTOR 10-RELATED
Lsat_1_v5_gn_4_107140	A0A2J6KEE2	AT5G62680.1	unclear	Genomic evidence:microarray data	2.59623	1.9144e-23	Major facilitator superfamily protein	protein NRT1/ PTR FAMILY 2.10	PROTEIN NRT1/ PTR FAMILY 2.10-RELATED
Lsat_1_v5_gn_4_12300	A0A2J6L6C5	AT1G69310.2	delay	Genetic evidence:Mutant	2.23066	3.10287e-23	WRKY DNA-binding protein 57	probable WRKY transcription factor 57	WRKY TRANSCRIPTION FACTOR 57-RELATED
Lsat_1_v5_gn_5_72101	A0A2J6JHJ1	AT3G23150.1	delay	Genomic evidence:microarray data	2.05005	3.35722e-23	Signal transduction histidine kinase, hybrid-type, ethylene sensor	ethylene receptor 2	Response regulator receiver domain (Response_reg) // GAF domain (GAF)
Lsat_1_v5_gn_4_85660	A0A2J6JR09	AT2G34930.1	unclear	Genomic evidence:microarray data	3.69523	3.53447e-23	disease resistance family protein / LRR family protein	receptor-like protein EIX2	Leucine Rich Repeat (LRR_1) // Leucine rich repeat N-terminal domain (LRRNT_2) // Leucine rich repeat (LRR_8)
Lsat_1_v5_gn_3_39080	A0A2J6K910	AT3G23250.1	unclear	Genomic evidence:microarray data	5.48965	4.2867e-23	myb domain protein 15	transcription factor MYB13	MYB-LIKE DNA-BINDING PROTEIN MYB // SUBFAMILY NOT NAMED
Lsat_1_v5_gn_1_50421	A0A2J6LR18	AT5G03730.2	promote	Genetic evidence:Mutant	2.67624	8.04783e-23	Protein kinase superfamily protein	serine/threonine-protein kinase CTR1	SERINE/THREONINE-PROTEIN KINASE CTR1
Lsat_1_v5_gn_7_60661	A0A2J6KB69	AT5G58720.1	unclear	Genomic evidence:microarray data	2.50391	1.03494e-22	smr (Small MutS Related) domain-containing protein	uncharacterized protein LOC111883723 isoform X2	Smr domain (Smr) // Domain of unknown function (DUF1771) (DUF1771)
Lsat_1_v5_gn_1_95000	A0A2J6JT77	AT1G27170.1	unclear	Genomic evidence:microarray data	2.74248	1.20333e-22	transmembrane receptors;ATP binding	disease resistance protein RUN1 isoform X1	LEUCINE-RICH REPEAT-CONTAINING PROTEIN // DISEASE RESISTANCE PROTEIN-RELATED
Lsat_1_v5_gn_5_139561	A0A2J6JSF0	AT1G19180.1	unclear	Genomic evidence:microarray data	2.67641	4.72852e-22	jasmonate-zim-domain protein 1	protein TIFY 10A	jasmonate ZIM domain-containing protein (JAZ)
Lsat_1_v5_gn_1_11080	A0A2J6K3D7	AT3G47780.1	unclear	Genomic evidence:microarray data	2.21134	6.49853e-22	ABC2 homolog 6	ABC transporter A family member 7 isoform X2	ATP-BINDING CASSETTE TRANSPORTER SUBFAMILY A ABCA // SUBFAMILY NOT NAMED
Lsat_1_v5_gn_2_120101	A0A2J6LSP1	AT5G05840.1	unclear	Genomic evidence:microarray data	2.27387	1.08381e-21	Protein of unknown function (DUF620)	uncharacterized protein LOC111905716	EMB|CAB81597.1
Lsat_1_v5_gn_1_45380	A0A2J6LF84	AT2G25625.2	unclear	Genomic evidence:microarray data	2.768	1.36525e-21	NA	uncharacterized protein LOC111911593	FAMILY NOT NAMED // EXPRESSED PROTEIN
Lsat_1_v5_gn_1_23721	A0A2J6JZS3	AT4G37370.1	unclear	Genomic evidence:microarray data	2.18484	2.89419e-21	cytochrome P450, family 81, subfamily D, polypeptide 8	cytochrome P450 81Q32	Cytochrome P450 (p450)
Lsat_1_v5_gn_9_112680	A0A2J6JRJ8	AT1G69410.1	unclear	Genomic evidence:microarray data	7.9084	2.97515e-21	eukaryotic elongation factor 5A-3	myb-like protein X	TRANSLATION INITIATION FACTOR 5A-RELATED // SUBFAMILY NOT NAMED
Lsat_1_v5_gn_6_72881	A0A2J6K320	AT3G28580.1	unclear	Genomic evidence:microarray data	5.30095	4.13293e-21	P-loop containing nucleoside triphosphate hydrolases superfamily protein	AAA-ATPase At3g28580	BCS1 AAA-TYPE ATPASE // AAA-TYPE ATPASE FAMILY PROTEIN-RELATED
Lsat_1_v5_gn_3_6761	A0A2J6KVI1	AT4G23430.2	unclear	Genomic evidence:microarray data	2.0646	1.25844e-20	NAD(P)-binding Rossmann-fold superfamily protein	short-chain dehydrogenase TIC 32, chloroplastic	Very-long-chain 3-oxoacyl-CoA reductase / Very-long-chain beta-ketoacyl-CoA reductase
Lsat_1_v5_gn_1_77140	A0A2J6M6E3	AT3G59900.1	unclear	Genomic evidence:microarray data	2.16851	1.31389e-20	auxin-regulated gene involved in organ size	protein AUXIN-REGULATED GENE INVOLVED IN ORGAN SIZE	FAMILY NOT NAMED // ARGOS-LIKE PROTEIN-RELATED
Lsat_1_v5_gn_8_51200	A0A2J6MI23	AT5G39670.1	unclear	Genomic evidence:microarray data	3.79929	1.11548e-19	Calcium-binding EF-hand family protein	probable calcium-binding protein CML46	CALCIUM-BINDING PROTEIN CML30-RELATED
Lsat_1_v5_gn_4_92880	A0A2J6KU98	AT4G16070.1	unclear	Genomic evidence:microarray data	2.32264	3.52313e-19	Mono-/di-acylglycerol lipase, N-terminal;Lipase, class 3	LOW QUALITY PROTEIN: uncharacterized protein LOC111921361	CGI-141-RELATED/LIPASE CONTAINING PROTEIN // LIPASE CLASS 3 FAMILY PROTEIN
Lsat_1_v5_gn_9_78940	A0A2J6L1L2	AT1G10040.2	unclear	Genomic evidence:microarray data	2.19968	3.8904e-19	alpha/beta-Hydrolases superfamily protein	uncharacterized protein LOC111917976	ALPHA/BETA-HYDROLASES SUPERFAMILY PROTEIN
Lsat_1_v5_gn_9_18940	A0A2J6LSD9	AT2G30020.1	unclear	Genomic evidence:microarray data	3.11447	4.6845e-19	Protein phosphatase 2C family protein	probable protein phosphatase 2C 25	PROTEIN PHOSPHATASE 2C // PROTEIN PHOSPHATASE 2C-LIKE PROTEIN-RELATED
Lsat_1_v5_gn_8_15560	A0A2J6JR11	AT3G55430.1	unclear	Molecular evidence: SSH and Northern	2.79751	5.53034e-19	O-Glycosyl hydrolases family 17 protein	glucan endo-1,3-beta-glucosidase	GLUCOSIDASE-LIKE PROTEIN
Lsat_1_v5_gn_1_26300	A0A2J6LAZ6	AT5G62570.2	unclear	Genomic evidence:microarray data	5.03234	8.79641e-19	Calmodulin binding protein-like	calmodulin-binding protein 60 A	Calmodulin binding protein-like (Calmodulin_bind)
Lsat_1_v5_gn_8_138180	A0A2J6LFU9	AT2G34930.1	unclear	Genomic evidence:microarray data	2.71403	9.85365e-19	disease resistance family protein / LRR family protein	receptor-like protein EIX1	Leucine Rich Repeat (LRR_1) // Leucine rich repeat N-terminal domain (LRRNT_2) // Leucine rich repeat (LRR_8)
Lsat_1_v5_gn_5_21860	A0A2J6KBY4	AT5G07920.1	unclear	Genomic evidence:microarray data	2.22445	2.09029e-18	diacylglycerol kinase1	diacylglycerol kinase 1	diacylglycerol kinase (ATP) (dgkA, DGK)
[truncated: 88 more rows]

## Sheet: downreg_genes_At_SAG_ortholog
Supplementary Table 4. 60184_Okeechobee_DEGs.xlsx
[truncated: 72 more rows]

## Sheet: RT-qPCR_candidate_genes
Supplementary Table 4. 60184_Okeechobee_DEGs.xlsx
[truncated: 7 more rows]
